# Supplementary material for: An in vitro neurobacterial interface reveals direct modulation of neuronal function by gut bacteria
Source: Sci Rep. 2025 Jul 15;15:25535. doi: 10.1038/s41598-025-10382-7 (PMC12264013; doi:10.1038/s41598-025-10382-7)
Supplement: Supplementary file 2 — Supplementary Material 2 [file 41598_2025_10382_MOESM2_ESM.zip]

Archive with 4 entries (3 files):
- Supplementary Annexes/
- Supplementary Annexes/Annex 1- DEGs complete list.xlsx
- Supplementary Annexes/Annex 2- HALLMARKS.xlsx
- Supplementary Annexes/Annex 3- Biololgical processes.xlsx
