# Supplementary material for: An in vitro neurobacterial interface reveals direct modulation of neuronal function by gut bacteria
Source: Sci Rep. 2025 Jul 15;15:25535. doi: 10.1038/s41598-025-10382-7 (PMC12264013; doi:10.1038/s41598-025-10382-7)
Supplement: Supplementary file 2 — Supplementary Material 2 [file 41598_2025_10382_MOESM2_ESM.zip › Supplementary Annexes/Annex 1- DEGs complete list.xlsx]

## Sheet: DEGs_total
Gene_ID	baseMean	log2FoldChange	lfcSE	stat	pvalue	padj	contrast	Batch	Thesis	n_median_group	N	NB	effect
ENSRNOG00000000007.8	2845.63	0.260758	0.0776371	3.35868	0.000783168	0.0155875	E1: N VS NB	E1	N VS NB	2	3254.79	2766.29	up
ENSRNOG00000000010.6	646.079	-0.346551	0.128224	-2.70271	0.00687774	0.0653002	E1: N VS NB	E1	N VS NB	2	611.994	679.408	none
ENSRNOG00000000012.6	26.4482	-0.777792	0.330185	-2.35563	0.0184915	0.115449	E1: N VS NB	E1	N VS NB	1	18.64	28.9624	none
ENSRNOG00000000024.8	1227.23	-0.213328	0.0829509	-2.57174	0.0101189	0.0821414	E1: N VS NB	E1	N VS NB	2	1102.42	1211.9	none
ENSRNOG00000000033.6	6547.3	-0.116844	0.0752758	-1.55221	0.120612	0.329047	E1: N VS NB	E1	N VS NB	2	6726.84	6973.96	none
ENSRNOG00000000034.7	258.502	-0.41415	0.205847	-2.01194	0.0442267	0.188875	E1: N VS NB	E1	N VS NB	2	220.927	276.88	none
ENSRNOG00000000036.7	755.888	-0.0997074	0.141142	-0.706434	0.479919	0.690596	E1: N VS NB	E1	N VS NB	2	777.052	772.003	none
ENSRNOG00000000040.9	93.5253	-0.148505	0.161758	-0.918066	0.358584	0.592433	E1: N VS NB	E1	N VS NB	2	82.6004	114.44	none
ENSRNOG00000000041.3	132.826	-0.136003	0.137596	-0.988428	0.322943	0.562302	E1: N VS NB	E1	N VS NB	2	131.787	143.944	none
ENSRNOG00000000042.8	1657.47	0.185594	0.121613	1.5261	0.126984	0.338324	E1: N VS NB	E1	N VS NB	2	1720.62	1527.59	none
ENSRNOG00000000043.7	507.409	-0.0920212	0.106317	-0.865533	0.386746	0.615168	E1: N VS NB	E1	N VS NB	2	432.926	486.067	none
ENSRNOG00000000044.7	1315.45	-0.0260111	0.0602707	-0.431572	0.666053	0.820425	E1: N VS NB	E1	N VS NB	2	1261.45	1223.3	none
ENSRNOG00000000047.5	696.613	-0.115319	0.125042	-0.922238	0.356404	0.59027	E1: N VS NB	E1	N VS NB	2	516.464	726.407	none
ENSRNOG00000000048.6	18816.6	0.0087649	0.0628954	0.139357	0.889168	0.946021	E1: N VS NB	E1	N VS NB	2	20644.4	19398.8	none
ENSRNOG00000000053.8	312.36	0.30585	0.124218	2.4622	0.0138089	0.0973234	E1: N VS NB	E1	N VS NB	2	268.855	236.767	none
ENSRNOG00000000054.7	5924.62	-0.184378	0.0817876	-2.25435	0.0241744	0.135012	E1: N VS NB	E1	N VS NB	2	5857.51	6461.26	none
ENSRNOG00000000062.6	1794.76	0.0969849	0.078926	1.22881	0.219144	0.455604	E1: N VS NB	E1	N VS NB	2	1796.47	1816.71	none
ENSRNOG00000000064.5	981.301	-0.141964	0.145444	-0.976078	0.329026	0.567805	E1: N VS NB	E1	N VS NB	2	859.126	846.019	none
ENSRNOG00000000066.6	738.67	0.202807	0.0712951	2.84461	0.00444654	0.0496224	E1: N VS NB	E1	N VS NB	2	790.112	678.683	none
ENSRNOG00000000068.6	2715.55	-0.167309	0.0411535	-4.06548	4.79333e-05	0.0024407	E1: N VS NB	E1	N VS NB	2	2523.79	2868.08	none
ENSRNOG00000000070.6	1896.64	0.0438212	0.0322794	1.35756	0.174603	0.402384	E1: N VS NB	E1	N VS NB	2	1921.42	1894.41	none
ENSRNOG00000000073.7	344.618	0.193774	0.119508	1.62143	0.104925	0.303937	E1: N VS NB	E1	N VS NB	2	341.493	321.247	none
ENSRNOG00000000075.7	420.065	0.292352	0.0767897	3.80717	0.000140566	0.00501376	E1: N VS NB	E1	N VS NB	2	454.509	360.199	up
ENSRNOG00000000081.7	405.88	-0.0424298	0.0882701	-0.480682	0.630743	0.797771	E1: N VS NB	E1	N VS NB	2	345.097	386.72	none
ENSRNOG00000000082.8	584.817	0.114047	0.125395	0.9095	0.363086	0.595875	E1: N VS NB	E1	N VS NB	2	546.911	504.608	none
ENSRNOG00000000091.4	184.468	0.0237086	0.109466	0.216583	0.828533	0.916213	E1: N VS NB	E1	N VS NB	2	199.213	192.231	none
ENSRNOG00000000095.7	946.085	-0.0410665	0.0633543	-0.648204	0.516853	0.717727	E1: N VS NB	E1	N VS NB	2	958.984	942.767	none
ENSRNOG00000000098.8	2641.07	0.0314144	0.0518782	0.60554	0.54482	0.738674	E1: N VS NB	E1	N VS NB	2	2594.4	2583.44	none
ENSRNOG00000000104.6	1455.61	-0.0150018	0.062149	-0.241384	0.809258	0.90722	E1: N VS NB	E1	N VS NB	2	1390.58	1468.66	none
ENSRNOG00000000105.7	9259.46	0.139629	0.121372	1.15042	0.249972	0.490647	E1: N VS NB	E1	N VS NB	2	10544.4	10017.3	none
ENSRNOG00000000108.4	1047.75	-0.215165	0.0726856	-2.96021	0.00307425	0.0385888	E1: N VS NB	E1	N VS NB	2	960.504	1112.15	none
ENSRNOG00000000111.6	835.471	-0.164984	0.0804432	-2.05094	0.0402731	0.179015	E1: N VS NB	E1	N VS NB	2	781.437	856.714	none
ENSRNOG00000000112.6	1623.9	0.215311	0.0374501	5.74929	8.96192e-09	3.31132e-06	E1: N VS NB	E1	N VS NB	2	1707.36	1517.17	none
ENSRNOG00000000113.6	347.064	0.191383	0.111968	1.70927	0.0874015	0.274093	E1: N VS NB	E1	N VS NB	2	368.781	334.397	none
ENSRNOG00000000121.6	212.69	-0.125585	0.0903167	-1.39049	0.164379	0.38938	E1: N VS NB	E1	N VS NB	2	208.955	221.67	none
ENSRNOG00000000122.5	1072.77	-0.177639	0.0952246	-1.86548	0.0621145	0.228101	E1: N VS NB	E1	N VS NB	2	908.244	1065.24	none
ENSRNOG00000000123.7	3585.47	-0.0287425	0.0715517	-0.401702	0.687903	0.83449	E1: N VS NB	E1	N VS NB	2	3649.74	3664	none
ENSRNOG00000000124.7	24.6964	0.568903	0.325971	1.74526	0.0809403	0.262869	E1: N VS NB	E1	N VS NB	1	22.9876	16.6614	none
ENSRNOG00000000127.8	1341.77	0.206269	0.122502	1.6838	0.0922203	0.283226	E1: N VS NB	E1	N VS NB	2	1439.88	1407.01	none
ENSRNOG00000000129.9	6134.66	0.109599	0.132269	0.828608	0.407326	0.633179	E1: N VS NB	E1	N VS NB	2	6489.73	6097.16	none
ENSRNOG00000000130.8	8451	0.375396	0.0934502	4.01707	5.89251e-05	0.00283984	E1: N VS NB	E1	N VS NB	2	8951.3	6288.06	up
ENSRNOG00000000133.8	3320.24	-0.187485	0.0716714	-2.6159	0.00889928	0.0759707	E1: N VS NB	E1	N VS NB	2	3027.57	3418.99	none
ENSRNOG00000000138.9	52.1471	0.236879	0.181981	1.30167	0.19303	0.42376	E1: N VS NB	E1	N VS NB	2	61.2704	46.2477	none
ENSRNOG00000000142.6	656.432	0.087509	0.108789	0.804392	0.421171	0.64589	E1: N VS NB	E1	N VS NB	2	674.335	672.452	none
ENSRNOG00000000145.6	1393.56	0.229604	0.0775066	2.96238	0.00305271	0.0384524	E1: N VS NB	E1	N VS NB	2	1525.47	1190	none
ENSRNOG00000000150.8	372.147	-0.0361843	0.110673	-0.326949	0.743706	0.868602	E1: N VS NB	E1	N VS NB	2	309.627	319.747	none
ENSRNOG00000000151.8	32.1732	0.0196414	0.260446	0.0754147	0.939885	0.971783	E1: N VS NB	E1	N VS NB	2	37.3569	27.1844	none
ENSRNOG00000000155.7	721.854	0.235616	0.104229	2.26057	0.0237862	0.133768	E1: N VS NB	E1	N VS NB	2	754.163	672.598	none
ENSRNOG00000000156.7	110.877	-0.54145	0.64881	-0.834528	0.403984	0.629409	E1: N VS NB	E1	N VS NB	2	41.1728	24.2867	none
ENSRNOG00000000157.6	2417.29	0.0640507	0.0511766	1.25156	0.210729	0.444534	E1: N VS NB	E1	N VS NB	2	2518.86	2373.75	none
ENSRNOG00000000158.6	1964.97	-0.115899	0.103327	-1.12167	0.262001	0.502816	E1: N VS NB	E1	N VS NB	2	2011.51	1934.69	none
ENSRNOG00000000161.8	876.553	0.178834	0.0893675	2.00111	0.0453806	0.191882	E1: N VS NB	E1	N VS NB	2	860.852	798.354	none
ENSRNOG00000000164.5	5880.37	-0.135311	0.0696914	-1.94158	0.0521879	0.206885	E1: N VS NB	E1	N VS NB	2	5333.8	6066.84	none
ENSRNOG00000000166.8	243.061	0.0703664	0.0778049	0.904394	0.365786	0.598703	E1: N VS NB	E1	N VS NB	2	240.821	245.096	none
ENSRNOG00000000168.5	5540.31	-0.250316	0.0889323	-2.81468	0.00488261	0.0524281	E1: N VS NB	E1	N VS NB	2	5177.66	5194.67	none
ENSRNOG00000000169.6	382.427	-0.0247346	0.0782084	-0.316265	0.751802	0.872822	E1: N VS NB	E1	N VS NB	2	359.721	388.096	none
ENSRNOG00000000170.6	2479.75	0.117482	0.0516255	2.27566	0.0228666	0.130498	E1: N VS NB	E1	N VS NB	2	2551.23	2336.31	none
ENSRNOG00000000172.8	128.837	0.0666631	0.169451	0.393407	0.694019	0.837589	E1: N VS NB	E1	N VS NB	2	116.464	98.0737	none
ENSRNOG00000000175.7	899.608	0.0391949	0.0537097	0.729755	0.46554	0.68099	E1: N VS NB	E1	N VS NB	2	897.384	893.199	none
ENSRNOG00000000177.4	193.82	-0.165968	0.130082	-1.27587	0.202001	0.434713	E1: N VS NB	E1	N VS NB	2	181.811	154.425	none
ENSRNOG00000000185.6	1645.34	-0.287404	0.0806215	-3.56485	0.000364059	0.00946947	E1: N VS NB	E1	N VS NB	2	1433.05	1729.17	down
ENSRNOG00000000186.8	1783.23	-0.448843	0.121948	-3.68061	0.000232676	0.00691636	E1: N VS NB	E1	N VS NB	2	1588.25	1920.97	down
ENSRNOG00000000190.8	172.224	0.493392	0.200572	2.45993	0.0138964	0.0976339	E1: N VS NB	E1	N VS NB	2	178.896	131.746	none
ENSRNOG00000000195.8	744.618	0.0361959	0.100264	0.361004	0.718096	0.852411	E1: N VS NB	E1	N VS NB	2	693.533	690.486	none
ENSRNOG00000000196.8	50.0108	0.317548	0.236612	1.34206	0.179576	0.40887	E1: N VS NB	E1	N VS NB	2	48.8191	41.127	none
ENSRNOG00000000204.8	3446.05	0.176525	0.113365	1.55715	0.119436	0.327402	E1: N VS NB	E1	N VS NB	2	3159.06	2970.11	none
ENSRNOG00000000219.8	1846.23	-0.119425	0.0521406	-2.29045	0.0219954	0.127086	E1: N VS NB	E1	N VS NB	2	1778.69	1957.28	none
ENSRNOG00000000221.6	987.277	-0.0794437	0.049077	-1.61876	0.1055	0.304904	E1: N VS NB	E1	N VS NB	2	950.641	1058.33	none
ENSRNOG00000000230.8	826.092	-0.0833739	0.0914713	-0.911476	0.362044	0.595351	E1: N VS NB	E1	N VS NB	2	738.748	825.974	none
ENSRNOG00000000231.7	3862.45	-0.0229003	0.0519427	-0.440875	0.659303	0.815779	E1: N VS NB	E1	N VS NB	2	3638.12	3755.19	none
ENSRNOG00000000233.7	137.866	0.118281	0.131311	0.900767	0.367712	0.600151	E1: N VS NB	E1	N VS NB	2	138.919	141.262	none
ENSRNOG00000000236.8	1552.58	0.0870745	0.0745582	1.16787	0.242858	0.482038	E1: N VS NB	E1	N VS NB	2	1532.66	1528.46	none
ENSRNOG00000000237.8	791.835	0.262661	0.125558	2.09196	0.0364424	0.168807	E1: N VS NB	E1	N VS NB	2	888.458	750.358	none
ENSRNOG00000000239.5	51.8226	-0.692142	0.326947	-2.11698	0.0342613	0.164076	E1: N VS NB	E1	N VS NB	2	32.0233	47.2467	none
ENSRNOG00000000244.8	630.895	0.124756	0.065535	1.90366	0.0569544	0.217177	E1: N VS NB	E1	N VS NB	2	668.312	618.226	none
ENSRNOG00000000245.8	478.785	-0.112251	0.103803	-1.08139	0.279526	0.520813	E1: N VS NB	E1	N VS NB	2	372.202	442.766	none
ENSRNOG00000000246.7	4933.4	-0.0278104	0.0671835	-0.413946	0.678913	0.829052	E1: N VS NB	E1	N VS NB	2	4966.35	5109.79	none
ENSRNOG00000000247.7	845.576	-0.113647	0.0635759	-1.78758	0.0738441	0.250346	E1: N VS NB	E1	N VS NB	2	834.462	899.132	none
ENSRNOG00000000248.7	4561.43	0.176352	0.064358	2.74017	0.0061407	0.0607327	E1: N VS NB	E1	N VS NB	2	4488.03	3994.88	none
ENSRNOG00000000249.6	273.789	-0.0485628	0.095009	-0.511139	0.609253	0.78464	E1: N VS NB	E1	N VS NB	2	252.574	271.904	none
ENSRNOG00000000250.7	1229.83	-0.0629973	0.0701184	-0.898443	0.368949	0.601081	E1: N VS NB	E1	N VS NB	2	1166.41	1280.7	none
ENSRNOG00000000257.7	8361.29	-0.036249	0.0697502	-0.519698	0.603274	0.781073	E1: N VS NB	E1	N VS NB	2	8791.46	9170.43	none
ENSRNOG00000000258.7	1999.15	-0.0435857	0.0468671	-0.929984	0.352379	0.587095	E1: N VS NB	E1	N VS NB	2	1961.76	2080.04	none
ENSRNOG00000000262.7	1582.53	0.0103158	0.0971404	0.106195	0.915428	0.960067	E1: N VS NB	E1	N VS NB	2	1706.78	1496.02	none
ENSRNOG00000000264.6	1311.86	0.0663914	0.0517991	1.28171	0.199945	0.432418	E1: N VS NB	E1	N VS NB	2	1392.56	1306.3	none
ENSRNOG00000000274.8	5276.41	-0.133174	0.0477751	-2.78751	0.00531141	0.0550433	E1: N VS NB	E1	N VS NB	2	5255.74	5546.78	none
ENSRNOG00000000275.9	1011.03	0.0736833	0.0732168	1.00637	0.314237	0.554092	E1: N VS NB	E1	N VS NB	2	1039.69	894.454	none
ENSRNOG00000000277.9	191.159	0.448021	0.246721	1.8159	0.0693855	0.24202	E1: N VS NB	E1	N VS NB	2	206.284	139.368	none
ENSRNOG00000000279.8	646.309	-0.0549643	0.0723447	-0.759755	0.447401	0.667148	E1: N VS NB	E1	N VS NB	2	573.467	614.775	none
ENSRNOG00000000281.8	815.014	-0.529271	0.137584	-3.8469	0.000119623	0.00459547	E1: N VS NB	E1	N VS NB	2	623.653	862.18	down
ENSRNOG00000000283.5	899.812	0.121008	0.0635799	1.90325	0.0570079	0.217324	E1: N VS NB	E1	N VS NB	2	933.769	918.101	none
ENSRNOG00000000288.8	1858.04	-0.176279	0.0890708	-1.97909	0.0478062	0.197486	E1: N VS NB	E1	N VS NB	2	1800.09	1904.93	none
ENSRNOG00000000299.6	1386.4	0.135768	0.135017	1.00556	0.314627	0.554184	E1: N VS NB	E1	N VS NB	2	1315.75	1331.25	none
ENSRNOG00000000302.8	927.793	0.00960635	0.0758711	0.126614	0.899246	0.951602	E1: N VS NB	E1	N VS NB	2	951.182	925.357	none
ENSRNOG00000000303.8	314.518	-0.0675494	0.0795693	-0.848938	0.395916	0.622038	E1: N VS NB	E1	N VS NB	2	297.108	320.03	none
ENSRNOG00000000304.8	3190.49	-0.00436424	0.0863635	-0.0505334	0.959697	0.981882	E1: N VS NB	E1	N VS NB	2	3016.67	3058.99	none
ENSRNOG00000000306.6	200.712	-0.223686	0.105703	-2.11617	0.0343304	0.164076	E1: N VS NB	E1	N VS NB	2	182.634	207.829	none
ENSRNOG00000000307.7	231.268	-0.00749527	0.105694	-0.0709149	0.943465	0.972996	E1: N VS NB	E1	N VS NB	2	218.186	217.375	none
ENSRNOG00000000308.7	450.802	0.151723	0.0695234	2.18233	0.0290854	0.149259	E1: N VS NB	E1	N VS NB	2	471.238	421.964	none
ENSRNOG00000000312.5	2298.44	-0.0717433	0.0717807	-0.99948	0.317562	0.5567	E1: N VS NB	E1	N VS NB	2	2283.71	2412.85	none
ENSRNOG00000000314.8	3137.74	0.0534297	0.0864953	0.617718	0.536761	0.732877	E1: N VS NB	E1	N VS NB	2	3052.71	3123.34	none
ENSRNOG00000000316.7	3085.74	0.0633694	0.108183	0.585763	0.558035	0.749762	E1: N VS NB	E1	N VS NB	2	3387.89	3082.49	none
ENSRNOG00000000321.6	5546	-0.136508	0.0462995	-2.94838	0.00319446	0.0395822	E1: N VS NB	E1	N VS NB	2	5617.75	6211.05	none
ENSRNOG00000000322.8	1109.8	0.0541672	0.0563507	0.961251	0.336426	0.573308	E1: N VS NB	E1	N VS NB	2	1128.39	1096.4	none
ENSRNOG00000000327.6	912.931	0.0574331	0.0613855	0.935614	0.349472	0.584889	E1: N VS NB	E1	N VS NB	2	898.16	881.405	none
ENSRNOG00000000340.8	4100.49	-0.0540469	0.0744867	-0.725591	0.468089	0.683539	E1: N VS NB	E1	N VS NB	2	3915.99	4105.85	none
ENSRNOG00000000341.8	1197.51	-0.0590965	0.117762	-0.501828	0.615788	0.788686	E1: N VS NB	E1	N VS NB	2	1159.05	1248.16	none
ENSRNOG00000000368.8	679.757	-0.141537	0.104688	-1.35199	0.176378	0.404594	E1: N VS NB	E1	N VS NB	2	668.312	710.39	none
ENSRNOG00000000373.8	116.584	0.189567	0.142135	1.33371	0.1823	0.412069	E1: N VS NB	E1	N VS NB	2	106.066	95.2079	none
ENSRNOG00000000383.8	44.0959	-0.0446728	0.235331	-0.18983	0.849442	0.926255	E1: N VS NB	E1	N VS NB	2	44.1508	38.2278	none
ENSRNOG00000000387.8	1298.4	0.0668947	0.0623812	1.07235	0.283561	0.524735	E1: N VS NB	E1	N VS NB	2	1316.62	1310.75	none
ENSRNOG00000000392.7	1099.3	0.0434688	0.046808	0.928662	0.353064	0.58763	E1: N VS NB	E1	N VS NB	2	1113.17	1071.31	none
ENSRNOG00000000395.8	3040.73	-0.0585179	0.0600303	-0.974805	0.329657	0.568224	E1: N VS NB	E1	N VS NB	2	2996.84	2898.76	none
ENSRNOG00000000396.8	1659.88	0.0937043	0.0605216	1.54828	0.121555	0.330344	E1: N VS NB	E1	N VS NB	2	1694.49	1483.24	none
ENSRNOG00000000397.7	1414.7	0.155317	0.11733	1.32377	0.18558	0.414867	E1: N VS NB	E1	N VS NB	2	1158.52	1129.11	none
ENSRNOG00000000398.7	298.716	0.0567538	0.0983444	0.577092	0.563877	0.753894	E1: N VS NB	E1	N VS NB	2	255.694	280.702	none
ENSRNOG00000000407.7	429.934	0.0382971	0.0989641	0.38698	0.698771	0.841211	E1: N VS NB	E1	N VS NB	2	444.666	409.74	none
ENSRNOG00000000408.7	3286.08	0.0521887	0.0826012	0.631815	0.527508	0.726021	E1: N VS NB	E1	N VS NB	2	3119.04	3191.54	none
ENSRNOG00000000411.7	2664.74	0.086389	0.055615	1.55334	0.120342	0.32895	E1: N VS NB	E1	N VS NB	2	2742.52	2610.15	none
ENSRNOG00000000412.6	3639.01	0.112698	0.066508	1.6945	0.0901696	0.279536	E1: N VS NB	E1	N VS NB	2	3494.22	3536.77	none
ENSRNOG00000000414.8	211.515	0.603013	0.200534	3.00703	0.00263811	0.0351017	E1: N VS NB	E1	N VS NB	2	237.476	175.5	up
ENSRNOG00000000415.7	833.364	0.0511101	0.0643044	0.794815	0.426721	0.650074	E1: N VS NB	E1	N VS NB	2	802.567	814.097	none
ENSRNOG00000000417.8	2988.55	0.00152735	0.0906589	0.0168472	0.986559	0.993522	E1: N VS NB	E1	N VS NB	2	2854.65	2993.44	none
ENSRNOG00000000420.8	1264.28	-0.097474	0.0825911	-1.1802	0.237921	0.47637	E1: N VS NB	E1	N VS NB	2	1165.79	1240.32	none
ENSRNOG00000000421.5	2633.48	-0.0722736	0.0404159	-1.78824	0.0737365	0.250281	E1: N VS NB	E1	N VS NB	2	2542.9	2776.7	none
ENSRNOG00000000422.5	416.031	-0.0354083	0.0811899	-0.436117	0.662752	0.818219	E1: N VS NB	E1	N VS NB	2	393.683	437.911	none
ENSRNOG00000000431.8	4216.43	-0.0961132	0.0303257	-3.16936	0.00152775	0.0242991	E1: N VS NB	E1	N VS NB	2	3888.96	4159.32	none
ENSRNOG00000000432.7	613.584	-0.0030346	0.102498	-0.0296064	0.976381	0.989001	E1: N VS NB	E1	N VS NB	2	645.142	597.217	none
ENSRNOG00000000433.7	5857.99	-0.137902	0.101828	-1.35426	0.175653	0.403853	E1: N VS NB	E1	N VS NB	2	5382.28	5638.57	none
ENSRNOG00000000435.8	1020.39	-0.187756	0.0486611	-3.85845	0.000114107	0.00445291	E1: N VS NB	E1	N VS NB	2	893.827	1027.96	none
ENSRNOG00000000436.9	134.475	-0.381736	0.11704	-3.26159	0.00110791	0.0196613	E1: N VS NB	E1	N VS NB	2	117.135	148.621	down
ENSRNOG00000000437.8	8041.68	-0.152197	0.0489793	-3.10738	0.00188751	0.0282734	E1: N VS NB	E1	N VS NB	2	7783.68	8559.81	none
ENSRNOG00000000438.6	2719.88	-0.145435	0.0603141	-2.41129	0.0158962	0.105659	E1: N VS NB	E1	N VS NB	2	2544.1	2794.85	none
ENSRNOG00000000439.6	33.8558	0.0852201	0.329762	0.258429	0.796076	0.899486	E1: N VS NB	E1	N VS NB	1	21.7662	18.0206	none
ENSRNOG00000000440.7	1220.19	-0.11089	0.0463341	-2.39326	0.0166993	0.108886	E1: N VS NB	E1	N VS NB	2	1204.23	1182.96	none
ENSRNOG00000000441.7	129.731	-0.23657	0.151796	-1.55847	0.119122	0.326882	E1: N VS NB	E1	N VS NB	2	114.432	123.022	none
ENSRNOG00000000442.5	418.972	-0.0406434	0.0827735	-0.491019	0.623413	0.793413	E1: N VS NB	E1	N VS NB	2	408.765	402.504	none
ENSRNOG00000000454.6	171.241	-0.028079	0.127887	-0.219562	0.826212	0.915086	E1: N VS NB	E1	N VS NB	2	175.218	162.189	none
ENSRNOG00000000455.6	435.757	-0.227315	0.113503	-2.00273	0.045206	0.191312	E1: N VS NB	E1	N VS NB	2	384.346	429.648	none
ENSRNOG00000000456.7	82.0708	0.342858	0.32591	1.052	0.292798	0.533404	E1: N VS NB	E1	N VS NB	2	71.5938	59.3604	none
ENSRNOG00000000457.7	456.971	-0.17862	0.0800721	-2.23073	0.0256987	0.139534	E1: N VS NB	E1	N VS NB	2	451.879	495.094	none
ENSRNOG00000000459.8	114.306	-0.159371	0.157191	-1.01387	0.310644	0.550607	E1: N VS NB	E1	N VS NB	2	102.944	105.782	none
ENSRNOG00000000461.8	12342.3	0.190013	0.0441553	4.3033	1.68276e-05	0.00111745	E1: N VS NB	E1	N VS NB	2	12599.4	11700.6	none
ENSRNOG00000000463.7	3354.63	-0.351557	0.0883039	-3.98121	6.85639e-05	0.00321826	E1: N VS NB	E1	N VS NB	2	2647.4	3256.03	down
ENSRNOG00000000464.8	2741.38	-0.0560248	0.0823732	-0.680133	0.49642	0.702624	E1: N VS NB	E1	N VS NB	2	2807.98	2744.75	none
ENSRNOG00000000465.8	1786.68	-0.0874368	0.0430813	-2.02958	0.0423994	0.184752	E1: N VS NB	E1	N VS NB	2	1746.74	1843.28	none
ENSRNOG00000000466.5	2525.8	-0.151757	0.0643603	-2.35793	0.0183772	0.115137	E1: N VS NB	E1	N VS NB	2	2354.03	2549.2	none
ENSRNOG00000000467.5	1240.42	-0.00578897	0.0511186	-0.113246	0.909836	0.957487	E1: N VS NB	E1	N VS NB	2	1157.65	1290.2	none
ENSRNOG00000000470.8	7590.94	-0.0455649	0.0379691	-1.20005	0.230118	0.467821	E1: N VS NB	E1	N VS NB	2	7356.74	7315.23	none
ENSRNOG00000000471.6	7161	-0.192172	0.0912591	-2.10579	0.0352228	0.166057	E1: N VS NB	E1	N VS NB	2	6214.24	6627.7	none
ENSRNOG00000000473.7	1554	-0.136024	0.0839036	-1.6212	0.104975	0.303937	E1: N VS NB	E1	N VS NB	2	1423.71	1496.66	none
ENSRNOG00000000474.7	1987.88	0.0454728	0.0793317	0.573199	0.56651	0.755451	E1: N VS NB	E1	N VS NB	2	1890.39	1883.19	none
ENSRNOG00000000476.6	719.946	-0.0443537	0.0726309	-0.610673	0.541416	0.736089	E1: N VS NB	E1	N VS NB	2	752.594	714.315	none
ENSRNOG00000000477.6	1110.07	0.138968	0.0664508	2.09129	0.0365019	0.168912	E1: N VS NB	E1	N VS NB	2	1128.25	1054.13	none
ENSRNOG00000000478.7	240.698	0.00721002	0.119932	0.0601178	0.952062	0.977608	E1: N VS NB	E1	N VS NB	2	236.163	227.998	none
ENSRNOG00000000479.8	201.157	0.166748	0.22963	0.726158	0.467742	0.68324	E1: N VS NB	E1	N VS NB	2	153.452	177.221	none
ENSRNOG00000000480.8	628.897	-0.0310231	0.0831667	-0.373023	0.709131	0.847327	E1: N VS NB	E1	N VS NB	2	598.158	619.667	none
ENSRNOG00000000481.9	2421.4	-0.149991	0.0689307	-2.17596	0.0295582	0.15088	E1: N VS NB	E1	N VS NB	2	2189.52	2464.04	none
ENSRNOG00000000483.9	20995.9	0.0674875	0.0990257	0.681515	0.495546	0.701593	E1: N VS NB	E1	N VS NB	2	23414	22630	none
ENSRNOG00000000485.8	1654.14	-0.061372	0.0587984	-1.04377	0.296592	0.537123	E1: N VS NB	E1	N VS NB	2	1567.62	1629.1	none
ENSRNOG00000000487.9	1709.5	-0.125068	0.130935	-0.955197	0.339478	0.575651	E1: N VS NB	E1	N VS NB	2	1904.6	1923.82	none
ENSRNOG00000000488.5	6185.33	0.139537	0.195979	0.712	0.476465	0.688484	E1: N VS NB	E1	N VS NB	2	4112.7	3930.69	none
ENSRNOG00000000490.8	7618.99	-0.158423	0.0847626	-1.86902	0.0616196	0.227036	E1: N VS NB	E1	N VS NB	2	6399.26	6794	none
ENSRNOG00000000493.8	2107.29	-0.144907	0.0712504	-2.03376	0.0419753	0.183763	E1: N VS NB	E1	N VS NB	2	1917.26	2143.07	none
ENSRNOG00000000495.8	1021.8	0.326277	0.157873	2.06671	0.0387615	0.174931	E1: N VS NB	E1	N VS NB	2	1129.05	1060.22	none
ENSRNOG00000000498.8	1732.45	-0.0889825	0.0449074	-1.98147	0.047539	0.197247	E1: N VS NB	E1	N VS NB	2	1648.63	1785.32	none
ENSRNOG00000000499.7	130.511	-0.209158	0.13291	-1.57368	0.115561	0.321286	E1: N VS NB	E1	N VS NB	2	121.891	142.428	none
ENSRNOG00000000501.7	1728.62	0.0315003	0.0627399	0.502078	0.615612	0.788624	E1: N VS NB	E1	N VS NB	2	1805.3	1715.15	none
ENSRNOG00000000502.7	49.2376	-0.108418	0.194322	-0.557928	0.576893	0.763224	E1: N VS NB	E1	N VS NB	2	43.0027	47.2467	none
ENSRNOG00000000503.8	1522.58	-0.0147706	0.068147	-0.216746	0.828406	0.916213	E1: N VS NB	E1	N VS NB	2	1548.76	1653.63	none
ENSRNOG00000000504.7	703.933	-0.0182375	0.0709495	-0.257049	0.797141	0.900443	E1: N VS NB	E1	N VS NB	2	698.703	675.732	none
ENSRNOG00000000505.8	8273.04	-0.109033	0.0832843	-1.30916	0.19048	0.420424	E1: N VS NB	E1	N VS NB	2	7205.69	7359.76	none
ENSRNOG00000000506.8	277.403	-0.19574	0.113866	-1.71903	0.0856081	0.270864	E1: N VS NB	E1	N VS NB	2	234.227	293.875	none
ENSRNOG00000000511.9	3446.04	0.0996753	0.0545913	1.82585	0.0678732	0.239202	E1: N VS NB	E1	N VS NB	2	3522.49	3427.28	none
ENSRNOG00000000512.9	428.887	0.148952	0.102932	1.44709	0.147872	0.368282	E1: N VS NB	E1	N VS NB	2	445.547	398.387	none
ENSRNOG00000000513.10	3203.32	0.0237001	0.0435602	0.544076	0.586389	0.770539	E1: N VS NB	E1	N VS NB	2	3374.18	3026.41	none
ENSRNOG00000000517.6	1772.29	0.156873	0.0542585	2.89122	0.00383752	0.0448116	E1: N VS NB	E1	N VS NB	2	1902.97	1668.9	none
ENSRNOG00000000519.8	1080.53	0.0905254	0.0527932	1.71472	0.0863973	0.272377	E1: N VS NB	E1	N VS NB	2	1062.47	1020.63	none
ENSRNOG00000000520.9	6170.46	0.11823	0.0559348	2.11371	0.0345401	0.164282	E1: N VS NB	E1	N VS NB	2	6550.47	5468.33	none
ENSRNOG00000000521.5	3787.14	-0.252094	0.12028	-2.09589	0.0360918	0.168166	E1: N VS NB	E1	N VS NB	2	3123.37	3829.58	none
ENSRNOG00000000522.6	2803.93	-0.118698	0.127856	-0.928376	0.353213	0.587804	E1: N VS NB	E1	N VS NB	2	2858.99	2900.92	none
ENSRNOG00000000523.9	642.198	-0.0834702	0.0666745	-1.25191	0.210604	0.444529	E1: N VS NB	E1	N VS NB	2	591.284	656.328	none
ENSRNOG00000000524.8	3230.08	-0.15785	0.0586914	-2.68949	0.00715615	0.0666151	E1: N VS NB	E1	N VS NB	2	2960.4	3388.51	none
ENSRNOG00000000525.9	117.529	-0.152399	0.215558	-0.706997	0.479568	0.690299	E1: N VS NB	E1	N VS NB	2	99.6184	116.759	none
ENSRNOG00000000527.7	17838.4	-0.19437	0.0470292	-4.13296	3.58123e-05	0.00194738	E1: N VS NB	E1	N VS NB	2	16917.3	18187.8	none
ENSRNOG00000000528.7	25.1485	0.0396254	0.35121	0.112825	0.910169	0.957599	E1: N VS NB	E1	N VS NB	1	17.4129	22.7628	none
ENSRNOG00000000532.8	3332.21	-0.0168421	0.0520223	-0.323747	0.746129	0.870389	E1: N VS NB	E1	N VS NB	2	3267.88	3451.45	none
ENSRNOG00000000536.8	785.847	-0.17308	0.11466	-1.5095	0.13117	0.34456	E1: N VS NB	E1	N VS NB	2	676.575	909.006	none
ENSRNOG00000000540.7	579.879	0.0914971	0.0873083	1.04798	0.294649	0.535219	E1: N VS NB	E1	N VS NB	2	598.748	574.874	none
ENSRNOG00000000541.7	4481.78	-0.118787	0.0621347	-1.91176	0.0559071	0.215367	E1: N VS NB	E1	N VS NB	2	4106.02	4687.25	none
ENSRNOG00000000542.9	29.1908	0.0161419	0.404069	0.0399484	0.968134	0.985129	E1: N VS NB	E1	N VS NB	2	21.7915	24.59	none
ENSRNOG00000000546.8	242.035	-0.0125139	0.0978236	-0.127923	0.89821	0.950993	E1: N VS NB	E1	N VS NB	2	253.722	246.883	none
ENSRNOG00000000547.6	9311.84	0.105509	0.0920452	1.14627	0.251684	0.492234	E1: N VS NB	E1	N VS NB	2	10107.3	9057.2	none
ENSRNOG00000000551.8	813.76	-0.179515	0.105446	-1.70243	0.0886748	0.276934	E1: N VS NB	E1	N VS NB	2	788.408	838.788	none
ENSRNOG00000000557.6	6168.65	-0.0512768	0.0285024	-1.79903	0.0720137	0.24737	E1: N VS NB	E1	N VS NB	2	5971.63	6207.89	none
ENSRNOG00000000560.8	893.82	-0.192111	0.0828339	-2.31923	0.0203826	0.122126	E1: N VS NB	E1	N VS NB	2	865.543	994.502	none
ENSRNOG00000000561.9	158.297	-0.118274	0.161646	-0.731681	0.464363	0.680586	E1: N VS NB	E1	N VS NB	2	150.895	149.309	none
ENSRNOG00000000563.8	93.4861	-0.0855189	0.219376	-0.389829	0.696663	0.839758	E1: N VS NB	E1	N VS NB	2	75.5526	89.1544	none
ENSRNOG00000000565.7	2184.35	0.00981073	0.0722716	0.135748	0.89202	0.947657	E1: N VS NB	E1	N VS NB	2	2068.4	2109.86	none
ENSRNOG00000000566.7	74.2711	0.0347327	0.149362	0.23254	0.816118	0.911016	E1: N VS NB	E1	N VS NB	2	74.1526	76.8414	none
ENSRNOG00000000567.8	4431.07	-0.15469	0.123436	-1.2532	0.210133	0.444185	E1: N VS NB	E1	N VS NB	2	4051.65	4526.24	none
ENSRNOG00000000568.6	725.042	-0.191224	0.0784489	-2.43756	0.0147866	0.101185	E1: N VS NB	E1	N VS NB	2	692.717	737.486	none
ENSRNOG00000000569.7	903.029	-0.285019	0.0730894	-3.89959	9.63538e-05	0.00396702	E1: N VS NB	E1	N VS NB	2	780.456	930.945	down
ENSRNOG00000000571.7	51840.7	-0.201295	0.0336539	-5.98133	2.21317e-09	1.09794e-06	E1: N VS NB	E1	N VS NB	2	48130.6	57734.4	none
ENSRNOG00000000572.4	945.265	0.0384877	0.225788	0.170459	0.864649	0.933093	E1: N VS NB	E1	N VS NB	2	806.437	861.632	none
ENSRNOG00000000574.4	854.778	-0.104081	0.107181	-0.971078	0.33151	0.570122	E1: N VS NB	E1	N VS NB	2	808.564	882.06	none
ENSRNOG00000000576.7	954.306	0.0503131	0.073124	0.688052	0.49142	0.698637	E1: N VS NB	E1	N VS NB	2	971.678	938.509	none
ENSRNOG00000000579.7	13622.8	-0.179672	0.0537383	-3.34345	0.000827427	0.016178	E1: N VS NB	E1	N VS NB	2	12349.5	14005.2	none
ENSRNOG00000000581.8	1058.37	-0.0489309	0.0524795	-0.932382	0.351139	0.586051	E1: N VS NB	E1	N VS NB	2	1035.29	1071.31	none
ENSRNOG00000000582.8	167.214	-0.0113495	0.177799	-0.0638335	0.949103	0.976174	E1: N VS NB	E1	N VS NB	2	161.254	166.308	none
ENSRNOG00000000583.7	4443.05	0.0849733	0.0708482	1.19937	0.230383	0.467977	E1: N VS NB	E1	N VS NB	2	4653.87	3917.79	none
ENSRNOG00000000585.8	4001.53	0.0412768	0.0484981	0.851102	0.394712	0.621014	E1: N VS NB	E1	N VS NB	2	3964.48	4053.41	none
ENSRNOG00000000586.7	843.641	-0.13063	0.0497438	-2.62606	0.00863794	0.0748483	E1: N VS NB	E1	N VS NB	2	756.445	852.553	none
ENSRNOG00000000587.8	1114.42	0.0870249	0.0805805	1.07998	0.280153	0.521106	E1: N VS NB	E1	N VS NB	2	1090.1	953.651	none
ENSRNOG00000000589.8	38.8319	0.257123	0.235472	1.09195	0.274857	0.516511	E1: N VS NB	E1	N VS NB	2	46.6961	38.2739	none
ENSRNOG00000000590.7	42.6059	0.28959	0.195025	1.48489	0.137574	0.352972	E1: N VS NB	E1	N VS NB	2	42.6402	37.1356	none
ENSRNOG00000000593.8	1846.18	0.145716	0.147933	0.985013	0.324618	0.563719	E1: N VS NB	E1	N VS NB	2	1433.55	1724.62	none
ENSRNOG00000000595.6	130.03	0.140277	0.131519	1.06659	0.286158	0.526946	E1: N VS NB	E1	N VS NB	2	122.137	107.74	none
ENSRNOG00000000596.7	10802.2	-0.0562917	0.0704803	-0.798687	0.424472	0.648163	E1: N VS NB	E1	N VS NB	2	10795.3	11933.1	none
ENSRNOG00000000598.6	207.748	0.0723662	0.129807	0.557491	0.577192	0.763548	E1: N VS NB	E1	N VS NB	2	194.47	178.552	none
ENSRNOG00000000599.8	276.869	0.125753	0.113317	1.10974	0.26711	0.507949	E1: N VS NB	E1	N VS NB	2	277.064	255.182	none
ENSRNOG00000000604.6	4296.97	-0.00766667	0.0467464	-0.164005	0.869727	0.936399	E1: N VS NB	E1	N VS NB	2	4241.58	4089.45	none
ENSRNOG00000000605.4	958.691	0.016792	0.160146	0.104855	0.916491	0.960692	E1: N VS NB	E1	N VS NB	2	993.461	921.638	none
ENSRNOG00000000606.9	511.498	0.333638	0.160698	2.07618	0.037877	0.172179	E1: N VS NB	E1	N VS NB	2	465.749	420.06	none
ENSRNOG00000000609.5	1329.42	0.38327	0.0974161	3.93436	8.34179e-05	0.00360977	E1: N VS NB	E1	N VS NB	2	1453.98	1105.33	up
ENSRNOG00000000610.7	3484.73	-0.161403	0.069419	-2.32506	0.0200687	0.121013	E1: N VS NB	E1	N VS NB	2	3127.53	3668.89	none
ENSRNOG00000000611.8	1467.08	-0.181942	0.0766949	-2.37228	0.0176788	0.112374	E1: N VS NB	E1	N VS NB	2	1351.85	1531.46	none
ENSRNOG00000000613.7	1038.72	0.0304931	0.0580351	0.525424	0.599288	0.778433	E1: N VS NB	E1	N VS NB	2	1009.16	988.836	none
ENSRNOG00000000614.7	312.642	0.145659	0.126734	1.14933	0.250419	0.49107	E1: N VS NB	E1	N VS NB	2	274.364	276.689	none
ENSRNOG00000000618.8	368.891	0.277653	0.123554	2.24721	0.0246264	0.136286	E1: N VS NB	E1	N VS NB	2	357.746	313.768	none
ENSRNOG00000000632.7	219.44	0.262524	0.240886	1.08983	0.275789	0.517004	E1: N VS NB	E1	N VS NB	2	209.941	184.744	none
ENSRNOG00000000633.7	437.65	0.0728082	0.0682172	1.0673	0.285836	0.526646	E1: N VS NB	E1	N VS NB	2	457.124	433.613	none
ENSRNOG00000000634.6	71.2285	0.176097	0.613228	0.287163	0.773987	0.885874	E1: N VS NB	E1	N VS NB	2	34.388	24.59	none
ENSRNOG00000000635.9	413.879	0.445523	0.179161	2.48672	0.0128928	0.0938306	E1: N VS NB	E1	N VS NB	2	445.17	338.884	none
ENSRNOG00000000636.8	43.478	0.2851	0.183747	1.55159	0.120761	0.329201	E1: N VS NB	E1	N VS NB	2	45.7475	39.6872	none
ENSRNOG00000000638.8	2737.13	0.312657	0.0870104	3.59333	0.000326476	0.00879349	E1: N VS NB	E1	N VS NB	2	3073.82	2490.44	up
ENSRNOG00000000640.5	8059.36	0.363504	0.109054	3.33326	0.000858341	0.0165357	E1: N VS NB	E1	N VS NB	2	10333.4	6744.54	up
ENSRNOG00000000641.6	572.664	0.145248	0.0792301	1.83324	0.0667669	0.237265	E1: N VS NB	E1	N VS NB	2	626.866	551.638	none
ENSRNOG00000000645.8	2587.44	-0.0241298	0.133072	-0.181329	0.85611	0.929203	E1: N VS NB	E1	N VS NB	2	2407.4	2593.04	none
ENSRNOG00000000648.7	2706.46	0.355301	0.110669	3.2105	0.00132505	0.0223639	E1: N VS NB	E1	N VS NB	2	2329.95	2401.8	up
ENSRNOG00000000657.8	1138.09	0.0854113	0.101031	0.845395	0.397891	0.623828	E1: N VS NB	E1	N VS NB	2	1122.57	1131.47	none
ENSRNOG00000000658.8	102.266	-0.192952	0.170955	-1.12867	0.259036	0.500028	E1: N VS NB	E1	N VS NB	2	75.9409	89.3059	none
ENSRNOG00000000661.6	1081.42	0.0687627	0.0703063	0.978045	0.328052	0.566919	E1: N VS NB	E1	N VS NB	2	1122.4	1014.84	none
ENSRNOG00000000662.8	390.64	0.114082	0.0934805	1.22038	0.22232	0.459104	E1: N VS NB	E1	N VS NB	2	409.779	377.76	none
ENSRNOG00000000663.5	1449.33	0.155498	0.0523794	2.96869	0.00299069	0.0380369	E1: N VS NB	E1	N VS NB	2	1541.25	1387.13	none
ENSRNOG00000000664.5	1003.84	-0.137102	0.0629664	-2.17739	0.0294516	0.150549	E1: N VS NB	E1	N VS NB	2	1040.3	1072.34	none
ENSRNOG00000000665.8	4465.89	0.0878809	0.0329055	2.67071	0.0075692	0.0688587	E1: N VS NB	E1	N VS NB	2	4751.34	4363.93	none
ENSRNOG00000000692.8	267.486	0.0483881	0.199733	0.242264	0.808575	0.90689	E1: N VS NB	E1	N VS NB	2	210.366	238.508	none
ENSRNOG00000000693.7	4904.06	-0.101792	0.110559	-0.920702	0.357206	0.590697	E1: N VS NB	E1	N VS NB	2	5049.28	4741.44	none
ENSRNOG00000000695.9	846.228	0.0748737	0.0887599	0.843553	0.398919	0.624965	E1: N VS NB	E1	N VS NB	2	835.549	840.509	none
ENSRNOG00000000697.5	5800.34	0.0111715	0.0570387	0.195859	0.844721	0.923833	E1: N VS NB	E1	N VS NB	2	5567.12	5741.78	none
ENSRNOG00000000699.6	47.316	0.520967	0.332847	1.56518	0.11754	0.324395	E1: N VS NB	E1	N VS NB	2	37.9795	39.4612	none
ENSRNOG00000000701.6	1665.68	-0.0656184	0.0728106	-0.901221	0.367471	0.599893	E1: N VS NB	E1	N VS NB	2	1560.61	1790.68	none
ENSRNOG00000000702.6	1416.85	-0.00964669	0.0468485	-0.205912	0.836859	0.920967	E1: N VS NB	E1	N VS NB	2	1378.83	1420.13	none
ENSRNOG00000000708.8	2337.55	0.0696678	0.139806	0.498318	0.61826	0.790587	E1: N VS NB	E1	N VS NB	2	2501.07	2115.41	none
ENSRNOG00000000718.8	1972.01	0.0998615	0.0469208	2.1283	0.0333124	0.16239	E1: N VS NB	E1	N VS NB	2	2055.26	1927.92	none
ENSRNOG00000000720.6	376.722	0.280823	0.0792989	3.54132	0.000398127	0.010136	E1: N VS NB	E1	N VS NB	2	393.334	327.667	up
ENSRNOG00000000726.4	27.6639	0.312267	0.325276	0.960008	0.337051	0.573519	E1: N VS NB	E1	N VS NB	2	20.2977	20.1691	none
ENSRNOG00000000728.7	78.7791	0.327962	0.148328	2.21106	0.0270314	0.143459	E1: N VS NB	E1	N VS NB	2	71.1475	67.5669	none
ENSRNOG00000000729.8	244.52	-0.0277684	0.0948813	-0.292665	0.769779	0.883479	E1: N VS NB	E1	N VS NB	2	233.368	248.387	none
ENSRNOG00000000763.7	555.945	-0.265049	0.0978404	-2.709	0.00674868	0.0645475	E1: N VS NB	E1	N VS NB	2	534.087	592.782	none
ENSRNOG00000000774.9	37640.5	-0.111513	0.0556364	-2.00432	0.0450356	0.190871	E1: N VS NB	E1	N VS NB	2	38988.3	42313.9	none
ENSRNOG00000000775.4	125.995	-0.127934	0.236102	-0.541858	0.587917	0.771103	E1: N VS NB	E1	N VS NB	2	96.978	98.3472	none
ENSRNOG00000000777.8	100.521	0.432333	0.238397	1.8135	0.0697546	0.24268	E1: N VS NB	E1	N VS NB	2	85.9764	80.3194	none
ENSRNOG00000000778.9	98.1374	-0.00383334	0.147878	-0.0259223	0.979319	0.990008	E1: N VS NB	E1	N VS NB	2	100.944	97.2079	none
ENSRNOG00000000779.6	351.147	-0.288148	0.106026	-2.71773	0.00657321	0.0634495	E1: N VS NB	E1	N VS NB	2	299.352	355.838	none
ENSRNOG00000000780.8	3015.2	-0.102435	0.0708224	-1.44636	0.148077	0.368529	E1: N VS NB	E1	N VS NB	2	2617.87	2805.53	none
ENSRNOG00000000781.4	497.752	0.0293769	0.157846	0.186111	0.852358	0.927809	E1: N VS NB	E1	N VS NB	2	512.311	462.552	none
ENSRNOG00000000785.8	1251.03	0.160775	0.0681927	2.35765	0.0183909	0.115173	E1: N VS NB	E1	N VS NB	2	1384.78	1173.73	none
ENSRNOG00000000786.8	79.6916	-0.341313	0.139973	-2.43843	0.0147514	0.10103	E1: N VS NB	E1	N VS NB	2	67.5777	73.9854	none
ENSRNOG00000000795.5	39.3497	-0.0488163	0.195498	-0.249702	0.802818	0.903656	E1: N VS NB	E1	N VS NB	2	32.6829	40.2515	none
ENSRNOG00000000796.9	1998.35	0.270435	0.153743	1.759	0.0785775	0.258812	E1: N VS NB	E1	N VS NB	2	1507.46	1404.82	none
ENSRNOG00000000798.7	5091.91	-0.0136703	0.0669435	-0.204206	0.838192	0.921356	E1: N VS NB	E1	N VS NB	2	5052.71	4934.71	none
ENSRNOG00000000799.8	5304.67	0.1071	0.0411128	2.60504	0.00918642	0.0775491	E1: N VS NB	E1	N VS NB	2	5520.96	5110.26	none
ENSRNOG00000000800.8	402.483	0.14243	0.0907596	1.56931	0.116576	0.322864	E1: N VS NB	E1	N VS NB	2	437.715	371.037	none
ENSRNOG00000000801.6	275.477	-0.0448326	0.0914059	-0.490478	0.623796	0.793457	E1: N VS NB	E1	N VS NB	2	279.694	249.443	none
ENSRNOG00000000802.8	288.378	0.188519	0.10726	1.75758	0.0788184	0.25934	E1: N VS NB	E1	N VS NB	2	312.659	266.503	none
ENSRNOG00000000804.7	1454.84	-0.0383239	0.0822416	-0.465992	0.641221	0.804429	E1: N VS NB	E1	N VS NB	2	1432.21	1455.21	none
ENSRNOG00000000805.7	6249.62	-0.232002	0.0894375	-2.59401	0.00948645	0.0790629	E1: N VS NB	E1	N VS NB	2	5690.42	6547.24	none
ENSRNOG00000000808.7	1203.48	0.0195308	0.0633121	0.308484	0.757714	0.876649	E1: N VS NB	E1	N VS NB	2	1169.48	1225.05	none
ENSRNOG00000000809.8	5622.37	-0.160774	0.0571087	-2.81523	0.00487431	0.0524281	E1: N VS NB	E1	N VS NB	2	5442.28	6013.02	none
ENSRNOG00000000814.6	13648.8	-0.182748	0.126294	-1.447	0.147896	0.368282	E1: N VS NB	E1	N VS NB	2	10895.3	10857.9	none
ENSRNOG00000000815.6	1132.94	-0.294577	0.100974	-2.91735	0.00353023	0.0424984	E1: N VS NB	E1	N VS NB	2	1014.03	1180.17	down
ENSRNOG00000000818.6	891.807	-0.0363013	0.102877	-0.352862	0.724192	0.856385	E1: N VS NB	E1	N VS NB	2	827.097	874.323	none
ENSRNOG00000000823.7	824.023	0.133916	0.117406	1.14063	0.254025	0.494797	E1: N VS NB	E1	N VS NB	2	758.551	744.502	none
ENSRNOG00000000824.7	169.565	-0.0625724	0.165208	-0.378748	0.704875	0.844653	E1: N VS NB	E1	N VS NB	2	167.593	172.555	none
ENSRNOG00000000826.8	3276.25	-0.120881	0.0620011	-1.94965	0.0512174	0.205054	E1: N VS NB	E1	N VS NB	2	3092.32	3305.91	none
ENSRNOG00000000827.7	460.365	-0.673957	0.145372	-4.6361	3.5505e-06	0.000334396	E1: N VS NB	E1	N VS NB	2	342.817	532.863	down
ENSRNOG00000000831.8	481.575	-0.257765	0.0765693	-3.36643	0.000761492	0.0152744	E1: N VS NB	E1	N VS NB	2	435.821	525.166	down
ENSRNOG00000000833.7	919.314	-0.0628163	0.0597949	-1.05053	0.293475	0.534096	E1: N VS NB	E1	N VS NB	2	890.213	934.298	none
ENSRNOG00000000839.6	689.784	-0.0199731	0.0946227	-0.211081	0.832824	0.918486	E1: N VS NB	E1	N VS NB	2	704.512	686.552	none
ENSRNOG00000000840.7	7176.78	-0.0923178	0.107641	-0.857649	0.391086	0.618333	E1: N VS NB	E1	N VS NB	2	7520.31	6964.09	none
ENSRNOG00000000841.8	6246.89	-0.00945716	0.0617879	-0.153058	0.878352	0.940215	E1: N VS NB	E1	N VS NB	2	5990.41	6074.88	none
ENSRNOG00000000842.6	1110.04	-0.27839	0.0830995	-3.35007	0.000807901	0.0159259	E1: N VS NB	E1	N VS NB	2	990.078	1111	down
ENSRNOG00000000847.9	4333.99	-0.0502786	0.0714304	-0.703882	0.481506	0.691603	E1: N VS NB	E1	N VS NB	2	4223.72	4341.59	none
ENSRNOG00000000848.7	462.552	-0.130299	0.0790073	-1.6492	0.0991066	0.294805	E1: N VS NB	E1	N VS NB	2	469.037	490.369	none
ENSRNOG00000000850.5	76.886	0.062835	0.214769	0.29257	0.769851	0.883479	E1: N VS NB	E1	N VS NB	2	81.6232	78.7215	none
ENSRNOG00000000851.9	10115.6	-0.0532368	0.0370522	-1.43681	0.150772	0.371708	E1: N VS NB	E1	N VS NB	2	10190.6	10621.2	none
ENSRNOG00000000852.7	17815.1	0.0616912	0.0688457	0.896079	0.370211	0.602454	E1: N VS NB	E1	N VS NB	2	18411	17990.9	none
ENSRNOG00000000858.7	62.432	0.253349	0.277681	0.912376	0.361571	0.595011	E1: N VS NB	E1	N VS NB	2	48.6559	57.1891	none
ENSRNOG00000000860.5	27.6081	0.489388	0.302525	1.61768	0.105732	0.305329	E1: N VS NB	E1	N VS NB	1	24.328	19.989	none
ENSRNOG00000000866.8	1590.62	0.142909	0.043305	3.30005	0.000966667	0.0180322	E1: N VS NB	E1	N VS NB	2	1550.31	1455.25	none
ENSRNOG00000000867.7	5544.88	-0.0643932	0.0592471	-1.08686	0.277099	0.518369	E1: N VS NB	E1	N VS NB	2	5371	5698.3	none
ENSRNOG00000000869.8	112.462	0.226892	0.168338	1.34784	0.177711	0.406608	E1: N VS NB	E1	N VS NB	2	99.693	104.241	none
ENSRNOG00000000875.9	3841.29	0.00769593	0.0475612	0.161811	0.871455	0.937311	E1: N VS NB	E1	N VS NB	2	3759.26	3727.66	none
ENSRNOG00000000879.8	3808.17	0.0404733	0.112228	0.360635	0.718372	0.852557	E1: N VS NB	E1	N VS NB	2	3665.29	3974.11	none
ENSRNOG00000000885.6	1221.93	0.200897	0.0862451	2.32938	0.019839	0.120323	E1: N VS NB	E1	N VS NB	2	1299.19	1135.46	none
ENSRNOG00000000886.5	195.198	0.326982	0.226242	1.44528	0.14838	0.368983	E1: N VS NB	E1	N VS NB	2	183.811	154.585	none
ENSRNOG00000000888.4	2149.13	-0.0133708	0.0524226	-0.255057	0.798679	0.901038	E1: N VS NB	E1	N VS NB	2	2169	2357.83	none
ENSRNOG00000000891.6	189.423	0.642884	0.141696	4.53707	5.70424e-06	0.000483518	E1: N VS NB	E1	N VS NB	2	183.811	129.784	up
ENSRNOG00000000893.7	1406.55	-0.123748	0.0636134	-1.94531	0.0517373	0.206234	E1: N VS NB	E1	N VS NB	2	1344.69	1484.15	none
ENSRNOG00000000894.9	5517.56	-0.00988379	0.134965	-0.0732322	0.941621	0.972668	E1: N VS NB	E1	N VS NB	2	5677.89	6074.04	none
ENSRNOG00000000895.5	1066.22	0.0254975	0.0542758	0.469776	0.638515	0.8026	E1: N VS NB	E1	N VS NB	2	1114.64	1042.48	none
ENSRNOG00000000900.7	1286.63	-0.00211527	0.0628166	-0.0336737	0.973137	0.987459	E1: N VS NB	E1	N VS NB	2	1280.31	1268.39	none
ENSRNOG00000000901.8	1565.71	0.0641192	0.0514147	1.2471	0.212361	0.446733	E1: N VS NB	E1	N VS NB	2	1619.34	1537.35	none
ENSRNOG00000000902.8	12427.5	0.120598	0.0525626	2.29437	0.0217695	0.126637	E1: N VS NB	E1	N VS NB	2	13303.2	11544.4	none
ENSRNOG00000000903.8	1089.9	-0.16148	0.0707701	-2.28176	0.0225035	0.128988	E1: N VS NB	E1	N VS NB	2	992.893	1055.82	none
ENSRNOG00000000906.8	757.516	-0.0124783	0.0961746	-0.129746	0.896767	0.949931	E1: N VS NB	E1	N VS NB	2	774.118	701.306	none
ENSRNOG00000000909.9	1845.64	0.134777	0.0523456	2.57475	0.0100312	0.0817533	E1: N VS NB	E1	N VS NB	2	1932.18	1682.31	none
ENSRNOG00000000913.9	409.045	-0.233498	0.108527	-2.15152	0.031435	0.156794	E1: N VS NB	E1	N VS NB	2	334.569	403.547	none
ENSRNOG00000000917.5	484.072	-0.0956301	0.0911627	-1.049	0.294176	0.534716	E1: N VS NB	E1	N VS NB	2	483.856	484.058	none
ENSRNOG00000000918.8	670.109	-0.0996987	0.0882108	-1.13023	0.258378	0.49936	E1: N VS NB	E1	N VS NB	2	613.605	639.339	none
ENSRNOG00000000922.9	420.932	-0.29708	0.0880684	-3.37329	0.000742768	0.0150538	E1: N VS NB	E1	N VS NB	2	372.449	440.339	down
ENSRNOG00000000923.9	9349.94	0.0452799	0.0440103	1.02885	0.303551	0.543645	E1: N VS NB	E1	N VS NB	2	9227.78	8952.24	none
ENSRNOG00000000924.6	6169.05	0.333069	0.0594472	5.60277	2.1095e-08	6.60824e-06	E1: N VS NB	E1	N VS NB	2	7238.09	5999.7	up
ENSRNOG00000000925.8	1615.26	0.0389158	0.078388	0.496451	0.619576	0.791274	E1: N VS NB	E1	N VS NB	2	1591.14	1429.72	none
ENSRNOG00000000926.8	431.858	-0.180714	0.0784072	-2.30481	0.0211774	0.124856	E1: N VS NB	E1	N VS NB	2	409.952	425	none
ENSRNOG00000000931.9	1833.88	0.166576	0.07112	2.34219	0.0191711	0.117756	E1: N VS NB	E1	N VS NB	2	1858.37	1621.42	none
ENSRNOG00000000934.6	78.8687	0.316284	0.197251	1.60346	0.108832	0.310857	E1: N VS NB	E1	N VS NB	2	79.8858	65.8641	none
ENSRNOG00000000936.7	635.538	0.00438089	0.0820376	0.053401	0.957412	0.980352	E1: N VS NB	E1	N VS NB	2	585.712	581.395	none
ENSRNOG00000000937.7	58.3939	-0.0860261	0.182144	-0.472296	0.636715	0.801463	E1: N VS NB	E1	N VS NB	2	56.5921	66.6257	none
ENSRNOG00000000938.8	9945.11	-0.0341698	0.0724049	-0.471927	0.636979	0.801552	E1: N VS NB	E1	N VS NB	2	9058.93	10449.1	none
ENSRNOG00000000942.9	1018.13	0.0731161	0.0756246	0.966829	0.333629	0.571768	E1: N VS NB	E1	N VS NB	2	933.009	939.794	none
ENSRNOG00000000954.8	2013.13	-0.125878	0.0621896	-2.02409	0.0429606	0.185904	E1: N VS NB	E1	N VS NB	2	1850.2	2012.54	none
ENSRNOG00000000955.5	446.47	0.0298487	0.114641	0.260366	0.794582	0.898627	E1: N VS NB	E1	N VS NB	2	401.983	461.979	none
ENSRNOG00000000957.6	17707.7	-0.190914	0.0900039	-2.12117	0.0339074	0.163672	E1: N VS NB	E1	N VS NB	2	15110.5	17879.5	none
ENSRNOG00000000958.6	36.4887	0.228236	0.18762	1.21648	0.223802	0.460647	E1: N VS NB	E1	N VS NB	2	37.28	33.4965	none
ENSRNOG00000000961.8	782.172	-0.0608587	0.106026	-0.573998	0.565969	0.75526	E1: N VS NB	E1	N VS NB	2	854.055	765.811	none
ENSRNOG00000000962.5	1109.27	-0.125221	0.0486411	-2.57438	0.0100419	0.0817533	E1: N VS NB	E1	N VS NB	2	1092.11	1188.09	none
ENSRNOG00000000963.8	42.1333	-0.363268	0.334744	-1.08521	0.277828	0.519091	E1: N VS NB	E1	N VS NB	2	34.7297	40.6661	none
ENSRNOG00000000964.5	56.2193	0.000289274	0.193774	0.00149284	0.998809	0.999503	E1: N VS NB	E1	N VS NB	2	49.6167	55.9586	none
ENSRNOG00000000967.6	4066.8	-0.108179	0.0872518	-1.23985	0.21503	0.450573	E1: N VS NB	E1	N VS NB	2	4136.04	4216.51	none
ENSRNOG00000000968.9	1904.14	0.204148	0.0668887	3.05206	0.00227277	0.0318117	E1: N VS NB	E1	N VS NB	2	2087.28	1761.89	none
ENSRNOG00000000974.6	1258.68	-0.128421	0.0739683	-1.73616	0.0825356	0.265537	E1: N VS NB	E1	N VS NB	2	1165.65	1338.17	none
ENSRNOG00000000975.7	1126.79	-0.0747032	0.052023	-1.43596	0.151013	0.372045	E1: N VS NB	E1	N VS NB	2	1057.89	1145.91	none
ENSRNOG00000000977.9	2258.6	-0.0918358	0.0630602	-1.45632	0.145304	0.364715	E1: N VS NB	E1	N VS NB	2	2212.81	2460.7	none
ENSRNOG00000000978.8	191.037	0.279929	0.177539	1.57672	0.114861	0.320391	E1: N VS NB	E1	N VS NB	2	169.894	112.245	none
ENSRNOG00000000981.9	1863.99	-0.127901	0.049497	-2.58401	0.00976588	0.0804151	E1: N VS NB	E1	N VS NB	2	1752.6	1994	none
ENSRNOG00000000983.8	303.585	0.096904	0.0667052	1.45272	0.146301	0.366494	E1: N VS NB	E1	N VS NB	2	308.306	291.145	none
ENSRNOG00000000985.9	1078.64	0.0230089	0.0755807	0.304429	0.760801	0.878176	E1: N VS NB	E1	N VS NB	2	1009.85	1081.39	none
ENSRNOG00000000986.8	2495.84	-0.13343	0.118359	-1.12733	0.259602	0.500785	E1: N VS NB	E1	N VS NB	2	2408.32	2642.53	none
ENSRNOG00000000987.9	806.592	-0.0844154	0.0556806	-1.51606	0.129503	0.342071	E1: N VS NB	E1	N VS NB	2	798.858	768.344	none
ENSRNOG00000000988.5	1673.83	-0.0765205	0.060248	-1.27009	0.204052	0.437233	E1: N VS NB	E1	N VS NB	2	1590.18	1749.17	none
ENSRNOG00000000989.9	2677.58	0.0488715	0.0859138	0.568843	0.569463	0.757846	E1: N VS NB	E1	N VS NB	2	2546.63	2606.44	none
ENSRNOG00000000990.8	7427.48	0.025681	0.0487625	0.526655	0.598433	0.777702	E1: N VS NB	E1	N VS NB	2	7436.8	7393.92	none
ENSRNOG00000000991.7	1206.28	-0.0478345	0.128693	-0.371696	0.710119	0.847789	E1: N VS NB	E1	N VS NB	2	869.182	877.37	none
ENSRNOG00000000994.5	193.088	-0.0143271	0.105356	-0.135988	0.891831	0.947626	E1: N VS NB	E1	N VS NB	2	191.896	200.814	none
ENSRNOG00000000996.8	6794.7	-0.0642583	0.0562538	-1.14229	0.253332	0.49398	E1: N VS NB	E1	N VS NB	2	6587.45	6956.01	none
ENSRNOG00000000999.8	2709.67	0.130085	0.0617846	2.10546	0.0352513	0.166112	E1: N VS NB	E1	N VS NB	2	2907.61	2614.72	none
ENSRNOG00000001003.7	2806.07	-0.0762315	0.0613035	-1.24351	0.21368	0.448592	E1: N VS NB	E1	N VS NB	2	2770.64	2910.49	none
ENSRNOG00000001004.8	8049.73	0.129277	0.0837044	1.54445	0.122481	0.33132	E1: N VS NB	E1	N VS NB	2	8133.74	7948.11	none
ENSRNOG00000001006.7	2734.1	0.732459	0.118264	6.19344	5.88652e-10	3.68803e-07	E1: N VS NB	E1	N VS NB	2	3216.26	2186.98	up
ENSRNOG00000001007.8	43.2458	-0.187043	0.222048	-0.842354	0.39959	0.625879	E1: N VS NB	E1	N VS NB	2	32.1685	47.3535	none
ENSRNOG00000001009.8	2275.97	-0.211779	0.0684439	-3.0942	0.00197342	0.0291214	E1: N VS NB	E1	N VS NB	2	2040.61	2275.78	none
ENSRNOG00000001010.8	3564.98	0.0395332	0.08327	0.474759	0.634959	0.80028	E1: N VS NB	E1	N VS NB	2	3780.78	3915.11	none
ENSRNOG00000001030.9	19478.3	-0.0877251	0.0506307	-1.73265	0.0831583	0.266149	E1: N VS NB	E1	N VS NB	2	19767.1	20361	none
ENSRNOG00000001031.8	29.4751	-0.30408	0.265127	-1.14692	0.251415	0.491839	E1: N VS NB	E1	N VS NB	2	27.0311	23.228	none
ENSRNOG00000001032.8	1354.13	0.0632312	0.0602959	1.04868	0.294325	0.534789	E1: N VS NB	E1	N VS NB	2	1360.39	1224.47	none
ENSRNOG00000001033.6	987.096	-0.00989626	0.060426	-0.163775	0.869908	0.936482	E1: N VS NB	E1	N VS NB	2	946.083	954.456	none
ENSRNOG00000001034.8	4434.24	-0.0401953	0.0667757	-0.601945	0.547211	0.740752	E1: N VS NB	E1	N VS NB	2	4433.85	4709.28	none
ENSRNOG00000001035.7	730.615	-0.040431	0.0564788	-0.715862	0.474077	0.686992	E1: N VS NB	E1	N VS NB	2	695.429	754.42	none
ENSRNOG00000001036.8	297.314	0.0457531	0.314426	0.145513	0.884306	0.943726	E1: N VS NB	E1	N VS NB	2	259.017	216.009	none
ENSRNOG00000001037.7	575.892	0.170864	0.0594279	2.87515	0.00403835	0.0463686	E1: N VS NB	E1	N VS NB	2	573.844	515.103	none
ENSRNOG00000001039.6	1561.18	0.0317946	0.0585477	0.543055	0.587092	0.770702	E1: N VS NB	E1	N VS NB	2	1596.59	1562.97	none
ENSRNOG00000001040.9	920.549	-0.0466748	0.0609819	-0.765388	0.444041	0.664516	E1: N VS NB	E1	N VS NB	2	899.1	924.093	none
ENSRNOG00000001043.9	417.171	0.158332	0.0860551	1.83989	0.065784	0.235515	E1: N VS NB	E1	N VS NB	2	399.511	343.977	none
ENSRNOG00000001044.8	1652.96	-0.134965	0.0903785	-1.49333	0.135351	0.349848	E1: N VS NB	E1	N VS NB	2	1539.13	1672.89	none
ENSRNOG00000001047.7	1380.62	0.0775667	0.0694908	1.11621	0.26433	0.505048	E1: N VS NB	E1	N VS NB	2	1400.32	1400.48	none
ENSRNOG00000001049.8	34671.3	-0.183156	0.0815854	-2.24497	0.0247703	0.136549	E1: N VS NB	E1	N VS NB	2	28925.3	31289.4	none
ENSRNOG00000001050.9	2293.82	0.115886	0.0522066	2.21976	0.0264349	0.142031	E1: N VS NB	E1	N VS NB	2	2412.52	2260.6	none
ENSRNOG00000001052.8	700.392	0.129966	0.0983495	1.32147	0.186344	0.415414	E1: N VS NB	E1	N VS NB	2	715.032	672.612	none
ENSRNOG00000001053.6	6817.91	-0.0390665	0.0400014	-0.976628	0.328753	0.567617	E1: N VS NB	E1	N VS NB	2	6622.13	6893.03	none
ENSRNOG00000001055.8	1622.88	-0.152562	0.0517753	-2.94662	0.00321268	0.0396836	E1: N VS NB	E1	N VS NB	2	1579.15	1718.05	none
ENSRNOG00000001056.8	1531.38	-0.127304	0.0740266	-1.71971	0.0854849	0.270674	E1: N VS NB	E1	N VS NB	2	1413.87	1427.42	none
ENSRNOG00000001058.5	1356.16	0.016242	0.0585357	0.277472	0.781418	0.890629	E1: N VS NB	E1	N VS NB	2	1328.25	1269.77	none
ENSRNOG00000001059.7	1064.73	0.299218	0.049301	6.06922	1.28537e-09	7.1239e-07	E1: N VS NB	E1	N VS NB	2	1156.87	944.913	up
ENSRNOG00000001060.8	557.98	0.0598076	0.114776	0.521081	0.602311	0.7804	E1: N VS NB	E1	N VS NB	2	538.819	533.383	none
ENSRNOG00000001061.7	931.833	-0.212455	0.0935297	-2.27152	0.0231154	0.131401	E1: N VS NB	E1	N VS NB	2	865.628	989.774	none
ENSRNOG00000001064.8	2836.8	0.257847	0.0860585	2.99618	0.00273385	0.0359114	E1: N VS NB	E1	N VS NB	2	3031.77	2572.2	up
ENSRNOG00000001065.8	3131.07	0.108222	0.125623	0.861479	0.388974	0.616202	E1: N VS NB	E1	N VS NB	2	3262.11	3086.26	none
ENSRNOG00000001068.8	6901.08	-0.00630236	0.0609421	-0.103416	0.917633	0.960771	E1: N VS NB	E1	N VS NB	2	6833.3	7156.99	none
ENSRNOG00000001069.7	695.899	-0.00589424	0.099463	-0.0592606	0.952745	0.977852	E1: N VS NB	E1	N VS NB	2	635.23	714.686	none
ENSRNOG00000001070.6	3020.46	-0.124895	0.0836336	-1.49335	0.135344	0.349848	E1: N VS NB	E1	N VS NB	2	2842.75	3133.53	none
ENSRNOG00000001072.6	995.632	0.232395	0.143198	1.62289	0.104612	0.30352	E1: N VS NB	E1	N VS NB	2	1124.58	836.812	none
ENSRNOG00000001073.8	330.515	0.143338	0.0798677	1.7947	0.0727018	0.248608	E1: N VS NB	E1	N VS NB	2	359.079	307.866	none
ENSRNOG00000001074.8	331.232	0.33567	0.0987297	3.39989	0.000674134	0.0142508	E1: N VS NB	E1	N VS NB	2	339.69	302.824	up
ENSRNOG00000001079.10	862.578	-0.0736159	0.0628	-1.17223	0.241106	0.480124	E1: N VS NB	E1	N VS NB	2	898.28	860.254	none
ENSRNOG00000001080.6	1463.82	-0.0545042	0.0919358	-0.592851	0.553281	0.745817	E1: N VS NB	E1	N VS NB	2	1381.06	1405.47	none
ENSRNOG00000001081.6	488.703	-0.0295224	0.10206	-0.289265	0.772379	0.885065	E1: N VS NB	E1	N VS NB	2	466.505	480.645	none
ENSRNOG00000001082.8	2701.07	-0.0634744	0.133839	-0.474259	0.635315	0.800463	E1: N VS NB	E1	N VS NB	2	2918.43	2740.04	none
ENSRNOG00000001083.8	2766.68	-0.160735	0.0441403	-3.64145	0.000271103	0.00778206	E1: N VS NB	E1	N VS NB	2	2555.8	2944.55	none
ENSRNOG00000001086.6	3682.05	-0.0330507	0.054264	-0.609071	0.542477	0.736917	E1: N VS NB	E1	N VS NB	2	3732.08	3802.51	none
ENSRNOG00000001088.7	302.371	0.160032	0.101249	1.58058	0.113974	0.319216	E1: N VS NB	E1	N VS NB	2	267.866	247.935	none
ENSRNOG00000001090.6	200.542	-0.0219478	0.115502	-0.19002	0.849293	0.926163	E1: N VS NB	E1	N VS NB	2	206.239	199.261	none
ENSRNOG00000001091.7	3807.84	-0.0515839	0.0701128	-0.735726	0.461897	0.678522	E1: N VS NB	E1	N VS NB	2	3727.59	3984.43	none
ENSRNOG00000001094.8	751.578	0.130408	0.0770768	1.69192	0.0906616	0.280542	E1: N VS NB	E1	N VS NB	2	815.352	736.922	none
ENSRNOG00000001098.9	2614.47	0.0867038	0.0797138	1.08769	0.276733	0.517985	E1: N VS NB	E1	N VS NB	2	2607.56	2562.35	none
ENSRNOG00000001099.8	262.905	0.218499	0.123077	1.77531	0.0758461	0.254232	E1: N VS NB	E1	N VS NB	2	292.426	252.552	none
ENSRNOG00000001101.8	2075.52	0.00283562	0.0387924	0.0730972	0.941729	0.972668	E1: N VS NB	E1	N VS NB	2	2082.29	2099.25	none
ENSRNOG00000001103.8	399.306	0.0655829	0.124945	0.524895	0.599656	0.778751	E1: N VS NB	E1	N VS NB	2	402.677	392.495	none
ENSRNOG00000001104.7	491.552	0.154839	0.142199	1.08889	0.276204	0.517501	E1: N VS NB	E1	N VS NB	2	527.83	503.65	none
ENSRNOG00000001106.8	1894.95	0.0349723	0.0851176	0.41087	0.681168	0.830145	E1: N VS NB	E1	N VS NB	2	1869.65	1677.26	none
ENSRNOG00000001108.6	968.716	0.0701427	0.0523228	1.34057	0.180059	0.409253	E1: N VS NB	E1	N VS NB	2	999.297	936.386	none
ENSRNOG00000001111.8	117.059	0.373799	0.191292	1.95407	0.0506926	0.204192	E1: N VS NB	E1	N VS NB	2	70.5262	83.5993	none
ENSRNOG00000001113.7	7832.49	-0.344356	0.0737346	-4.67021	3.00885e-06	0.00029099	E1: N VS NB	E1	N VS NB	2	7196.56	8126.83	down
ENSRNOG00000001114.6	1593	0.106215	0.0587976	1.80645	0.0708487	0.244863	E1: N VS NB	E1	N VS NB	2	1666.2	1586.32	none
ENSRNOG00000001115.6	8424.57	-0.215273	0.071418	-3.01427	0.00257601	0.0343706	E1: N VS NB	E1	N VS NB	2	8099.13	9109.87	none
ENSRNOG00000001117.7	686.945	0.120698	0.135388	0.8915	0.372661	0.604063	E1: N VS NB	E1	N VS NB	2	726.961	706.224	none
ENSRNOG00000001120.8	3448.08	0.252479	0.122146	2.06703	0.0387315	0.174905	E1: N VS NB	E1	N VS NB	2	3538.37	3088.1	none
ENSRNOG00000001123.5	1064.73	0.210874	0.121559	1.73475	0.0827855	0.265923	E1: N VS NB	E1	N VS NB	2	1157.38	1085.17	none
ENSRNOG00000001124.8	4315.1	-0.085612	0.0901438	-0.949727	0.342251	0.578225	E1: N VS NB	E1	N VS NB	2	4383.21	4705.46	none
ENSRNOG00000001126.8	2334.78	-0.0435268	0.0582975	-0.746633	0.455285	0.673291	E1: N VS NB	E1	N VS NB	2	2262.17	2542.72	none
ENSRNOG00000001128.7	886.747	-0.103051	0.0995194	-1.03549	0.300441	0.540967	E1: N VS NB	E1	N VS NB	2	712.429	766.523	none
ENSRNOG00000001129.8	2955.81	-0.0446768	0.0590413	-0.756705	0.449226	0.668836	E1: N VS NB	E1	N VS NB	2	2969.22	3077.28	none
ENSRNOG00000001130.9	605.04	0.126735	0.202932	0.624521	0.532286	0.729873	E1: N VS NB	E1	N VS NB	2	605.939	613.978	none
ENSRNOG00000001134.8	741.926	0.0423653	0.087675	0.483209	0.628947	0.796693	E1: N VS NB	E1	N VS NB	2	730.448	692.532	none
ENSRNOG00000001135.7	14965.7	-0.08568	0.0621456	-1.3787	0.167988	0.394123	E1: N VS NB	E1	N VS NB	2	15382.3	15842.9	none
ENSRNOG00000001136.7	25940.1	-0.162559	0.0481397	-3.37682	0.000733277	0.0149338	E1: N VS NB	E1	N VS NB	2	24606.7	27114.7	none
ENSRNOG00000001138.8	1163.23	0.137904	0.116957	1.1791	0.238359	0.476783	E1: N VS NB	E1	N VS NB	2	1208.03	1180.69	none
ENSRNOG00000001139.9	3950.85	0.0143069	0.0474163	0.30173	0.762858	0.879564	E1: N VS NB	E1	N VS NB	2	3922.58	3932.09	none
ENSRNOG00000001141.7	909.128	0.339163	0.176949	1.91672	0.0552733	0.213773	E1: N VS NB	E1	N VS NB	2	945.315	867.226	none
ENSRNOG00000001142.4	1020.75	0.0312825	0.0457918	0.683147	0.494514	0.701042	E1: N VS NB	E1	N VS NB	2	1026.16	979.515	none
ENSRNOG00000001143.9	2880.1	0.364826	0.136653	2.66972	0.00759141	0.0689579	E1: N VS NB	E1	N VS NB	2	3426.15	3018.66	none
ENSRNOG00000001148.7	45790.7	-0.208395	0.0787249	-2.64713	0.00811775	0.0718471	E1: N VS NB	E1	N VS NB	2	39891.9	44072	none
ENSRNOG00000001149.9	1264.52	0.107939	0.13911	0.775925	0.437793	0.659566	E1: N VS NB	E1	N VS NB	2	1147.02	1113.43	none
ENSRNOG00000001151.7	126.962	-0.210587	0.120769	-1.74372	0.0812072	0.263202	E1: N VS NB	E1	N VS NB	2	118.403	132.322	none
ENSRNOG00000001153.4	31.2495	0.0496591	0.225493	0.220224	0.825697	0.914901	E1: N VS NB	E1	N VS NB	2	27.0311	27.5295	none
ENSRNOG00000001156.8	3096.61	-0.162229	0.0545249	-2.97532	0.00292683	0.0373898	E1: N VS NB	E1	N VS NB	2	2990.79	3421.94	none
ENSRNOG00000001157.9	32.1641	0.12324	0.25258	0.487927	0.625602	0.794336	E1: N VS NB	E1	N VS NB	2	30.4618	33.93	none
ENSRNOG00000001158.5	708.721	0.19687	0.151481	1.29964	0.193724	0.424573	E1: N VS NB	E1	N VS NB	2	727.136	731.491	none
ENSRNOG00000001160.6	928.059	-0.160724	0.0698989	-2.29937	0.0214837	0.125846	E1: N VS NB	E1	N VS NB	2	901.036	968.809	none
ENSRNOG00000001163.5	797.546	-0.0642368	0.0974553	-0.659141	0.509805	0.712471	E1: N VS NB	E1	N VS NB	2	744.928	774.846	none
ENSRNOG00000001169.6	175.169	-0.0696209	0.111341	-0.625293	0.531778	0.729727	E1: N VS NB	E1	N VS NB	2	189.366	183.25	none
ENSRNOG00000001170.5	12124.2	-0.193558	0.0852659	-2.27005	0.0232047	0.131697	E1: N VS NB	E1	N VS NB	2	10628.3	11832.1	none
ENSRNOG00000001171.7	915.468	-0.0826429	0.0755182	-1.09434	0.273804	0.515619	E1: N VS NB	E1	N VS NB	2	888.421	955.057	none
ENSRNOG00000001172.8	13515.2	0.00928993	0.0339319	0.273781	0.784253	0.892655	E1: N VS NB	E1	N VS NB	2	13342.8	14106.3	none
ENSRNOG00000001173.9	3695.58	-0.0477965	0.14196	-0.336691	0.73635	0.864283	E1: N VS NB	E1	N VS NB	2	4132.77	3627.87	none
ENSRNOG00000001174.8	574.634	-0.253981	0.10327	-2.45938	0.0139178	0.0977094	E1: N VS NB	E1	N VS NB	2	480.252	536.723	none
ENSRNOG00000001177.5	618.191	-0.16269	0.0788391	-2.06357	0.0390581	0.175898	E1: N VS NB	E1	N VS NB	2	575.387	597.233	none
ENSRNOG00000001178.8	4181.97	-0.138138	0.0386571	-3.57342	0.000352345	0.00923143	E1: N VS NB	E1	N VS NB	2	4052.11	4517.71	none
ENSRNOG00000001181.7	428.058	0.298508	0.0966886	3.08731	0.00201973	0.0294877	E1: N VS NB	E1	N VS NB	2	454.509	359.616	up
ENSRNOG00000001182.8	3365.85	-0.0419143	0.0907029	-0.462106	0.644005	0.806336	E1: N VS NB	E1	N VS NB	2	3117.23	3320.88	none
ENSRNOG00000001184.7	597.772	0.186262	0.133244	1.3979	0.162144	0.386346	E1: N VS NB	E1	N VS NB	2	629.655	596.769	none
ENSRNOG00000001185.8	6295.52	-0.045991	0.06501	-0.707445	0.47929	0.690254	E1: N VS NB	E1	N VS NB	2	5718.14	6530.17	none
ENSRNOG00000001190.7	1459.26	0.073127	0.0516218	1.41659	0.156602	0.379778	E1: N VS NB	E1	N VS NB	2	1488.51	1426.85	none
ENSRNOG00000001191.8	1047.44	0.11561	0.0629332	1.83702	0.0662069	0.235987	E1: N VS NB	E1	N VS NB	2	1064.49	967.42	none
ENSRNOG00000001192.7	1968.69	-0.229436	0.114043	-2.01184	0.0442369	0.188875	E1: N VS NB	E1	N VS NB	2	1675.83	2078.86	none
ENSRNOG00000001193.7	24.6351	1.06893	0.342494	3.12102	0.00180228	0.0271823	E1: N VS NB	E1	N VS NB	1	29.6448	10.8196	up
ENSRNOG00000001194.8	899.063	0.222724	0.117407	1.89702	0.057825	0.21881	E1: N VS NB	E1	N VS NB	2	942.643	853.276	none
ENSRNOG00000001198.5	548.275	0.4526	0.120562	3.7541	0.000173963	0.00578939	E1: N VS NB	E1	N VS NB	2	543.066	470.278	up
ENSRNOG00000001199.8	725.551	-0.174637	0.0861637	-2.0268	0.0426827	0.185263	E1: N VS NB	E1	N VS NB	2	605.665	745.169	none
ENSRNOG00000001201.5	1939.12	-0.123616	0.0644461	-1.91814	0.0550939	0.2133	E1: N VS NB	E1	N VS NB	2	1731.26	1944	none
ENSRNOG00000001203.8	2347.39	0.0383571	0.0632811	0.606139	0.544423	0.738435	E1: N VS NB	E1	N VS NB	2	2294.33	2325.58	none
ENSRNOG00000001204.6	2040.11	0.00603675	0.0705517	0.0855649	0.931812	0.968176	E1: N VS NB	E1	N VS NB	2	1995.92	1987.85	none
ENSRNOG00000001205.6	14326.4	-0.154489	0.0521719	-2.96116	0.00306484	0.0385315	E1: N VS NB	E1	N VS NB	2	14516.6	16074.3	none
ENSRNOG00000001210.8	1374.53	0.173347	0.0600155	2.88837	0.00387242	0.0449683	E1: N VS NB	E1	N VS NB	2	1381.86	1288	none
ENSRNOG00000001211.5	3314.7	-0.104796	0.0654002	-1.60238	0.109071	0.311235	E1: N VS NB	E1	N VS NB	2	3286.5	3412.13	none
ENSRNOG00000001214.6	14512.3	-0.158619	0.0671994	-2.36042	0.0182544	0.114794	E1: N VS NB	E1	N VS NB	2	13889.6	15150.8	none
ENSRNOG00000001215.7	963.246	-0.0711595	0.0691301	-1.02936	0.303312	0.543414	E1: N VS NB	E1	N VS NB	2	993.626	985.039	none
ENSRNOG00000001216.6	729.801	-0.0861411	0.130914	-0.657998	0.510539	0.71323	E1: N VS NB	E1	N VS NB	2	817.966	822.445	none
ENSRNOG00000001217.4	369.191	-0.146723	0.110568	-1.32699	0.18451	0.413942	E1: N VS NB	E1	N VS NB	2	326.637	391.016	none
ENSRNOG00000001222.8	1503.51	0.0194578	0.0580201	0.335363	0.737351	0.864894	E1: N VS NB	E1	N VS NB	2	1489.41	1462.49	none
ENSRNOG00000001223.6	4324.76	-0.0769673	0.0616397	-1.24866	0.211788	0.446045	E1: N VS NB	E1	N VS NB	2	4359.34	4321.93	none
ENSRNOG00000001224.7	27.3925	0.454001	0.331986	1.36753	0.17146	0.398056	E1: N VS NB	E1	N VS NB	2	26.7694	23.546	none
ENSRNOG00000001225.8	1379.26	-0.0285306	0.060026	-0.475304	0.634571	0.799944	E1: N VS NB	E1	N VS NB	2	1316.6	1390.24	none
ENSRNOG00000001227.7	6524.88	0.0908913	0.092361	0.984088	0.325072	0.5641	E1: N VS NB	E1	N VS NB	2	7212.11	6865.52	none
ENSRNOG00000001228.7	1434.76	-0.0571632	0.046858	-1.21992	0.222494	0.459201	E1: N VS NB	E1	N VS NB	2	1419.56	1472.32	none
ENSRNOG00000001229.7	433.2	0.19568	0.490827	0.398675	0.690133	0.835701	E1: N VS NB	E1	N VS NB	2	356.785	150.83	none
ENSRNOG00000001232.8	259.805	-0.289703	0.0969427	-2.9884	0.00280444	0.0365249	E1: N VS NB	E1	N VS NB	2	223.61	267.972	down
ENSRNOG00000001235.8	12388.9	-0.15774	0.0547613	-2.88051	0.00397034	0.0457701	E1: N VS NB	E1	N VS NB	2	11848.4	13251.7	none
ENSRNOG00000001236.8	886.576	-0.00431213	0.0469537	-0.0918379	0.926827	0.965901	E1: N VS NB	E1	N VS NB	2	855.058	899.145	none
ENSRNOG00000001237.7	3667.35	-0.0190151	0.0591893	-0.32126	0.748014	0.87102	E1: N VS NB	E1	N VS NB	2	3690.49	3611.52	none
ENSRNOG00000001238.8	1781.44	0.218286	0.0886634	2.46196	0.0138179	0.0973234	E1: N VS NB	E1	N VS NB	2	1684.34	1389.03	none
ENSRNOG00000001241.9	1442.05	0.125117	0.0801579	1.56089	0.118551	0.326077	E1: N VS NB	E1	N VS NB	2	1541.53	1325.89	none
ENSRNOG00000001242.7	656.947	-0.340418	0.107855	-3.15625	0.0015981	0.0250856	E1: N VS NB	E1	N VS NB	2	614.894	754.42	down
ENSRNOG00000001243.8	753.388	0.141829	0.0647623	2.18999	0.0285246	0.147909	E1: N VS NB	E1	N VS NB	2	804.566	684.275	none
ENSRNOG00000001245.6	2751.4	-0.0315862	0.0592202	-0.533369	0.593778	0.774961	E1: N VS NB	E1	N VS NB	2	2829.03	2709.93	none
ENSRNOG00000001247.8	1924.04	0.157231	0.0883918	1.7788	0.0752727	0.253131	E1: N VS NB	E1	N VS NB	2	2020.21	1815.22	none
ENSRNOG00000001249.9	1124.24	0.086375	0.137546	0.627969	0.530024	0.728019	E1: N VS NB	E1	N VS NB	2	1190.34	1009.41	none
ENSRNOG00000001250.7	2346.81	-0.228414	0.0669806	-3.41014	0.000649287	0.013942	E1: N VS NB	E1	N VS NB	2	2270.79	2509.19	none
ENSRNOG00000001251.7	34.7662	-0.622807	0.399424	-1.55926	0.118934	0.32657	E1: N VS NB	E1	N VS NB	2	32.6098	37.9218	none
ENSRNOG00000001252.6	430.691	-0.372864	0.0868085	-4.29525	1.74496e-05	0.00113616	E1: N VS NB	E1	N VS NB	2	384.339	490.842	down
ENSRNOG00000001253.7	5897.49	0.0298345	0.0579364	0.514953	0.606586	0.783005	E1: N VS NB	E1	N VS NB	2	5784.29	5696.44	none
ENSRNOG00000001254.7	766.306	-0.157375	0.184554	-0.85273	0.393809	0.620331	E1: N VS NB	E1	N VS NB	2	700.866	662.399	none
ENSRNOG00000001255.9	1946.61	0.219813	0.0714833	3.07503	0.00210481	0.0302396	E1: N VS NB	E1	N VS NB	2	2121.94	1857.38	none
ENSRNOG00000001256.9	3291.65	0.108026	0.0568786	1.89924	0.0575335	0.218288	E1: N VS NB	E1	N VS NB	2	3381.38	3249.3	none
ENSRNOG00000001258.4	868.493	-0.0830874	0.0691097	-1.20225	0.229266	0.466693	E1: N VS NB	E1	N VS NB	2	851.934	879.516	none
ENSRNOG00000001259.8	3733.42	0.0668635	0.107637	0.621196	0.534471	0.731408	E1: N VS NB	E1	N VS NB	2	4055.56	4259.67	none
ENSRNOG00000001260.7	106.062	-0.0407967	0.150417	-0.271224	0.786219	0.893603	E1: N VS NB	E1	N VS NB	2	101.539	103.579	none
ENSRNOG00000001261.7	28.8346	-0.564814	0.310608	-1.81842	0.0690005	0.241393	E1: N VS NB	E1	N VS NB	2	23.6807	29.5041	none
ENSRNOG00000001265.6	374.891	0.0154442	0.0689577	0.223967	0.822783	0.913288	E1: N VS NB	E1	N VS NB	2	373.524	385.929	none
ENSRNOG00000001269.7	7703.6	0.0177271	0.0443543	0.39967	0.689399	0.835232	E1: N VS NB	E1	N VS NB	2	7701.55	7053.09	none
ENSRNOG00000001270.7	59.2861	0.303618	0.210636	1.44143	0.149463	0.370147	E1: N VS NB	E1	N VS NB	2	57.4337	50.8611	none
ENSRNOG00000001272.8	2802.17	0.0473628	0.0615036	0.770081	0.441252	0.662553	E1: N VS NB	E1	N VS NB	2	2861.16	2903.5	none
ENSRNOG00000001273.8	891.221	-0.172917	0.08678	-1.99259	0.0463063	0.193999	E1: N VS NB	E1	N VS NB	2	788.575	896.747	none
ENSRNOG00000001274.8	3169.11	-0.0548338	0.0784146	-0.69928	0.484377	0.693779	E1: N VS NB	E1	N VS NB	2	3159.77	3240.53	none
ENSRNOG00000001276.9	599.295	0.319176	0.089055	3.58404	0.000338325	0.00906182	E1: N VS NB	E1	N VS NB	2	677.022	491.985	up
ENSRNOG00000001278.6	582.555	-0.0889861	0.0674588	-1.31912	0.18713	0.416235	E1: N VS NB	E1	N VS NB	2	563.716	557.472	none
ENSRNOG00000001283.5	1908.71	-0.0165601	0.0509979	-0.324721	0.745392	0.869856	E1: N VS NB	E1	N VS NB	2	2041.37	1893.26	none
ENSRNOG00000001285.9	39550.9	0.0333215	0.0666753	0.499757	0.617246	0.789755	E1: N VS NB	E1	N VS NB	2	40716.5	42199.2	none
ENSRNOG00000001288.4	733.832	-0.352138	0.0804285	-4.37827	1.19624e-05	0.000888547	E1: N VS NB	E1	N VS NB	2	676.88	892.963	down
ENSRNOG00000001289.6	970.814	-0.161926	0.069899	-2.31658	0.0205268	0.122496	E1: N VS NB	E1	N VS NB	2	909.367	992.781	none
ENSRNOG00000001293.7	1790.38	0.0749659	0.0508507	1.47424	0.140418	0.357116	E1: N VS NB	E1	N VS NB	2	1760.88	1740.74	none
ENSRNOG00000001294.6	632.813	0.186329	0.0920532	2.02415	0.0429552	0.185904	E1: N VS NB	E1	N VS NB	2	650.633	566.225	none
ENSRNOG00000001295.3	9051.28	-0.263921	0.0855277	-3.08579	0.00203011	0.029546	E1: N VS NB	E1	N VS NB	2	8820.13	10150.6	down
ENSRNOG00000001296.8	100.897	0.481525	0.21224	2.26878	0.0232818	0.132031	E1: N VS NB	E1	N VS NB	2	99.6184	76.8896	none
ENSRNOG00000001297.7	1105.04	-0.154874	0.0470776	-3.28975	0.00100276	0.0183785	E1: N VS NB	E1	N VS NB	2	996.007	1089.13	none
ENSRNOG00000001299.7	2653.6	0.00783525	0.0521971	0.150109	0.880679	0.941589	E1: N VS NB	E1	N VS NB	2	2774.1	2712.76	none
ENSRNOG00000001300.8	373.96	-0.0627359	0.0912596	-0.687444	0.491803	0.698903	E1: N VS NB	E1	N VS NB	2	346.156	391.981	none
ENSRNOG00000001302.4	605.809	-0.338141	0.10957	-3.08607	0.00202823	0.029546	E1: N VS NB	E1	N VS NB	2	537.235	685.748	down
ENSRNOG00000001303.7	1635.55	0.0787091	0.0919375	0.856116	0.391934	0.618684	E1: N VS NB	E1	N VS NB	2	1707.39	1718.59	none
ENSRNOG00000001304.8	2937.57	-0.00435073	0.0901756	-0.0482473	0.961519	0.98245	E1: N VS NB	E1	N VS NB	2	2784.98	3305.18	none
ENSRNOG00000001309.7	5184.83	0.0694175	0.0921221	0.753539	0.451126	0.670106	E1: N VS NB	E1	N VS NB	2	5499.42	5567.34	none
ENSRNOG00000001311.7	922.795	0.0283435	0.0777107	0.36473	0.715313	0.851385	E1: N VS NB	E1	N VS NB	2	934.374	929.815	none
ENSRNOG00000001312.9	1354.98	-0.0281159	0.0760158	-0.369869	0.71148	0.848711	E1: N VS NB	E1	N VS NB	2	1396.63	1413.19	none
ENSRNOG00000001313.5	2407.4	0.0076535	0.0945288	0.0809648	0.93547	0.970074	E1: N VS NB	E1	N VS NB	2	2434.17	2582.69	none
ENSRNOG00000001314.8	3265.66	-0.0827978	0.056337	-1.46969	0.141647	0.359009	E1: N VS NB	E1	N VS NB	2	3297.25	3387.53	none
ENSRNOG00000001316.8	12046.6	-0.111917	0.03864	-2.8964	0.00377476	0.0444035	E1: N VS NB	E1	N VS NB	2	11590.3	12485.9	none
ENSRNOG00000001317.8	1255.21	0.18112	0.0861077	2.10341	0.0354302	0.166249	E1: N VS NB	E1	N VS NB	2	1276.36	1037.52	none
ENSRNOG00000001323.7	811.379	0.355007	0.0988376	3.59182	0.000328371	0.00882802	E1: N VS NB	E1	N VS NB	2	901.514	679.598	up
ENSRNOG00000001324.7	24.0252	0.513397	0.389213	1.31907	0.187147	0.416235	E1: N VS NB	E1	N VS NB	1	23.466	12.2849	none
ENSRNOG00000001325.5	530.043	-0.201014	0.127335	-1.57862	0.114423	0.319827	E1: N VS NB	E1	N VS NB	2	416.822	423.783	none
ENSRNOG00000001329.5	936.046	0.0505633	0.230871	0.219011	0.826642	0.915315	E1: N VS NB	E1	N VS NB	2	842.355	766.741	none
ENSRNOG00000001331.6	1869.53	-0.0727782	0.0522237	-1.39358	0.163443	0.388058	E1: N VS NB	E1	N VS NB	2	1855.4	1900.06	none
ENSRNOG00000001335.7	698.89	0.33663	0.141243	2.38334	0.0171565	0.110241	E1: N VS NB	E1	N VS NB	2	741.995	596.185	none
ENSRNOG00000001336.8	594.983	-0.164501	0.0850715	-1.93368	0.053152	0.209082	E1: N VS NB	E1	N VS NB	2	540.128	599.668	none
ENSRNOG00000001337.9	1414.92	0.378339	0.0772171	4.89968	9.59946e-07	0.000117227	E1: N VS NB	E1	N VS NB	2	1575.15	1270.81	up
ENSRNOG00000001342.9	67.3989	0.28174	0.38861	0.724995	0.468455	0.683727	E1: N VS NB	E1	N VS NB	2	49.8092	33.5515	none
ENSRNOG00000001345.9	1948.37	-0.0102002	0.0523875	-0.194707	0.845623	0.924539	E1: N VS NB	E1	N VS NB	2	1994.5	1950.34	none
ENSRNOG00000001346.5	3400.75	-0.129296	0.066537	-1.94322	0.0519893	0.206674	E1: N VS NB	E1	N VS NB	2	3145.6	3370.64	none
ENSRNOG00000001347.6	210.621	0.212177	0.0935968	2.26693	0.0233948	0.132276	E1: N VS NB	E1	N VS NB	2	225.878	184.262	none
ENSRNOG00000001348.6	3896.41	-0.150516	0.0654755	-2.29881	0.0215157	0.125982	E1: N VS NB	E1	N VS NB	2	3676.66	3946.12	none
ENSRNOG00000001349.6	727.363	0.151549	0.162988	0.929817	0.352466	0.587103	E1: N VS NB	E1	N VS NB	2	610.163	663.825	none
ENSRNOG00000001350.7	2032.88	0.240257	0.0729962	3.29136	0.000997051	0.0183493	E1: N VS NB	E1	N VS NB	2	2128.85	1834.14	none
ENSRNOG00000001351.7	2591.59	0.10739	0.0522663	2.05467	0.0399106	0.178164	E1: N VS NB	E1	N VS NB	2	2572.34	2481.03	none
ENSRNOG00000001352.8	11389.7	-0.0161711	0.115072	-0.14053	0.888241	0.945945	E1: N VS NB	E1	N VS NB	2	11210.2	12280.5	none
ENSRNOG00000001353.5	1081.12	0.0852282	0.0465608	1.83047	0.0671796	0.237803	E1: N VS NB	E1	N VS NB	2	1132.43	1068.9	none
ENSRNOG00000001355.7	1102.56	0.0156252	0.0664226	0.235238	0.814024	0.909732	E1: N VS NB	E1	N VS NB	2	1095.7	1094.75	none
ENSRNOG00000001360.7	89.0175	-0.219326	0.17464	-1.25587	0.209162	0.443175	E1: N VS NB	E1	N VS NB	2	72.1697	91.8106	none
ENSRNOG00000001367.5	381.817	-0.205373	0.0885825	-2.31844	0.0204257	0.122232	E1: N VS NB	E1	N VS NB	2	424.266	441.386	none
ENSRNOG00000001368.7	7112.52	0.113786	0.11013	1.03319	0.301514	0.541989	E1: N VS NB	E1	N VS NB	2	7795.41	7348.46	none
ENSRNOG00000001374.7	1535.05	-0.0305826	0.141824	-0.215638	0.82927	0.916474	E1: N VS NB	E1	N VS NB	2	1619.16	1530.07	none
ENSRNOG00000001375.6	131.898	-0.450744	0.146959	-3.06714	0.00216118	0.0308101	E1: N VS NB	E1	N VS NB	2	105.507	145.525	down
ENSRNOG00000001376.7	458.349	-0.445319	0.0816418	-5.45455	4.90968e-08	1.24542e-05	E1: N VS NB	E1	N VS NB	2	377.395	520.479	down
ENSRNOG00000001377.8	3916.5	0.0437261	0.0520981	0.839305	0.401298	0.627669	E1: N VS NB	E1	N VS NB	2	3993.33	3828.25	none
ENSRNOG00000001383.7	154.017	-0.428872	0.14492	-2.95937	0.0030827	0.0386276	E1: N VS NB	E1	N VS NB	2	129.057	175.455	down
ENSRNOG00000001385.6	4233.87	-0.178808	0.0377352	-4.73849	2.15318e-06	0.000224836	E1: N VS NB	E1	N VS NB	2	3880.25	4602.58	none
ENSRNOG00000001387.6	1133.44	0.0620903	0.0579908	1.07069	0.284307	0.525388	E1: N VS NB	E1	N VS NB	2	1148.17	1090.72	none
ENSRNOG00000001391.7	305.943	-0.473803	0.119898	-3.95173	7.75885e-05	0.00346172	E1: N VS NB	E1	N VS NB	2	248.009	349.979	down
ENSRNOG00000001392.4	32.7959	0.411461	0.345228	1.19185	0.23332	0.471311	E1: N VS NB	E1	N VS NB	1	27.9513	18.5678	none
ENSRNOG00000001396.8	641.808	-0.179472	0.07607	-2.3593	0.0183094	0.114914	E1: N VS NB	E1	N VS NB	2	538.713	634.582	none
ENSRNOG00000001397.6	662.733	0.185676	0.0885524	2.09679	0.036012	0.168057	E1: N VS NB	E1	N VS NB	2	659.678	595.447	none
ENSRNOG00000001402.6	193.112	-0.248467	0.11751	-2.11444	0.0344778	0.164282	E1: N VS NB	E1	N VS NB	2	168.688	206.418	none
ENSRNOG00000001404.8	2005.87	-0.10545	0.0601056	-1.75441	0.0793602	0.260042	E1: N VS NB	E1	N VS NB	2	1922.78	2180.62	none
ENSRNOG00000001407.8	65.6939	0.209819	0.167836	1.25014	0.211248	0.445301	E1: N VS NB	E1	N VS NB	2	63.1485	58.9801	none
ENSRNOG00000001408.8	2360.95	-0.135462	0.128586	-1.05348	0.292123	0.532812	E1: N VS NB	E1	N VS NB	2	2356.93	2458.31	none
ENSRNOG00000001409.5	19285.2	-0.141499	0.0510105	-2.77393	0.00553839	0.0566016	E1: N VS NB	E1	N VS NB	2	18096	20298.8	none
ENSRNOG00000001410.6	755.074	0.0719397	0.113721	0.6326	0.526995	0.725795	E1: N VS NB	E1	N VS NB	2	739.934	738.683	none
ENSRNOG00000001414.3	541.969	0.334545	0.437012	0.765528	0.443957	0.664516	E1: N VS NB	E1	N VS NB	2	544.788	218.955	none
ENSRNOG00000001415.7	3846.18	-0.0764488	0.0638361	-1.19758	0.23108	0.469061	E1: N VS NB	E1	N VS NB	2	3639.3	3841.23	none
ENSRNOG00000001416.6	15849.7	0.41172	0.158195	2.60261	0.00925167	0.0778718	E1: N VS NB	E1	N VS NB	2	12457.2	10312	none
ENSRNOG00000001417.6	1778.99	-0.0807092	0.098523	-0.819191	0.412677	0.63833	E1: N VS NB	E1	N VS NB	2	1588.25	1855.07	none
ENSRNOG00000001418.8	1738.43	-0.153023	0.0886694	-1.72576	0.0843899	0.268507	E1: N VS NB	E1	N VS NB	2	1592.93	1729.5	none
ENSRNOG00000001419.8	91.2446	-0.0350485	0.161886	-0.216501	0.828597	0.916213	E1: N VS NB	E1	N VS NB	2	85.2804	82.6818	none
ENSRNOG00000001420.9	2984.57	-0.154349	0.0830282	-1.859	0.0630278	0.22999	E1: N VS NB	E1	N VS NB	2	2872.03	3053.86	none
ENSRNOG00000001422.8	339.434	-0.168627	0.177385	-0.95063	0.341792	0.577807	E1: N VS NB	E1	N VS NB	2	302.748	350.277	none
ENSRNOG00000001424.9	5243.97	-0.0594982	0.0434836	-1.36829	0.171221	0.397905	E1: N VS NB	E1	N VS NB	2	5366.89	5801.26	none
ENSRNOG00000001425.6	364.473	-0.243844	0.083891	-2.90667	0.00365298	0.0434677	E1: N VS NB	E1	N VS NB	2	289.516	354.35	none
ENSRNOG00000001427.7	1166.46	-0.0566604	0.11965	-0.473551	0.63582	0.800761	E1: N VS NB	E1	N VS NB	2	1160.32	1278.98	none
ENSRNOG00000001428.6	205.197	-0.0713168	0.117611	-0.606381	0.544262	0.738368	E1: N VS NB	E1	N VS NB	2	198.992	199.671	none
ENSRNOG00000001429.8	436.864	-0.0501385	0.0791109	-0.633775	0.526228	0.725016	E1: N VS NB	E1	N VS NB	2	429.608	439.669	none
ENSRNOG00000001430.4	881.61	-0.152404	0.0899457	-1.6944	0.0901889	0.279536	E1: N VS NB	E1	N VS NB	2	836.543	883.609	none
ENSRNOG00000001431.9	31.8686	-0.155451	0.231295	-0.672091	0.501526	0.706684	E1: N VS NB	E1	N VS NB	2	30.1448	28.5244	none
ENSRNOG00000001432.8	331.749	0.04547	0.0960219	0.473538	0.63583	0.800761	E1: N VS NB	E1	N VS NB	2	328.147	333.795	none
ENSRNOG00000001435.7	66.6577	0.146403	0.15765	0.928656	0.353067	0.58763	E1: N VS NB	E1	N VS NB	2	69.2313	53.4919	none
ENSRNOG00000001436.6	49972.7	-0.0131174	0.0747454	-0.175494	0.860691	0.930913	E1: N VS NB	E1	N VS NB	2	53735.3	53782.2	none
ENSRNOG00000001439.8	2056.69	-0.0105268	0.118071	-0.089157	0.928957	0.966657	E1: N VS NB	E1	N VS NB	2	2126.56	1968.98	none
ENSRNOG00000001440.5	11099.5	-0.114148	0.057556	-1.98325	0.0473392	0.196701	E1: N VS NB	E1	N VS NB	2	10532.5	11175.6	none
ENSRNOG00000001441.8	1173.27	-0.116523	0.0660301	-1.76469	0.0776151	0.257229	E1: N VS NB	E1	N VS NB	2	1102.52	1102.28	none
ENSRNOG00000001442.4	5317.73	-0.19169	0.0520011	-3.68627	0.000227568	0.00686037	E1: N VS NB	E1	N VS NB	2	5226.89	5693.81	none
ENSRNOG00000001443.7	1954.37	-0.115111	0.0440484	-2.61328	0.00896784	0.0763143	E1: N VS NB	E1	N VS NB	2	1849.8	2067.04	none
ENSRNOG00000001448.6	5392.24	0.0727009	0.0892131	0.814913	0.415122	0.640589	E1: N VS NB	E1	N VS NB	2	5387.61	5135.88	none
ENSRNOG00000001449.3	3110.18	0.0761589	0.0704503	1.08103	0.279684	0.520906	E1: N VS NB	E1	N VS NB	2	3185.75	3198.03	none
ENSRNOG00000001450.8	751.581	-0.029867	0.0680595	-0.438837	0.66078	0.816694	E1: N VS NB	E1	N VS NB	2	721.851	754.019	none
ENSRNOG00000001452.4	485.077	-0.287141	0.102124	-2.81169	0.00492826	0.0527443	E1: N VS NB	E1	N VS NB	2	470.259	541.057	none
ENSRNOG00000001453.8	3634.69	0.20212	0.0692412	2.91907	0.00351076	0.042398	E1: N VS NB	E1	N VS NB	2	3822.15	3245.04	none
ENSRNOG00000001454.8	15286	-0.0409646	0.0365539	-1.12066	0.262431	0.503233	E1: N VS NB	E1	N VS NB	2	14717.9	15325	none
ENSRNOG00000001455.6	915.689	0.102392	0.175137	0.584638	0.558791	0.750366	E1: N VS NB	E1	N VS NB	2	883.298	902.926	none
ENSRNOG00000001456.6	2275.58	0.267143	0.0965792	2.76606	0.00567386	0.0575372	E1: N VS NB	E1	N VS NB	2	2336.88	2029.16	none
ENSRNOG00000001457.6	641.372	-0.0611434	0.103425	-0.591184	0.554397	0.746414	E1: N VS NB	E1	N VS NB	2	572.759	606.508	none
ENSRNOG00000001465.8	7520.61	0.0715467	0.062733	1.1405	0.25408	0.494836	E1: N VS NB	E1	N VS NB	2	7812.38	7132.29	none
ENSRNOG00000001469.9	997.4	-0.406929	0.258161	-1.57626	0.114966	0.3205	E1: N VS NB	E1	N VS NB	2	703.39	792.142	none
ENSRNOG00000001470.8	4043.79	-0.0629017	0.0552638	-1.13821	0.255033	0.495772	E1: N VS NB	E1	N VS NB	2	4134.49	4531.12	none
ENSRNOG00000001474.8	94.5056	-0.356658	0.202301	-1.763	0.0779002	0.257656	E1: N VS NB	E1	N VS NB	2	67.5901	110.038	none
ENSRNOG00000001478.8	1375.84	-0.0103619	0.0569356	-0.181994	0.855588	0.929122	E1: N VS NB	E1	N VS NB	2	1406.18	1448.03	none
ENSRNOG00000001479.10	9309.88	-0.0543286	0.0397175	-1.36787	0.171352	0.397905	E1: N VS NB	E1	N VS NB	2	9035.87	9451.21	none
ENSRNOG00000001480.9	31.3833	0.44144	0.312165	1.41412	0.157325	0.38048	E1: N VS NB	E1	N VS NB	2	26.6286	25.4869	none
ENSRNOG00000001482.8	480.156	0.296262	0.083246	3.55887	0.000372449	0.00967026	E1: N VS NB	E1	N VS NB	2	528.185	440.081	up
ENSRNOG00000001483.6	684.474	0.0640292	0.0710415	0.901292	0.367433	0.599893	E1: N VS NB	E1	N VS NB	2	658.934	692.47	none
ENSRNOG00000001488.7	6132.75	-0.120099	0.0651001	-1.84484	0.0650605	0.234343	E1: N VS NB	E1	N VS NB	2	5766.45	6202.77	none
ENSRNOG00000001489.6	648.739	-0.0344668	0.0684698	-0.503388	0.614692	0.787982	E1: N VS NB	E1	N VS NB	2	639.634	662.602	none
ENSRNOG00000001490.5	795.163	0.0409824	0.0768721	0.533125	0.593947	0.775073	E1: N VS NB	E1	N VS NB	2	793.765	764.125	none
ENSRNOG00000001492.8	9485.87	0.0111918	0.122797	0.0911408	0.927381	0.965904	E1: N VS NB	E1	N VS NB	2	9932.79	10947.8	none
ENSRNOG00000001494.7	5271.01	-0.0866376	0.0691961	-1.25206	0.210549	0.444529	E1: N VS NB	E1	N VS NB	2	4812.28	5054.7	none
ENSRNOG00000001500.7	3629	-0.181148	0.0694005	-2.61018	0.00904946	0.0766173	E1: N VS NB	E1	N VS NB	2	3573.8	3866.83	none
ENSRNOG00000001501.5	645.781	0.0890371	0.125864	0.70741	0.479312	0.690254	E1: N VS NB	E1	N VS NB	2	666.172	578.466	none
ENSRNOG00000001506.5	2752.58	-0.166784	0.0792749	-2.10387	0.0353897	0.166249	E1: N VS NB	E1	N VS NB	2	2734.17	2968.29	none
ENSRNOG00000001514.7	188.329	-0.014766	0.245503	-0.060146	0.952039	0.977608	E1: N VS NB	E1	N VS NB	2	129.871	162.189	none
ENSRNOG00000001515.9	953.946	0.0274075	0.158586	0.172824	0.86279	0.931854	E1: N VS NB	E1	N VS NB	2	712.429	795.773	none
ENSRNOG00000001516.8	1879.47	0.0408208	0.0667118	0.611897	0.540606	0.735403	E1: N VS NB	E1	N VS NB	2	1875.57	1751.47	none
ENSRNOG00000001517.7	3117.78	-0.195203	0.0602049	-3.24232	0.00118562	0.0206587	E1: N VS NB	E1	N VS NB	2	2810.73	3309.83	none
ENSRNOG00000001518.8	1364.43	-0.108799	0.106059	-1.02583	0.30497	0.54544	E1: N VS NB	E1	N VS NB	2	1257.33	1305.24	none
ENSRNOG00000001519.6	393.568	0.118561	0.122033	0.971548	0.331275	0.569855	E1: N VS NB	E1	N VS NB	2	386.23	372.784	none
ENSRNOG00000001520.5	710.164	-0.0214908	0.0968375	-0.221927	0.824371	0.914363	E1: N VS NB	E1	N VS NB	2	728.463	706.669	none
ENSRNOG00000001524.8	797.682	0.00218972	0.0909523	0.0240755	0.980792	0.990762	E1: N VS NB	E1	N VS NB	2	639.735	673.621	none
ENSRNOG00000001525.8	1372.59	-0.038487	0.0919311	-0.41865	0.675472	0.82698	E1: N VS NB	E1	N VS NB	2	1299.44	1287.02	none
ENSRNOG00000001528.6	17995.1	-0.135252	0.0842456	-1.60545	0.108395	0.310161	E1: N VS NB	E1	N VS NB	2	17070	18989.5	none
ENSRNOG00000001547.6	607.319	0.347058	0.174832	1.98509	0.0471341	0.196131	E1: N VS NB	E1	N VS NB	2	663.339	519.34	none
ENSRNOG00000001548.7	1358.92	-0.143425	0.0765072	-1.87466	0.0608392	0.225603	E1: N VS NB	E1	N VS NB	2	1148.33	1287.53	none
ENSRNOG00000001551.5	3294.85	-0.112553	0.0845058	-1.3319	0.182894	0.412894	E1: N VS NB	E1	N VS NB	2	2992.65	3301.78	none
ENSRNOG00000001554.8	107.808	0.0849773	0.2386	0.35615	0.721728	0.854639	E1: N VS NB	E1	N VS NB	2	95.7414	86.2857	none
ENSRNOG00000001555.6	529.558	-0.0791011	0.132187	-0.598404	0.549571	0.743125	E1: N VS NB	E1	N VS NB	2	409.337	507.884	none
ENSRNOG00000001557.6	1291.89	0.318153	0.236116	1.34744	0.177837	0.406703	E1: N VS NB	E1	N VS NB	2	1086.65	1055.78	none
ENSRNOG00000001559.6	1040.17	-0.0680071	0.0859122	-0.791588	0.428601	0.651786	E1: N VS NB	E1	N VS NB	2	1009.67	1029.03	none
ENSRNOG00000001573.8	955.329	0.020684	0.0876331	0.23603	0.81341	0.909413	E1: N VS NB	E1	N VS NB	2	957.271	947.186	none
ENSRNOG00000001575.9	140.239	-0.0116258	0.173909	-0.0668501	0.946701	0.974844	E1: N VS NB	E1	N VS NB	2	146.315	133.251	none
ENSRNOG00000001582.7	409.563	0.330001	0.195444	1.68847	0.0913217	0.281787	E1: N VS NB	E1	N VS NB	2	420.087	384.926	none
ENSRNOG00000001585.4	1405.13	0.218586	0.0804843	2.71588	0.00661	0.0636698	E1: N VS NB	E1	N VS NB	2	1505.69	1207.86	none
ENSRNOG00000001592.7	6620.79	0.0131097	0.0521807	0.251237	0.801631	0.903021	E1: N VS NB	E1	N VS NB	2	6116.38	6129.84	none
ENSRNOG00000001593.8	1195.93	0.0417866	0.0635067	0.657988	0.510546	0.71323	E1: N VS NB	E1	N VS NB	2	1204.28	1229.22	none
ENSRNOG00000001596.8	9295.58	-0.123256	0.0756629	-1.62901	0.10331	0.301767	E1: N VS NB	E1	N VS NB	2	8740.52	9138.24	none
ENSRNOG00000001597.9	2971.89	0.122905	0.0829086	1.48242	0.13823	0.353863	E1: N VS NB	E1	N VS NB	2	3136.51	2848.83	none
ENSRNOG00000001598.7	454.309	0.492222	0.0985686	4.9937	5.92334e-07	8.20724e-05	E1: N VS NB	E1	N VS NB	2	472.843	321.114	up
ENSRNOG00000001599.6	506.599	0.0902861	0.0774324	1.166	0.243615	0.482807	E1: N VS NB	E1	N VS NB	2	530.71	508.82	none
ENSRNOG00000001602.9	1426.28	0.0495308	0.0794394	0.623505	0.532953	0.730441	E1: N VS NB	E1	N VS NB	2	1374.4	1341.11	none
ENSRNOG00000001603.8	393.783	0.0409543	0.100122	0.409043	0.682508	0.830935	E1: N VS NB	E1	N VS NB	2	398.474	381.942	none
ENSRNOG00000001607.8	2012.41	-0.434127	0.128967	-3.3662	0.000762128	0.0152744	E1: N VS NB	E1	N VS NB	2	1592.96	2316.78	down
ENSRNOG00000001608.7	510.395	-0.229398	0.0936537	-2.44942	0.0143085	0.0989851	E1: N VS NB	E1	N VS NB	2	466.505	511.242	none
ENSRNOG00000001609.8	231.428	0.357215	0.132539	2.69516	0.00703544	0.0659437	E1: N VS NB	E1	N VS NB	2	256.861	201.578	none
ENSRNOG00000001611.8	9094.13	-0.143975	0.088892	-1.61966	0.105305	0.304525	E1: N VS NB	E1	N VS NB	2	7992.69	8383.21	none
ENSRNOG00000001613.6	849.49	0.0329352	0.0766343	0.429771	0.667362	0.821518	E1: N VS NB	E1	N VS NB	2	802.084	814.72	none
ENSRNOG00000001616.7	549.529	0.106572	0.0951133	1.12047	0.262512	0.503233	E1: N VS NB	E1	N VS NB	2	521.542	502.451	none
ENSRNOG00000001618.8	57.0378	0.175636	0.167934	1.04587	0.295623	0.536312	E1: N VS NB	E1	N VS NB	2	66.4123	47.4761	none
ENSRNOG00000001620.9	537.239	0.230533	0.0681548	3.38249	0.000718314	0.0147449	E1: N VS NB	E1	N VS NB	2	577.334	499.585	none
ENSRNOG00000001621.6	620.723	0.144452	0.119314	1.21068	0.226017	0.463352	E1: N VS NB	E1	N VS NB	2	601.835	618.39	none
ENSRNOG00000001623.8	1421.9	0.406825	0.0501835	8.10674	5.19955e-16	1.49851e-12	E1: N VS NB	E1	N VS NB	2	1610.15	1215.73	up
ENSRNOG00000001628.7	5040.23	-0.12467	0.114334	-1.0904	0.275537	0.516911	E1: N VS NB	E1	N VS NB	2	5441.66	4501.93	none
ENSRNOG00000001629.6	3395.97	-0.0811632	0.048985	-1.6569	0.0975402	0.292495	E1: N VS NB	E1	N VS NB	2	3301.39	3447.51	none
ENSRNOG00000001632.8	981.882	0.275298	0.119436	2.30498	0.0211679	0.124856	E1: N VS NB	E1	N VS NB	2	893.619	769.104	none
ENSRNOG00000001633.8	2832.45	0.0576594	0.0394905	1.46008	0.144267	0.363125	E1: N VS NB	E1	N VS NB	2	2781.25	2632.5	none
ENSRNOG00000001640.7	6561.08	0.113632	0.0475894	2.38776	0.0169512	0.109684	E1: N VS NB	E1	N VS NB	2	6950.64	6307.63	none
ENSRNOG00000001642.8	1282.74	0.114478	0.0836377	1.36873	0.171083	0.397905	E1: N VS NB	E1	N VS NB	2	1330.83	1180.32	none
ENSRNOG00000001643.8	1151.72	-0.16539	0.0628436	-2.63177	0.00849403	0.0740452	E1: N VS NB	E1	N VS NB	2	1099.42	1146.77	none
ENSRNOG00000001645.7	97.5614	0.415278	0.167464	2.4798	0.0131456	0.0950467	E1: N VS NB	E1	N VS NB	2	115.385	79.8518	none
ENSRNOG00000001647.7	1337.35	0.0117099	0.0554644	0.211124	0.83279	0.918486	E1: N VS NB	E1	N VS NB	2	1274.73	1383	none
ENSRNOG00000001652.8	22.4973	-0.117731	0.245852	-0.478871	0.632031	0.798489	E1: N VS NB	E1	N VS NB	1	16.8648	23.228	none
ENSRNOG00000001653.6	119.193	-0.0876424	0.152485	-0.574759	0.565454	0.754812	E1: N VS NB	E1	N VS NB	2	118.69	130.043	none
ENSRNOG00000001654.7	747.007	-0.012537	0.0678874	-0.184674	0.853485	0.928382	E1: N VS NB	E1	N VS NB	2	686.723	692.453	none
ENSRNOG00000001657.6	3578.46	-0.0654928	0.0563284	-1.1627	0.244953	0.484593	E1: N VS NB	E1	N VS NB	2	3483.86	3655.46	none
ENSRNOG00000001658.8	1840.48	0.172046	0.135694	1.2679	0.204835	0.438164	E1: N VS NB	E1	N VS NB	2	1973.55	1630.77	none
ENSRNOG00000001662.8	3504.09	0.182705	0.0470373	3.88427	0.000102639	0.00416694	E1: N VS NB	E1	N VS NB	2	3849.26	3301.19	none
ENSRNOG00000001680.8	225.883	0.0813002	0.136908	0.593829	0.552626	0.745283	E1: N VS NB	E1	N VS NB	2	197.629	209.707	none
ENSRNOG00000001681.7	1343.04	-0.121337	0.051507	-2.35574	0.0184861	0.115449	E1: N VS NB	E1	N VS NB	2	1300.81	1412.24	none
ENSRNOG00000001682.8	18386.4	0.0800946	0.0798613	1.00292	0.315898	0.555284	E1: N VS NB	E1	N VS NB	2	17107.4	18766.5	none
ENSRNOG00000001686.7	737.993	0.223818	0.0655043	3.41684	0.000633525	0.0137735	E1: N VS NB	E1	N VS NB	2	778.58	720.868	none
ENSRNOG00000001689.8	742.375	0.0497529	0.0723101	0.68805	0.491422	0.698637	E1: N VS NB	E1	N VS NB	2	750.563	720.028	none
ENSRNOG00000001692.7	130.753	0.0962482	0.20692	0.465147	0.641826	0.804656	E1: N VS NB	E1	N VS NB	2	115.391	134.756	none
ENSRNOG00000001699.6	872.643	-0.0209567	0.0684547	-0.30614	0.759498	0.877465	E1: N VS NB	E1	N VS NB	2	856.041	860.245	none
ENSRNOG00000001700.8	2510.74	-0.0850466	0.060993	-1.39437	0.163207	0.387768	E1: N VS NB	E1	N VS NB	2	2389.91	2530.69	none
ENSRNOG00000001701.7	302.058	-0.178797	0.101545	-1.76076	0.0782784	0.258417	E1: N VS NB	E1	N VS NB	2	254.862	294.819	none
ENSRNOG00000001704.8	107.944	0.163463	0.200252	0.81629	0.414334	0.639726	E1: N VS NB	E1	N VS NB	2	97.543	97.3135	none
ENSRNOG00000001706.9	7864.7	0.115799	0.12503	0.926166	0.35436	0.588626	E1: N VS NB	E1	N VS NB	2	8251.73	8993.21	none
ENSRNOG00000001707.7	1098.92	0.335038	0.136624	2.45227	0.014196	0.0986803	E1: N VS NB	E1	N VS NB	2	1284.59	994.2	none
ENSRNOG00000001708.8	4904.98	0.146817	0.10936	1.34251	0.179432	0.408855	E1: N VS NB	E1	N VS NB	2	5261.08	5301.66	none
ENSRNOG00000001709.8	29502.1	-0.118847	0.0637943	-1.86298	0.062465	0.22899	E1: N VS NB	E1	N VS NB	2	30152.3	29883.7	none
ENSRNOG00000001710.6	2655.93	-0.0565469	0.0389734	-1.45091	0.146805	0.366965	E1: N VS NB	E1	N VS NB	2	2615.02	2770.13	none
ENSRNOG00000001711.5	52.8694	0.277753	0.284102	0.977651	0.328247	0.567015	E1: N VS NB	E1	N VS NB	2	55.9026	47.2467	none
ENSRNOG00000001712.9	1067.9	-0.0237492	0.0735216	-0.323024	0.746677	0.870466	E1: N VS NB	E1	N VS NB	2	1022.63	1064.87	none
ENSRNOG00000001713.6	43.2961	0.0785517	0.216142	0.363427	0.716286	0.851904	E1: N VS NB	E1	N VS NB	2	38.623	35.9075	none
ENSRNOG00000001715.9	401.463	-0.226851	0.0721368	-3.14474	0.00166236	0.0256749	E1: N VS NB	E1	N VS NB	2	384.196	438.092	none
ENSRNOG00000001717.9	3792.51	0.184512	0.0937262	1.96863	0.0489955	0.200291	E1: N VS NB	E1	N VS NB	2	3952.62	3644	none
ENSRNOG00000001719.7	11052.7	-0.0441639	0.0433774	-1.01813	0.308615	0.548557	E1: N VS NB	E1	N VS NB	2	10913.6	11171.9	none
ENSRNOG00000001720.8	401.562	-0.0162744	0.116303	-0.139931	0.888714	0.945986	E1: N VS NB	E1	N VS NB	2	342.621	400.846	none
ENSRNOG00000001726.9	915.165	-0.119155	0.0778705	-1.53017	0.125974	0.336662	E1: N VS NB	E1	N VS NB	2	943.356	952.179	none
ENSRNOG00000001727.8	947.884	0.0526307	0.0547421	0.96143	0.336336	0.573298	E1: N VS NB	E1	N VS NB	2	947.803	914.042	none
ENSRNOG00000001728.8	950.828	0.260397	0.0829396	3.1396	0.00169177	0.0260175	E1: N VS NB	E1	N VS NB	2	961.677	863.737	up
ENSRNOG00000001729.6	1650.98	-0.0957281	0.056396	-1.69743	0.089616	0.278818	E1: N VS NB	E1	N VS NB	2	1551.3	1700.88	none
ENSRNOG00000001730.7	2777.75	0.175394	0.100858	1.73902	0.0820307	0.264636	E1: N VS NB	E1	N VS NB	2	2655.37	2564.98	none
ENSRNOG00000001733.8	3150.37	0.0572376	0.0548883	1.0428	0.29704	0.53753	E1: N VS NB	E1	N VS NB	2	3143.89	3034.26	none
ENSRNOG00000001736.6	2958.44	0.0195229	0.116271	0.167908	0.866655	0.934488	E1: N VS NB	E1	N VS NB	2	3201.8	3155.38	none
ENSRNOG00000001738.9	18646.2	0.00731928	0.0710161	0.103065	0.917911	0.960923	E1: N VS NB	E1	N VS NB	2	18351.3	19444.1	none
ENSRNOG00000001739.7	127.095	0.0157185	0.149286	0.105291	0.916145	0.960399	E1: N VS NB	E1	N VS NB	2	135.413	128.745	none
ENSRNOG00000001742.9	1795.87	-0.0221883	0.0473345	-0.468755	0.639245	0.803094	E1: N VS NB	E1	N VS NB	2	1763.27	1704.79	none
ENSRNOG00000001746.7	2103.97	-0.00691244	0.0487004	-0.141938	0.887129	0.945387	E1: N VS NB	E1	N VS NB	2	2093.02	2089.44	none
ENSRNOG00000001747.6	3243.3	-0.0184052	0.0845313	-0.217732	0.827638	0.916063	E1: N VS NB	E1	N VS NB	2	3104.77	3079.16	none
ENSRNOG00000001748.6	1045.05	-0.00761082	0.0651485	-0.116823	0.907001	0.95575	E1: N VS NB	E1	N VS NB	2	1050.5	1008.35	none
ENSRNOG00000001750.8	220.311	0.0427532	0.110694	0.38623	0.699326	0.84143	E1: N VS NB	E1	N VS NB	2	204.624	219.375	none
ENSRNOG00000001752.7	28.0373	0.516751	0.276285	1.87035	0.061435	0.2267	E1: N VS NB	E1	N VS NB	2	31.1308	22.6228	none
ENSRNOG00000001754.5	212.261	0.185497	0.128626	1.44214	0.149263	0.370134	E1: N VS NB	E1	N VS NB	2	225.94	178.992	none
ENSRNOG00000001757.6	51.8622	0.0265698	0.19329	0.137461	0.890667	0.946917	E1: N VS NB	E1	N VS NB	2	51.8113	45.4119	none
ENSRNOG00000001758.6	745.105	-0.0905384	0.120463	-0.751587	0.452299	0.671229	E1: N VS NB	E1	N VS NB	2	689.873	735.998	none
ENSRNOG00000001762.4	2491.13	0.0531046	0.0483203	1.09901	0.271762	0.513289	E1: N VS NB	E1	N VS NB	2	2552.41	2491	none
ENSRNOG00000001764.9	2122.57	-0.0538359	0.0409036	-1.31617	0.188118	0.41756	E1: N VS NB	E1	N VS NB	2	2011.92	2146.07	none
ENSRNOG00000001766.8	10078.3	-0.0149203	0.0690995	-0.215924	0.829047	0.916429	E1: N VS NB	E1	N VS NB	2	8905.49	8322.85	none
ENSRNOG00000001769.8	4506.81	0.0646169	0.0552422	1.1697	0.242121	0.481502	E1: N VS NB	E1	N VS NB	2	4454.6	4319.69	none
ENSRNOG00000001770.5	46.2975	-0.358945	0.182205	-1.97	0.0488381	0.20012	E1: N VS NB	E1	N VS NB	2	39.1791	48.2022	none
ENSRNOG00000001773.8	2532.84	0.138935	0.0512449	2.71119	0.00670425	0.0643625	E1: N VS NB	E1	N VS NB	2	2637.8	2486.87	none
ENSRNOG00000001774.9	1239.49	0.242689	0.0655741	3.70098	0.000214767	0.00655677	E1: N VS NB	E1	N VS NB	2	1309.29	1123.9	none
ENSRNOG00000001781.7	362.09	0.219897	0.122727	1.79176	0.0731711	0.249291	E1: N VS NB	E1	N VS NB	2	393.683	356.618	none
ENSRNOG00000001782.7	615.588	0.149518	0.0718164	2.08195	0.0373473	0.170686	E1: N VS NB	E1	N VS NB	2	612.718	590.681	none
ENSRNOG00000001783.7	3723.63	0.195141	0.0593315	3.28899	0.00100548	0.0183785	E1: N VS NB	E1	N VS NB	2	3621.78	3109.4	none
ENSRNOG00000001785.6	2816.57	0.324461	0.0826453	3.92595	8.63866e-05	0.00369386	E1: N VS NB	E1	N VS NB	2	3155.17	2383.02	up
ENSRNOG00000001786.7	1854.68	-0.0288659	0.0511555	-0.564278	0.572565	0.75994	E1: N VS NB	E1	N VS NB	2	1814.73	1895.41	none
ENSRNOG00000001789.8	1138.74	0.191645	0.0936802	2.04573	0.0407828	0.180487	E1: N VS NB	E1	N VS NB	2	1163.74	1029.5	none
ENSRNOG00000001793.9	1281.29	0.0209016	0.142545	0.146631	0.883423	0.942972	E1: N VS NB	E1	N VS NB	2	1105.14	1289.07	none
ENSRNOG00000001795.9	2982.53	-0.275376	0.0692187	-3.97835	6.93941e-05	0.00322571	E1: N VS NB	E1	N VS NB	2	2763.42	3205.33	down
ENSRNOG00000001796.7	264.287	0.30373	0.175494	1.73071	0.0835032	0.266821	E1: N VS NB	E1	N VS NB	2	275.717	261.747	none
ENSRNOG00000001797.7	989.87	0.0642752	0.0551641	1.16516	0.243953	0.4832	E1: N VS NB	E1	N VS NB	2	957.414	928.04	none
ENSRNOG00000001803.7	3121.75	-0.0314178	0.0467714	-0.671731	0.501755	0.706684	E1: N VS NB	E1	N VS NB	2	2776.5	3104.29	none
ENSRNOG00000001804.8	1370.31	-0.0979131	0.13312	-0.735522	0.462021	0.678522	E1: N VS NB	E1	N VS NB	2	1254.85	1338.03	none
ENSRNOG00000001807.5	708.327	-0.219355	0.108251	-2.02637	0.0427273	0.185285	E1: N VS NB	E1	N VS NB	2	607.672	686.552	none
ENSRNOG00000001808.5	1072.93	0.12325	0.0607728	2.02805	0.042555	0.185039	E1: N VS NB	E1	N VS NB	2	1057.68	994.423	none
ENSRNOG00000001811.7	1423.51	0.0233582	0.046888	0.49817	0.618364	0.790644	E1: N VS NB	E1	N VS NB	2	1452.22	1425.64	none
ENSRNOG00000001813.9	6208.09	0.149092	0.0714614	2.08633	0.0369489	0.170052	E1: N VS NB	E1	N VS NB	2	6349.76	6016.05	none
ENSRNOG00000001815.7	15044.4	0.0647881	0.0442739	1.46335	0.143372	0.36144	E1: N VS NB	E1	N VS NB	2	15300.5	14801.2	none
ENSRNOG00000001816.8	605.642	-0.0317944	0.0971237	-0.32736	0.743396	0.868385	E1: N VS NB	E1	N VS NB	2	565.921	584.141	none
ENSRNOG00000001817.6	2927.59	-0.154779	0.0407355	-3.79962	0.00014492	0.00514357	E1: N VS NB	E1	N VS NB	2	2683.59	2937.05	none
ENSRNOG00000001820.8	597.928	-0.0762094	0.0930093	-0.819374	0.412573	0.63833	E1: N VS NB	E1	N VS NB	2	555.037	582.29	none
ENSRNOG00000001823.9	630.836	-0.127323	0.103404	-1.23132	0.218204	0.454332	E1: N VS NB	E1	N VS NB	2	582.271	638.395	none
ENSRNOG00000001825.8	85.066	-0.107647	0.157307	-0.68431	0.49378	0.700664	E1: N VS NB	E1	N VS NB	2	73.2973	82.5884	none
ENSRNOG00000001827.9	2037.73	-0.166067	0.0527748	-3.14671	0.00165118	0.0256646	E1: N VS NB	E1	N VS NB	2	2004	2122.36	none
ENSRNOG00000001828.8	586.734	0.155148	0.117498	1.32044	0.186689	0.415838	E1: N VS NB	E1	N VS NB	2	580.619	586.657	none
ENSRNOG00000001829.8	2218.24	0.0418821	0.0799882	0.523604	0.600554	0.779288	E1: N VS NB	E1	N VS NB	2	2261.72	1983.04	none
ENSRNOG00000001830.8	56.3813	0.292062	0.222683	1.31156	0.189669	0.419385	E1: N VS NB	E1	N VS NB	2	42.444	36.9896	none
ENSRNOG00000001833.7	934.099	0.10679	0.137886	0.774484	0.438645	0.660059	E1: N VS NB	E1	N VS NB	2	777.231	815.351	none
ENSRNOG00000001837.4	1371.54	-0.0609092	0.113563	-0.53635	0.591717	0.773664	E1: N VS NB	E1	N VS NB	2	1309.86	1334.47	none
ENSRNOG00000001842.8	1026.74	-0.127825	0.0914895	-1.39715	0.162368	0.38654	E1: N VS NB	E1	N VS NB	2	970.476	1007.92	none
ENSRNOG00000001843.6	1168.61	0.0212086	0.0835657	0.253795	0.799654	0.901715	E1: N VS NB	E1	N VS NB	2	960.482	1079.11	none
ENSRNOG00000001844.6	327.217	0.177252	0.138194	1.28263	0.199622	0.432251	E1: N VS NB	E1	N VS NB	2	321.381	290.78	none
ENSRNOG00000001845.6	1161.51	0.0398602	0.0550887	0.723565	0.469333	0.683969	E1: N VS NB	E1	N VS NB	2	1177.78	1152.27	none
ENSRNOG00000001847.7	951.655	-0.0864727	0.0664218	-1.30187	0.19296	0.423727	E1: N VS NB	E1	N VS NB	2	989.941	925.784	none
ENSRNOG00000001849.8	15983.8	0.00723926	0.0592431	0.122196	0.902744	0.953306	E1: N VS NB	E1	N VS NB	2	16420.4	16976.2	none
ENSRNOG00000001851.8	1648.09	0.196197	0.122498	1.60164	0.109236	0.311367	E1: N VS NB	E1	N VS NB	2	1775.09	1497.93	none
ENSRNOG00000001852.8	2305.15	-0.0388701	0.0533069	-0.729175	0.465894	0.681301	E1: N VS NB	E1	N VS NB	2	2196.66	2249.96	none
ENSRNOG00000001854.7	1067.71	0.168568	0.150365	1.12106	0.262262	0.503221	E1: N VS NB	E1	N VS NB	2	1136.32	1198.74	none
ENSRNOG00000001859.6	311.776	-0.179476	0.109698	-1.63609	0.10182	0.29974	E1: N VS NB	E1	N VS NB	2	263.079	320.075	none
ENSRNOG00000001861.7	888.354	-0.182678	0.0859552	-2.12527	0.033564	0.162865	E1: N VS NB	E1	N VS NB	2	809.563	944.888	none
ENSRNOG00000001862.8	6980.33	-0.0941423	0.0444025	-2.1202	0.0339889	0.163795	E1: N VS NB	E1	N VS NB	2	6664.42	7228.2	none
ENSRNOG00000001864.4	37.1371	0.00393263	0.217927	0.0180456	0.985602	0.993255	E1: N VS NB	E1	N VS NB	2	36.0848	33.0804	none
ENSRNOG00000001865.8	44.1888	0.904157	0.291113	3.10586	0.00189725	0.0283603	E1: N VS NB	E1	N VS NB	2	45.0601	32.1278	up
ENSRNOG00000001867.8	2040.02	0.0671773	0.052143	1.28833	0.197632	0.430283	E1: N VS NB	E1	N VS NB	2	2170.17	2022.9	none
ENSRNOG00000001868.7	2894.74	0.0310926	0.0732119	0.424694	0.67106	0.823747	E1: N VS NB	E1	N VS NB	2	2916.86	3043.4	none
ENSRNOG00000001870.7	3918.06	-0.0630215	0.044219	-1.42521	0.154096	0.37636	E1: N VS NB	E1	N VS NB	2	4115.11	4162.47	none
ENSRNOG00000001872.9	94.8879	0.171366	0.38524	0.444828	0.656444	0.814198	E1: N VS NB	E1	N VS NB	2	65.9417	51.8929	none
ENSRNOG00000001873.7	225.783	-0.193301	0.189075	-1.02235	0.306614	0.546685	E1: N VS NB	E1	N VS NB	2	216.925	248.518	none
ENSRNOG00000001874.8	615.86	-0.165019	0.135026	-1.22213	0.221659	0.458449	E1: N VS NB	E1	N VS NB	2	607.94	599.644	none
ENSRNOG00000001875.8	888.913	0.0795868	0.0552149	1.4414	0.149472	0.370147	E1: N VS NB	E1	N VS NB	2	886.077	831.48	none
ENSRNOG00000001876.7	23.3271	-0.054189	0.281835	-0.192272	0.847529	0.925525	E1: N VS NB	E1	N VS NB	2	22.8738	21.6392	none
ENSRNOG00000001877.7	1783.06	0.043652	0.0500633	0.871936	0.383244	0.612217	E1: N VS NB	E1	N VS NB	2	1820.96	1809.57	none
ENSRNOG00000001878.8	2655.69	-0.131322	0.0648892	-2.02379	0.0429919	0.185984	E1: N VS NB	E1	N VS NB	2	2626.4	2695.61	none
ENSRNOG00000001880.7	3876.26	-0.155941	0.0940481	-1.6581	0.0972977	0.292302	E1: N VS NB	E1	N VS NB	2	3705.06	3977.7	none
ENSRNOG00000001884.6	3672.3	-0.0230799	0.0720153	-0.320486	0.7486	0.871351	E1: N VS NB	E1	N VS NB	2	3443.97	3479.69	none
ENSRNOG00000001885.8	748.337	0.0768201	0.0598122	1.28436	0.199017	0.431773	E1: N VS NB	E1	N VS NB	2	771.287	702.802	none
ENSRNOG00000001886.6	880.433	0.270854	0.0774429	3.49747	0.000469699	0.0113373	E1: N VS NB	E1	N VS NB	2	938.494	804.376	up
ENSRNOG00000001888.8	1629.86	-0.069623	0.0649508	-1.07193	0.283749	0.524845	E1: N VS NB	E1	N VS NB	2	1569.69	1641.02	none
ENSRNOG00000001889.8	1823.94	-0.136742	0.0716148	-1.90941	0.0562092	0.215821	E1: N VS NB	E1	N VS NB	2	1670.78	1890.05	none
ENSRNOG00000001890.8	435.792	-0.143984	0.0608661	-2.36559	0.0180013	0.113821	E1: N VS NB	E1	N VS NB	2	402.763	463.045	none
ENSRNOG00000001891.9	352.969	-0.0171616	0.0895378	-0.191669	0.848001	0.925525	E1: N VS NB	E1	N VS NB	2	347.079	370.935	none
ENSRNOG00000001893.7	2365.36	-0.0266654	0.0353547	-0.754226	0.450714	0.669772	E1: N VS NB	E1	N VS NB	2	2370.64	2355.98	none
ENSRNOG00000001911.6	874.196	0.0396493	0.126335	0.313843	0.75364	0.873829	E1: N VS NB	E1	N VS NB	2	886.587	945.315	none
ENSRNOG00000001926.7	39.6527	-0.570441	0.396228	-1.43968	0.149959	0.370781	E1: N VS NB	E1	N VS NB	2	26.282	28.9624	none
ENSRNOG00000001928.9	592.17	0.0315599	0.208541	0.151337	0.87971	0.940891	E1: N VS NB	E1	N VS NB	2	506.883	516.906	none
ENSRNOG00000001930.8	2333.5	0.475914	0.128878	3.69275	0.000221844	0.00674426	E1: N VS NB	E1	N VS NB	2	2411.17	1998.49	up
ENSRNOG00000001931.8	1706.68	0.0316937	0.098404	0.322077	0.747394	0.870581	E1: N VS NB	E1	N VS NB	2	1813.43	1730.91	none
ENSRNOG00000001953.8	481.889	-0.268795	0.116677	-2.30376	0.0212359	0.124856	E1: N VS NB	E1	N VS NB	2	403.662	570.122	none
ENSRNOG00000001956.9	1422.46	0.0983829	0.124222	0.79199	0.428367	0.651616	E1: N VS NB	E1	N VS NB	2	1173.93	1151.2	none
ENSRNOG00000001958.6	1902.08	0.0100028	0.0861425	0.116119	0.907558	0.956128	E1: N VS NB	E1	N VS NB	2	1832.94	1891.84	none
ENSRNOG00000001959.8	22.7616	0.228952	0.336715	0.679958	0.496531	0.702712	E1: N VS NB	E1	N VS NB	1	24.9016	16.1237	none
ENSRNOG00000001960.9	66.6452	-0.504602	0.262225	-1.92431	0.0543159	0.211439	E1: N VS NB	E1	N VS NB	2	57.4635	68.8237	none
ENSRNOG00000001963.8	282.293	-0.0441332	0.122029	-0.361661	0.717605	0.852278	E1: N VS NB	E1	N VS NB	2	276.851	286.995	none
ENSRNOG00000001964.8	9425.35	0.036351	0.105431	0.344785	0.730256	0.860213	E1: N VS NB	E1	N VS NB	2	9147.68	9307.22	none
ENSRNOG00000001971.8	175.524	0.397917	0.210714	1.88843	0.0589687	0.221155	E1: N VS NB	E1	N VS NB	2	184.709	140.228	none
ENSRNOG00000001979.8	5203.13	-0.143507	0.0710673	-2.01931	0.0434547	0.187004	E1: N VS NB	E1	N VS NB	2	5059.18	5256.21	none
ENSRNOG00000001982.8	569.788	0.414804	0.11411	3.63513	0.000277844	0.00791252	E1: N VS NB	E1	N VS NB	2	668.222	496.975	up
ENSRNOG00000001989.7	3883.73	0.111999	0.0973228	1.1508	0.249816	0.490559	E1: N VS NB	E1	N VS NB	2	3756.59	3841.72	none
ENSRNOG00000001991.8	7278.3	-0.19643	0.0808301	-2.43016	0.0150922	0.102199	E1: N VS NB	E1	N VS NB	2	6748.43	7410.79	none
ENSRNOG00000001992.7	17538.9	0.0472704	0.0712882	0.663088	0.507274	0.71045	E1: N VS NB	E1	N VS NB	2	18540	17453.7	none
ENSRNOG00000001996.8	1711.18	0.236096	0.0843957	2.79749	0.00515009	0.0541304	E1: N VS NB	E1	N VS NB	2	1744	1406.55	none
ENSRNOG00000002001.9	8204.12	0.257124	0.143044	1.79752	0.0722531	0.247904	E1: N VS NB	E1	N VS NB	2	7613.81	7422.12	none
ENSRNOG00000002004.8	1872.13	0.0753915	0.116854	0.645178	0.518812	0.719061	E1: N VS NB	E1	N VS NB	2	2008.4	1899.53	none
ENSRNOG00000002012.7	440.911	0.0539565	0.0590247	0.914134	0.360647	0.594409	E1: N VS NB	E1	N VS NB	2	423.328	403.092	none
ENSRNOG00000002013.8	3087.91	-0.0120453	0.144066	-0.0836095	0.933367	0.968801	E1: N VS NB	E1	N VS NB	2	3455.14	3472.98	none
ENSRNOG00000002021.9	6556.96	0.0396458	0.0921654	0.430159	0.66708	0.821302	E1: N VS NB	E1	N VS NB	2	5693.51	6427.79	none
ENSRNOG00000002024.9	3237.69	0.173042	0.167825	1.03109	0.302499	0.542503	E1: N VS NB	E1	N VS NB	2	3344.64	3049.81	none
ENSRNOG00000002026.6	248.288	0.135271	0.155132	0.871969	0.383225	0.612217	E1: N VS NB	E1	N VS NB	2	220.754	217.771	none
ENSRNOG00000002028.6	4312	-0.154349	0.0902536	-1.71017	0.0872353	0.273912	E1: N VS NB	E1	N VS NB	2	4389.44	4631.77	none
ENSRNOG00000002032.6	1466.75	-0.0995766	0.0524663	-1.89792	0.0577071	0.218544	E1: N VS NB	E1	N VS NB	2	1397.39	1496.05	none
ENSRNOG00000002035.6	822.496	-0.0383892	0.0542549	-0.70757	0.479212	0.690254	E1: N VS NB	E1	N VS NB	2	835.549	850.246	none
ENSRNOG00000002036.7	915.155	0.169838	0.0961467	1.76644	0.0773215	0.256906	E1: N VS NB	E1	N VS NB	2	772.621	724.912	none
ENSRNOG00000002039.7	1550.19	0.0733895	0.0934651	0.785207	0.432332	0.654746	E1: N VS NB	E1	N VS NB	2	1538.17	1494.27	none
ENSRNOG00000002040.9	419.971	0.10329	0.143041	0.722102	0.470232	0.684311	E1: N VS NB	E1	N VS NB	2	412.72	400.037	none
ENSRNOG00000002041.8	917.484	-0.146264	0.0688331	-2.12492	0.0335937	0.162937	E1: N VS NB	E1	N VS NB	2	915.431	1041.4	none
ENSRNOG00000002044.6	353.437	0.0926044	0.0942379	0.982666	0.325772	0.564763	E1: N VS NB	E1	N VS NB	2	372.8	346.39	none
ENSRNOG00000002050.5	679.564	-0.0784276	0.250118	-0.313563	0.753853	0.873866	E1: N VS NB	E1	N VS NB	2	586.881	574.38	none
ENSRNOG00000002051.9	4617.97	0.175618	0.0994885	1.76521	0.0775283	0.257178	E1: N VS NB	E1	N VS NB	2	4947.45	4273.09	none
ENSRNOG00000002052.7	1757.98	-0.0189734	0.0899195	-0.211004	0.832884	0.918486	E1: N VS NB	E1	N VS NB	2	1805.3	1757.58	none
ENSRNOG00000002053.8	1281.43	0.490958	0.191577	2.56271	0.0103858	0.0836083	E1: N VS NB	E1	N VS NB	2	1383.8	1087.21	none
ENSRNOG00000002054.8	809.278	0.0438798	0.0808853	0.542494	0.587478	0.770928	E1: N VS NB	E1	N VS NB	2	769.768	717.043	none
ENSRNOG00000002055.7	1105.17	0.0250465	0.0523115	0.478795	0.632084	0.798489	E1: N VS NB	E1	N VS NB	2	1107.53	1081.39	none
ENSRNOG00000002061.8	474.327	0.0688669	0.17599	0.391311	0.695567	0.838677	E1: N VS NB	E1	N VS NB	2	404.236	443.443	none
ENSRNOG00000002069.6	1670.42	-0.117148	0.0672583	-1.74177	0.0815491	0.263937	E1: N VS NB	E1	N VS NB	2	1659.95	1814.74	none
ENSRNOG00000002070.8	552.79	-0.0285438	0.0896012	-0.318566	0.750056	0.871761	E1: N VS NB	E1	N VS NB	2	552.861	536.061	none
ENSRNOG00000002072.9	47.9249	0.184727	0.177841	1.03872	0.298934	0.538736	E1: N VS NB	E1	N VS NB	2	50.8693	37.7974	none
ENSRNOG00000002073.8	134.466	0.0651813	0.133283	0.489043	0.624811	0.793974	E1: N VS NB	E1	N VS NB	2	120.924	109.939	none
ENSRNOG00000002074.8	182.749	0.34218	0.251469	1.36072	0.173601	0.401346	E1: N VS NB	E1	N VS NB	2	155.879	136.236	none
ENSRNOG00000002075.6	465.607	0.359882	0.154614	2.32761	0.0199326	0.120684	E1: N VS NB	E1	N VS NB	2	544.226	389.924	none
ENSRNOG00000002079.9	5332.44	0.149682	0.0857612	1.74534	0.0809265	0.262869	E1: N VS NB	E1	N VS NB	2	6021.42	5499.37	none
ENSRNOG00000002080.8	927.086	0.137283	0.0770641	1.78142	0.0748438	0.252077	E1: N VS NB	E1	N VS NB	2	948.488	849.705	none
ENSRNOG00000002089.6	1836.48	-0.360214	0.0575052	-6.26403	3.75155e-10	2.70299e-07	E1: N VS NB	E1	N VS NB	2	1685.28	2228.86	down
ENSRNOG00000002091.7	511.555	0.138142	0.0914698	1.51025	0.130981	0.344359	E1: N VS NB	E1	N VS NB	2	489.032	469.721	none
ENSRNOG00000002092.6	501.416	0.218532	0.083461	2.61838	0.00883495	0.075715	E1: N VS NB	E1	N VS NB	2	532.336	444.773	none
ENSRNOG00000002093.5	240.165	0.457378	0.204657	2.23485	0.0254273	0.138641	E1: N VS NB	E1	N VS NB	2	259.86	189.993	none
ENSRNOG00000002094.7	2605.77	0.0333409	0.0595688	0.559704	0.575682	0.76232	E1: N VS NB	E1	N VS NB	2	2692.55	2508.62	none
ENSRNOG00000002097.6	3579.61	0.170298	0.0981096	1.73579	0.0826002	0.265626	E1: N VS NB	E1	N VS NB	2	4366.15	3265.68	none
ENSRNOG00000002100.7	4079.97	0.0752623	0.0558266	1.34814	0.177612	0.406608	E1: N VS NB	E1	N VS NB	2	3919.72	4014.18	none
ENSRNOG00000002101.7	4762.19	-0.0893015	0.0518063	-1.72376	0.0847517	0.269231	E1: N VS NB	E1	N VS NB	2	4604.43	4851.11	none
ENSRNOG00000002104.9	1189.74	0.15774	0.0713023	2.21227	0.026948	0.143133	E1: N VS NB	E1	N VS NB	2	1176.46	1188.93	none
ENSRNOG00000002105.7	357.291	0.0450149	0.0920524	0.489014	0.624832	0.793974	E1: N VS NB	E1	N VS NB	2	327.019	354.366	none
ENSRNOG00000002106.8	4277.88	0.0316655	0.0783928	0.403933	0.686262	0.833533	E1: N VS NB	E1	N VS NB	2	4549.8	4147.81	none
ENSRNOG00000002110.6	30.6742	-0.0802207	0.22426	-0.357713	0.720558	0.853964	E1: N VS NB	E1	N VS NB	2	30.6352	31.736	none
ENSRNOG00000002112.7	1446.12	0.2585	0.0732053	3.53116	0.000413737	0.0104412	E1: N VS NB	E1	N VS NB	2	1545.56	1294.74	up
ENSRNOG00000002115.7	4327.21	-0.0906847	0.0942846	-0.961818	0.336141	0.57323	E1: N VS NB	E1	N VS NB	2	3952.62	4375.05	none
ENSRNOG00000002120.8	103.151	0.334265	0.623142	0.536419	0.591669	0.773664	E1: N VS NB	E1	N VS NB	2	24.4926	29.5041	none
ENSRNOG00000002121.5	3847.01	-0.0844288	0.0404411	-2.0877	0.0368252	0.169808	E1: N VS NB	E1	N VS NB	2	3714.92	3916.75	none
ENSRNOG00000002125.6	22719.6	-0.0565116	0.0566257	-0.997987	0.318286	0.557234	E1: N VS NB	E1	N VS NB	2	24024.1	23721.7	none
ENSRNOG00000002126.8	1275.8	0.183106	0.144848	1.26412	0.206185	0.439578	E1: N VS NB	E1	N VS NB	2	1018.59	941.266	none
ENSRNOG00000002128.4	1668.98	0.187883	0.0703789	2.66959	0.00759446	0.0689579	E1: N VS NB	E1	N VS NB	2	1673.22	1492.19	none
ENSRNOG00000002129.8	1510.73	0.399478	0.154959	2.57795	0.00993874	0.0814197	E1: N VS NB	E1	N VS NB	2	1757.62	1383.44	none
ENSRNOG00000002135.6	2824	0.00282504	0.0781013	0.0361714	0.971146	0.986689	E1: N VS NB	E1	N VS NB	2	2720.83	3184.61	none
ENSRNOG00000002137.6	461.208	0.00675132	0.0848059	0.0796091	0.936548	0.970582	E1: N VS NB	E1	N VS NB	2	483.762	446.118	none
ENSRNOG00000002139.9	4777.07	0.130602	0.0769275	1.69773	0.0895588	0.278818	E1: N VS NB	E1	N VS NB	2	4766.79	4366.69	none
ENSRNOG00000002141.8	8838.16	-0.115957	0.108304	-1.07066	0.284324	0.525388	E1: N VS NB	E1	N VS NB	2	9114.45	9605.16	none
ENSRNOG00000002142.7	3783.5	-0.0853792	0.0885347	-0.964358	0.334867	0.57214	E1: N VS NB	E1	N VS NB	2	3986.65	4363.42	none
ENSRNOG00000002144.7	1686.49	0.0665847	0.0474888	1.40211	0.160881	0.385484	E1: N VS NB	E1	N VS NB	2	1668.61	1609.32	none
ENSRNOG00000002146.6	776.907	0.125044	0.103932	1.20314	0.228923	0.466693	E1: N VS NB	E1	N VS NB	2	715.032	747.132	none
ENSRNOG00000002152.8	3349.41	0.0855801	0.0966935	0.885065	0.376121	0.606294	E1: N VS NB	E1	N VS NB	2	3669.28	3314.74	none
ENSRNOG00000002153.7	179.323	0.486361	0.15224	3.1947	0.00139974	0.0231122	E1: N VS NB	E1	N VS NB	2	171.771	124.917	up
ENSRNOG00000002154.8	59.6166	0.361377	0.246874	1.46381	0.143245	0.361184	E1: N VS NB	E1	N VS NB	2	60.4754	56.0651	none
ENSRNOG00000002158.4	27.5086	0.104392	0.327632	0.318624	0.750012	0.871761	E1: N VS NB	E1	N VS NB	2	24.0002	26.6692	none
ENSRNOG00000002159.7	399.633	0.0929846	0.0806571	1.15284	0.248977	0.489529	E1: N VS NB	E1	N VS NB	2	408.003	402.143	none
ENSRNOG00000002161.7	38.5952	0.115084	0.234791	0.490154	0.624025	0.793577	E1: N VS NB	E1	N VS NB	2	39.1594	32.4459	none
ENSRNOG00000002163.7	1090.45	-0.0421399	0.125345	-0.336191	0.736727	0.864585	E1: N VS NB	E1	N VS NB	2	953.376	1109.5	none
ENSRNOG00000002165.8	62.6406	0.0820031	0.19048	0.430508	0.666826	0.821214	E1: N VS NB	E1	N VS NB	2	54.897	49.1736	none
ENSRNOG00000002171.10	151.159	0.485185	0.176644	2.74668	0.00602011	0.0598029	E1: N VS NB	E1	N VS NB	2	134.9	98.0737	none
ENSRNOG00000002174.8	25.2141	0.384973	0.391868	0.982405	0.3259	0.564857	E1: N VS NB	E1	N VS NB	1	21.3442	15.7845	none
ENSRNOG00000002175.7	961.059	0.327757	0.139332	2.35235	0.0186554	0.116123	E1: N VS NB	E1	N VS NB	2	958.8	804.132	none
ENSRNOG00000002176.7	1351.37	0.131396	0.0770035	1.70637	0.0879394	0.27524	E1: N VS NB	E1	N VS NB	2	1464.21	1256.06	none
ENSRNOG00000002177.7	248.977	0.00706078	0.113112	0.0624227	0.950226	0.97659	E1: N VS NB	E1	N VS NB	2	244.985	250.595	none
ENSRNOG00000002178.6	734.556	-0.0767659	0.0762884	-1.00626	0.314291	0.554092	E1: N VS NB	E1	N VS NB	2	729.063	700.889	none
ENSRNOG00000002180.9	841.466	0.202952	0.114119	1.77842	0.0753345	0.253224	E1: N VS NB	E1	N VS NB	2	757.721	703.722	none
ENSRNOG00000002181.8	268.289	0.130306	0.0929927	1.40125	0.16114	0.385726	E1: N VS NB	E1	N VS NB	2	275.147	262.738	none
ENSRNOG00000002182.8	10662.3	-0.0368795	0.0636265	-0.579625	0.562167	0.753121	E1: N VS NB	E1	N VS NB	2	10615.4	11117.7	none
ENSRNOG00000002185.7	1602.41	-0.0061318	0.0495968	-0.123633	0.901606	0.952967	E1: N VS NB	E1	N VS NB	2	1647.06	1623.65	none
ENSRNOG00000002186.5	2378.07	-0.113389	0.0728179	-1.55716	0.119431	0.327402	E1: N VS NB	E1	N VS NB	2	2214.8	2455.32	none
ENSRNOG00000002188.8	138.586	-0.0982568	0.135844	-0.723306	0.469492	0.683994	E1: N VS NB	E1	N VS NB	2	133.767	148.692	none
ENSRNOG00000002191.6	164.94	-0.213228	0.115392	-1.84786	0.064623	0.233212	E1: N VS NB	E1	N VS NB	2	153.712	171.66	none
ENSRNOG00000002192.7	293.149	-0.0404655	0.108734	-0.37215	0.709781	0.847737	E1: N VS NB	E1	N VS NB	2	269.175	303.504	none
ENSRNOG00000002194.5	1132.12	-0.0734567	0.0497772	-1.47571	0.140022	0.356486	E1: N VS NB	E1	N VS NB	2	1071.27	1104.34	none
ENSRNOG00000002196.8	1010.44	-0.0127744	0.0861934	-0.148207	0.88218	0.942064	E1: N VS NB	E1	N VS NB	2	1017.89	940.054	none
ENSRNOG00000002199.7	1044.2	-0.16911	0.0432865	-3.90675	9.35454e-05	0.00388469	E1: N VS NB	E1	N VS NB	2	968.018	1079.24	none
ENSRNOG00000002200.4	276.944	0.0505008	0.112065	0.450641	0.652249	0.81179	E1: N VS NB	E1	N VS NB	2	285.233	272.057	none
ENSRNOG00000002203.6	599.089	0.117219	0.064819	1.8084	0.0705438	0.244183	E1: N VS NB	E1	N VS NB	2	597.463	573.438	none
ENSRNOG00000002204.9	69.9907	0.132789	0.143635	0.924485	0.355234	0.58933	E1: N VS NB	E1	N VS NB	2	73.2973	62.2568	none
ENSRNOG00000002205.7	7101.55	-0.0425986	0.0594714	-0.716288	0.473813	0.686881	E1: N VS NB	E1	N VS NB	2	6747.36	7039.16	none
ENSRNOG00000002207.7	827.675	0.144011	0.0737652	1.95228	0.0509045	0.204612	E1: N VS NB	E1	N VS NB	2	794.872	746.07	none
ENSRNOG00000002208.7	462.005	0.203222	0.179143	1.13441	0.256622	0.497781	E1: N VS NB	E1	N VS NB	2	473.393	373.541	none
ENSRNOG00000002210.7	584.984	-0.219372	0.0937692	-2.33949	0.0193102	0.118308	E1: N VS NB	E1	N VS NB	2	550.684	623.27	none
ENSRNOG00000002212.7	148.689	-0.203524	0.165457	-1.23007	0.21867	0.454825	E1: N VS NB	E1	N VS NB	2	128.151	149.3	none
ENSRNOG00000002214.8	1818.95	-0.00177753	0.0903419	-0.0196757	0.984302	0.992637	E1: N VS NB	E1	N VS NB	2	1958.96	1900.39	none
ENSRNOG00000002215.8	223.035	0.0408692	0.115512	0.353808	0.723483	0.855743	E1: N VS NB	E1	N VS NB	2	215.692	230.724	none
ENSRNOG00000002216.9	606.75	-0.230725	0.0737451	-3.12868	0.00175595	0.0267596	E1: N VS NB	E1	N VS NB	2	530.261	627.536	none
ENSRNOG00000002218.6	289.407	-0.123405	0.113949	-1.08299	0.278815	0.520004	E1: N VS NB	E1	N VS NB	2	249.679	266.471	none
ENSRNOG00000002225.7	4353.79	0.0526266	0.111447	0.47221	0.636777	0.801463	E1: N VS NB	E1	N VS NB	2	4536.07	4542.26	none
ENSRNOG00000002227.4	627.92	-0.0691222	0.106809	-0.647158	0.51753	0.718113	E1: N VS NB	E1	N VS NB	2	605.543	647.803	none
ENSRNOG00000002229.7	3444.4	0.0402385	0.0781486	0.514897	0.606625	0.783005	E1: N VS NB	E1	N VS NB	2	3606.85	3692.81	none
ENSRNOG00000002232.7	660.404	0.114729	0.166259	0.690064	0.490154	0.69813	E1: N VS NB	E1	N VS NB	2	708.321	719.994	none
ENSRNOG00000002238.8	2657.01	-0.121425	0.100813	-1.20446	0.228412	0.466207	E1: N VS NB	E1	N VS NB	2	2280.85	2613.54	none
ENSRNOG00000002240.6	2880.59	-0.252292	0.0584593	-4.31569	1.59105e-05	0.00107534	E1: N VS NB	E1	N VS NB	2	2677.25	3214.37	down
ENSRNOG00000002241.8	188.963	-0.153604	0.120746	-1.27213	0.203328	0.436545	E1: N VS NB	E1	N VS NB	2	144.239	184.103	none
ENSRNOG00000002244.6	5125.06	-0.176266	0.151535	-1.1632	0.244747	0.48445	E1: N VS NB	E1	N VS NB	2	4423.61	5154.44	none
ENSRNOG00000002246.6	5654.4	-0.0594447	0.0603326	-0.985282	0.324486	0.563558	E1: N VS NB	E1	N VS NB	2	5716.32	5767.93	none
ENSRNOG00000002247.6	702.213	0.142939	0.0792492	1.80366	0.0712847	0.245576	E1: N VS NB	E1	N VS NB	2	702.682	626.118	none
ENSRNOG00000002248.9	1710.87	0.106676	0.134405	0.793692	0.427375	0.650519	E1: N VS NB	E1	N VS NB	2	1687.17	1468.2	none
ENSRNOG00000002251.9	3850.41	0.00390664	0.0680172	0.0574362	0.954198	0.978508	E1: N VS NB	E1	N VS NB	2	3850.18	4149.21	none
ENSRNOG00000002253.4	110.7	0.289756	0.143079	2.02514	0.0428529	0.185662	E1: N VS NB	E1	N VS NB	2	118.297	74.5378	none
ENSRNOG00000002254.7	3718.59	0.0438736	0.0620352	0.707237	0.479419	0.690291	E1: N VS NB	E1	N VS NB	2	3597.69	3569.42	none
ENSRNOG00000002255.9	7764.82	-0.224872	0.0989147	-2.27339	0.0230024	0.131014	E1: N VS NB	E1	N VS NB	2	7080.52	7615.94	none
ENSRNOG00000002258.8	1236.02	-0.208497	0.121899	-1.71041	0.0871895	0.27389	E1: N VS NB	E1	N VS NB	2	1265.96	1353.07	none
ENSRNOG00000002262.4	3399.92	-0.0584467	0.0582371	-1.0036	0.315572	0.555101	E1: N VS NB	E1	N VS NB	2	3480.48	3449.48	none
ENSRNOG00000002265.8	82.3611	-0.222952	0.319669	-0.697445	0.485524	0.694334	E1: N VS NB	E1	N VS NB	2	71.3863	91.856	none
ENSRNOG00000002267.8	437.559	0.0235872	0.0734876	0.320968	0.748235	0.871067	E1: N VS NB	E1	N VS NB	2	441.114	423.829	none
ENSRNOG00000002270.8	4357.12	0.130364	0.044956	2.89981	0.00373387	0.0440664	E1: N VS NB	E1	N VS NB	2	4438.43	3979.12	none
ENSRNOG00000002271.7	1815.13	0.180982	0.0412048	4.39226	1.1218e-05	0.000846346	E1: N VS NB	E1	N VS NB	2	1871.45	1751.62	none
ENSRNOG00000002272.6	821.05	-0.0942247	0.0572092	-1.64702	0.0995542	0.295579	E1: N VS NB	E1	N VS NB	2	808.564	880.425	none
ENSRNOG00000002273.7	91.5853	-0.0752575	0.184301	-0.408341	0.683023	0.831276	E1: N VS NB	E1	N VS NB	2	96.0864	92.9531	none
ENSRNOG00000002275.8	1828.54	0.120391	0.0974622	1.23526	0.216733	0.452693	E1: N VS NB	E1	N VS NB	2	1692.32	1648.54	none
ENSRNOG00000002276.8	812.344	0.226156	0.07213	3.1354	0.00171619	0.0263089	E1: N VS NB	E1	N VS NB	2	796.947	735.553	none
ENSRNOG00000002278.8	197.794	0.482154	0.110291	4.37167	1.23301e-05	0.000909798	E1: N VS NB	E1	N VS NB	2	214.802	158.722	up
ENSRNOG00000002285.8	198.673	0.0289937	0.103095	0.281232	0.778532	0.889029	E1: N VS NB	E1	N VS NB	2	201.585	190.047	none
ENSRNOG00000002289.7	108.68	0.216207	0.189094	1.14339	0.252878	0.493603	E1: N VS NB	E1	N VS NB	2	98.7699	90.3006	none
ENSRNOG00000002291.9	238.474	0.384179	0.221709	1.7328	0.0831304	0.266149	E1: N VS NB	E1	N VS NB	2	214.397	202.616	none
ENSRNOG00000002292.9	4835.46	0.0653999	0.0650209	1.00583	0.314498	0.554092	E1: N VS NB	E1	N VS NB	2	4646.9	4404.69	none
ENSRNOG00000002294.6	539.043	0.224276	0.14841	1.5112	0.130738	0.343972	E1: N VS NB	E1	N VS NB	2	560.312	582.349	none
ENSRNOG00000002301.7	3078.03	0.0488219	0.0536721	0.909633	0.363016	0.595875	E1: N VS NB	E1	N VS NB	2	3035.29	3008.45	none
ENSRNOG00000002303.8	549.37	-0.237383	0.080564	-2.94651	0.00321379	0.0396836	E1: N VS NB	E1	N VS NB	2	506.883	586.507	none
ENSRNOG00000002305.6	1177.02	-0.387864	0.10265	-3.77851	0.000157768	0.00545189	E1: N VS NB	E1	N VS NB	2	1078.16	1246.3	down
ENSRNOG00000002312.7	141.6	-0.137753	0.169218	-0.814057	0.415612	0.641012	E1: N VS NB	E1	N VS NB	2	126.88	140.307	none
ENSRNOG00000002318.7	2223.21	0.166142	0.138186	1.2023	0.229246	0.466693	E1: N VS NB	E1	N VS NB	2	2452.98	2313.42	none
ENSRNOG00000002319.10	2935.34	0.0326853	0.0368512	0.886953	0.375104	0.605507	E1: N VS NB	E1	N VS NB	2	2901.25	2868.95	none
ENSRNOG00000002320.6	1397.37	-0.116089	0.0549228	-2.11368	0.0345422	0.164282	E1: N VS NB	E1	N VS NB	2	1293.7	1400.62	none
ENSRNOG00000002322.6	78.2679	0.086146	0.21821	0.394785	0.693002	0.837168	E1: N VS NB	E1	N VS NB	2	69.6166	75.8435	none
ENSRNOG00000002323.6	306.07	0.111389	0.116915	0.952732	0.340726	0.576613	E1: N VS NB	E1	N VS NB	2	297.839	278.845	none
ENSRNOG00000002327.4	196.659	0.348832	0.141377	2.46738	0.0136104	0.0968046	E1: N VS NB	E1	N VS NB	2	209.04	177.519	none
ENSRNOG00000002336.7	685.814	0.177373	0.161172	1.10052	0.271106	0.512614	E1: N VS NB	E1	N VS NB	2	758.587	717.636	none
ENSRNOG00000002338.7	492.309	0.170147	0.127619	1.33324	0.182452	0.412218	E1: N VS NB	E1	N VS NB	2	489.732	462.135	none
ENSRNOG00000002339.7	4198.52	0.0745493	0.0854777	0.872149	0.383127	0.612217	E1: N VS NB	E1	N VS NB	2	4453.89	4347.16	none
ENSRNOG00000002341.8	73.3584	0.317819	0.21873	1.45302	0.146218	0.366465	E1: N VS NB	E1	N VS NB	2	86.8291	63.7172	none
ENSRNOG00000002342.7	2130.9	-0.0391304	0.0404517	-0.967335	0.333377	0.571692	E1: N VS NB	E1	N VS NB	2	2168.83	2277.2	none
ENSRNOG00000002343.8	23806.6	-0.144893	0.109052	-1.32866	0.18396	0.413757	E1: N VS NB	E1	N VS NB	2	23385.2	23718.7	none
ENSRNOG00000002345.7	1957.2	0.296114	0.210852	1.40437	0.16021	0.384642	E1: N VS NB	E1	N VS NB	2	1994.59	1799.96	none
ENSRNOG00000002347.8	1940.61	0.0824181	0.0816267	1.00969	0.312641	0.552472	E1: N VS NB	E1	N VS NB	2	2194.9	2001.41	none
ENSRNOG00000002349.9	1186.26	0.211502	0.132815	1.59246	0.111281	0.314732	E1: N VS NB	E1	N VS NB	2	1278.44	1091.13	none
ENSRNOG00000002352.7	766.314	-0.0465975	0.0769809	-0.605312	0.544972	0.738674	E1: N VS NB	E1	N VS NB	2	696.453	757.568	none
ENSRNOG00000002353.9	2128.22	0.217007	0.0876507	2.47582	0.0132931	0.0955382	E1: N VS NB	E1	N VS NB	2	2329.62	2110.95	none
ENSRNOG00000002358.6	1716.54	-0.178057	0.0582888	-3.05474	0.00225258	0.0317298	E1: N VS NB	E1	N VS NB	2	1606.35	1639.01	none
ENSRNOG00000002360.7	562.881	-0.014381	0.146965	-0.0978529	0.922049	0.963016	E1: N VS NB	E1	N VS NB	2	535.733	481.158	none
ENSRNOG00000002361.5	126.613	0.275586	0.19714	1.39792	0.162136	0.386346	E1: N VS NB	E1	N VS NB	2	119.935	138.553	none
ENSRNOG00000002364.7	3489.19	0.0620227	0.123593	0.501829	0.615788	0.788686	E1: N VS NB	E1	N VS NB	2	3344.55	3593.33	none
ENSRNOG00000002365.8	204.097	-0.0211104	0.167918	-0.125718	0.899955	0.952065	E1: N VS NB	E1	N VS NB	2	199.709	197.582	none
ENSRNOG00000002368.8	1979.66	0.0353216	0.0678406	0.520655	0.602607	0.780579	E1: N VS NB	E1	N VS NB	2	1945.67	2025.95	none
ENSRNOG00000002369.7	940.256	0.312472	0.134888	2.31653	0.0205293	0.122496	E1: N VS NB	E1	N VS NB	2	942.716	877.078	none
ENSRNOG00000002372.9	33.1844	0.037733	0.27317	0.13813	0.890138	0.946703	E1: N VS NB	E1	N VS NB	2	24.4047	31.2989	none
ENSRNOG00000002373.9	1473.88	0.0236613	0.083647	0.282871	0.777276	0.888297	E1: N VS NB	E1	N VS NB	2	1441.92	1604.2	none
ENSRNOG00000002376.9	4776.81	0.0573154	0.0812883	0.705088	0.480756	0.691238	E1: N VS NB	E1	N VS NB	2	4999.35	4765.51	none
ENSRNOG00000002378.8	2648.65	-0.063418	0.053691	-1.18117	0.237537	0.475949	E1: N VS NB	E1	N VS NB	2	2526.48	2693.53	none
ENSRNOG00000002381.5	113.829	0.392566	0.201369	1.94949	0.0512371	0.205054	E1: N VS NB	E1	N VS NB	2	116.208	95.5838	none
ENSRNOG00000002387.6	618.933	-0.0419575	0.0880113	-0.476729	0.633555	0.799106	E1: N VS NB	E1	N VS NB	2	597.368	605.837	none
ENSRNOG00000002388.5	2093.96	0.0753183	0.0391332	1.92467	0.0542711	0.211439	E1: N VS NB	E1	N VS NB	2	2113.86	2123.27	none
ENSRNOG00000002389.6	13373.5	-0.030306	0.0311379	-0.973282	0.330413	0.56878	E1: N VS NB	E1	N VS NB	2	13262.1	13273.9	none
ENSRNOG00000002393.8	10225.5	0.025022	0.0938541	0.266605	0.789773	0.896183	E1: N VS NB	E1	N VS NB	2	9964.55	10449.3	none
ENSRNOG00000002394.7	1569.22	0.00798523	0.161524	0.0494369	0.960571	0.982247	E1: N VS NB	E1	N VS NB	2	973.853	1084.58	none
ENSRNOG00000002397.7	212.51	0.208353	0.17519	1.1893	0.234323	0.472479	E1: N VS NB	E1	N VS NB	2	192.14	208.706	none
ENSRNOG00000002403.7	494.927	-0.0797572	0.153524	-0.51951	0.603405	0.781157	E1: N VS NB	E1	N VS NB	2	409.971	466.638	none
ENSRNOG00000002407.8	906.862	0.252844	0.132598	1.90685	0.0565398	0.216379	E1: N VS NB	E1	N VS NB	2	980.88	825.135	none
ENSRNOG00000002413.7	613.847	-0.141969	0.116245	-1.22129	0.221977	0.458591	E1: N VS NB	E1	N VS NB	2	492.103	614.244	none
ENSRNOG00000002414.9	253.878	0.0171072	0.121392	0.140925	0.887929	0.94582	E1: N VS NB	E1	N VS NB	2	247.702	252.449	none
ENSRNOG00000002418.8	1111.77	-0.139368	0.105619	-1.31954	0.186987	0.416072	E1: N VS NB	E1	N VS NB	2	1217.34	1222.21	none
ENSRNOG00000002419.7	11480.1	-0.209907	0.196465	-1.06842	0.285332	0.52639	E1: N VS NB	E1	N VS NB	2	8848.46	11378.8	none
ENSRNOG00000002420.8	554.751	0.0319396	0.102069	0.312923	0.754339	0.874077	E1: N VS NB	E1	N VS NB	2	436.401	509.488	none
ENSRNOG00000002423.8	1353.28	-0.0272336	0.0510225	-0.533757	0.59351	0.774821	E1: N VS NB	E1	N VS NB	2	1319.36	1356.38	none
ENSRNOG00000002425.5	35.0559	-0.0466613	0.310878	-0.150095	0.880689	0.941589	E1: N VS NB	E1	N VS NB	2	30.8306	32.6923	none
ENSRNOG00000002428.7	46.6609	0.12727	0.192111	0.662482	0.507662	0.710717	E1: N VS NB	E1	N VS NB	2	38.4279	33.5515	none
ENSRNOG00000002433.6	6567.14	0.115557	0.0490312	2.35682	0.0184324	0.115333	E1: N VS NB	E1	N VS NB	2	6759.55	6562.34	none
ENSRNOG00000002434.8	1679.47	-0.0949427	0.129771	-0.731615	0.464404	0.680586	E1: N VS NB	E1	N VS NB	2	1520.18	1689.78	none
ENSRNOG00000002436.8	10302.6	-0.0671054	0.0916862	-0.731903	0.464228	0.680586	E1: N VS NB	E1	N VS NB	2	10782.2	10820.4	none
ENSRNOG00000002440.7	1227.63	-0.130664	0.0572371	-2.28285	0.0224391	0.128891	E1: N VS NB	E1	N VS NB	2	1172.37	1288.3	none
ENSRNOG00000002443.4	977.882	0.119003	0.0915411	1.3	0.193601	0.424432	E1: N VS NB	E1	N VS NB	2	981.742	1005.69	none
ENSRNOG00000002449.8	1637.7	-0.101699	0.046609	-2.18197	0.0291121	0.14929	E1: N VS NB	E1	N VS NB	2	1515.28	1802.74	none
ENSRNOG00000002450.8	597.363	-0.0143049	0.0798363	-0.179178	0.857798	0.929697	E1: N VS NB	E1	N VS NB	2	519.428	492.827	none
ENSRNOG00000002451.9	32.042	0.549764	0.311433	1.76527	0.077518	0.257178	E1: N VS NB	E1	N VS NB	2	26.6623	20.4748	none
ENSRNOG00000002452.7	1496.53	0.101203	0.0488128	2.07329	0.0381454	0.173072	E1: N VS NB	E1	N VS NB	2	1543.84	1466.04	none
ENSRNOG00000002454.8	1705.6	0.0556362	0.0539009	1.0322	0.301981	0.542046	E1: N VS NB	E1	N VS NB	2	1762.43	1689.78	none
ENSRNOG00000002461.8	1194.68	0.0520835	0.143268	0.363538	0.716203	0.851904	E1: N VS NB	E1	N VS NB	2	1172.59	1137.25	none
ENSRNOG00000002462.9	485.822	0.0504359	0.0732377	0.688661	0.491037	0.698573	E1: N VS NB	E1	N VS NB	2	494.979	465.808	none
ENSRNOG00000002468.9	2049.24	0.0334226	0.15621	0.21396	0.830578	0.917266	E1: N VS NB	E1	N VS NB	2	1794.98	1676.86	none
ENSRNOG00000002469.6	698.621	0.0503319	0.0977109	0.51511	0.606476	0.782953	E1: N VS NB	E1	N VS NB	2	743.082	769.412	none
ENSRNOG00000002471.7	37.0508	-0.0909305	0.299896	-0.303207	0.761732	0.878476	E1: N VS NB	E1	N VS NB	2	30.4618	32.6912	none
ENSRNOG00000002473.9	654.486	0.0960767	0.0949917	1.01142	0.311814	0.551854	E1: N VS NB	E1	N VS NB	2	610.272	609.461	none
ENSRNOG00000002474.8	220.805	-0.0849099	0.0915702	-0.927266	0.353789	0.588064	E1: N VS NB	E1	N VS NB	2	191.542	220.326	none
ENSRNOG00000002478.6	548.1	-0.102146	0.0749503	-1.36285	0.17293	0.400502	E1: N VS NB	E1	N VS NB	2	534.331	576.694	none
ENSRNOG00000002480.8	424.467	-0.136437	0.101478	-1.34449	0.178789	0.40821	E1: N VS NB	E1	N VS NB	2	380.908	427.226	none
ENSRNOG00000002488.4	2374.84	-0.218492	0.0779184	-2.80412	0.00504547	0.0535384	E1: N VS NB	E1	N VS NB	2	2243.46	2397.7	none
ENSRNOG00000002496.9	367.175	0.432079	0.200895	2.15077	0.0314944	0.156974	E1: N VS NB	E1	N VS NB	2	318.199	253.787	none
ENSRNOG00000002504.9	65.0334	0.110588	0.226018	0.489286	0.624639	0.793883	E1: N VS NB	E1	N VS NB	2	57.6804	58.7534	none
ENSRNOG00000002506.8	3235.15	0.0640041	0.116267	0.550491	0.581982	0.766923	E1: N VS NB	E1	N VS NB	2	3469.89	2970.47	none
ENSRNOG00000002509.9	6934.44	0.117177	0.0514984	2.27535	0.0228849	0.130551	E1: N VS NB	E1	N VS NB	2	7110.21	6575.24	none
ENSRNOG00000002512.8	914.85	0.178252	0.0630046	2.82919	0.00466659	0.051052	E1: N VS NB	E1	N VS NB	2	932.885	851.493	none
ENSRNOG00000002514.8	444.099	0.102624	0.116811	0.878546	0.379647	0.60905	E1: N VS NB	E1	N VS NB	2	472.486	451.679	none
ENSRNOG00000002516.8	1082.91	0.0189339	0.0963192	0.196574	0.844161	0.923522	E1: N VS NB	E1	N VS NB	2	1034.38	1157.54	none
ENSRNOG00000002520.6	1492.5	-0.139755	0.0928688	-1.50486	0.13236	0.345663	E1: N VS NB	E1	N VS NB	2	1303.39	1506.95	none
ENSRNOG00000002524.7	325.311	-0.196932	0.148814	-1.32335	0.185721	0.41492	E1: N VS NB	E1	N VS NB	2	333.233	361.91	none
ENSRNOG00000002525.5	182.453	0.581264	0.284915	2.04013	0.041337	0.181978	E1: N VS NB	E1	N VS NB	2	190.573	109.773	none
ENSRNOG00000002529.7	378.676	0.0579072	0.117128	0.494394	0.621028	0.791888	E1: N VS NB	E1	N VS NB	2	372.202	334.31	none
ENSRNOG00000002537.8	291.58	0.330073	0.223581	1.4763	0.139863	0.356398	E1: N VS NB	E1	N VS NB	2	292.784	232.28	none
ENSRNOG00000002538.9	464.999	0.209532	0.104332	2.00832	0.0446093	0.189775	E1: N VS NB	E1	N VS NB	2	524.358	442.484	none
ENSRNOG00000002540.5	51.2389	0.215787	0.267147	0.807749	0.419235	0.644667	E1: N VS NB	E1	N VS NB	2	39.4323	38.2739	none
ENSRNOG00000002541.7	956.04	0.408274	0.159817	2.55464	0.0106298	0.0845341	E1: N VS NB	E1	N VS NB	2	991.139	814.319	none
ENSRNOG00000002542.6	356.45	0.227531	0.0947611	2.4011	0.0163458	0.107289	E1: N VS NB	E1	N VS NB	2	387.024	328.91	none
ENSRNOG00000002544.8	10104.8	-0.0464106	0.0754879	-0.614807	0.538682	0.733835	E1: N VS NB	E1	N VS NB	2	9900.34	10803.7	none
ENSRNOG00000002545.5	3038.05	0.0925371	0.0441625	2.09538	0.0361375	0.168222	E1: N VS NB	E1	N VS NB	2	3048.36	2881.99	none
ENSRNOG00000002546.5	1289.34	-0.00924547	0.0661267	-0.139814	0.888807	0.945986	E1: N VS NB	E1	N VS NB	2	1239.17	1294.14	none
ENSRNOG00000002548.8	226.822	0.0927265	0.132882	0.697811	0.485295	0.694334	E1: N VS NB	E1	N VS NB	2	232.397	221.899	none
ENSRNOG00000002549.6	40.5362	-0.099852	0.276263	-0.361438	0.717772	0.852406	E1: N VS NB	E1	N VS NB	2	28.3825	34.0176	none
ENSRNOG00000002563.8	1050.89	-0.206649	0.0946314	-2.18372	0.0289827	0.148998	E1: N VS NB	E1	N VS NB	2	947.978	1061.26	none
ENSRNOG00000002565.9	1646.42	0.228738	0.109491	2.0891	0.0366985	0.169495	E1: N VS NB	E1	N VS NB	2	1342.97	1324.17	none
ENSRNOG00000002568.4	72.8441	0.363309	0.193909	1.87361	0.060984	0.22583	E1: N VS NB	E1	N VS NB	2	74.8379	66.0342	none
ENSRNOG00000002569.8	933.508	-0.168863	0.0764988	-2.20739	0.0272867	0.144083	E1: N VS NB	E1	N VS NB	2	816.42	972.796	none
ENSRNOG00000002571.5	47.3049	0.24235	0.285589	0.848596	0.396106	0.622046	E1: N VS NB	E1	N VS NB	2	46.9321	37.1356	none
ENSRNOG00000002572.6	2875.95	0.0770758	0.0649692	1.18634	0.235487	0.473867	E1: N VS NB	E1	N VS NB	2	2788.14	2580.22	none
ENSRNOG00000002575.7	847.361	-0.0796877	0.0732031	-1.08858	0.276338	0.517578	E1: N VS NB	E1	N VS NB	2	863.36	856.634	none
ENSRNOG00000002579.8	1315.83	0.0718353	0.107826	0.666215	0.505274	0.709161	E1: N VS NB	E1	N VS NB	2	1197.41	1116.33	none
ENSRNOG00000002580.8	642.35	-0.077065	0.0516494	-1.49208	0.135678	0.350027	E1: N VS NB	E1	N VS NB	2	626.66	688.519	none
ENSRNOG00000002585.7	1049.1	0.143405	0.105915	1.35397	0.175747	0.403853	E1: N VS NB	E1	N VS NB	2	936.91	834.824	none
ENSRNOG00000002592.8	153.504	0.155373	0.120438	1.29007	0.197026	0.429587	E1: N VS NB	E1	N VS NB	2	156.534	141.949	none
ENSRNOG00000002593.5	136.146	0.269817	0.194	1.39081	0.164283	0.38938	E1: N VS NB	E1	N VS NB	2	142.086	131.567	none
ENSRNOG00000002595.6	1685.64	0.0587283	0.126048	0.46592	0.641273	0.804429	E1: N VS NB	E1	N VS NB	2	1632.27	1607.2	none
ENSRNOG00000002607.7	1859.68	-0.201239	0.0960314	-2.09555	0.0361219	0.168222	E1: N VS NB	E1	N VS NB	2	1726.43	1924.85	none
ENSRNOG00000002609.8	616.482	0.202984	0.102471	1.98089	0.0476038	0.197403	E1: N VS NB	E1	N VS NB	2	641.294	596.548	none
ENSRNOG00000002610.6	1631.26	-0.19048	0.0978605	-1.94645	0.051601	0.205848	E1: N VS NB	E1	N VS NB	2	1338.62	1501.83	none
ENSRNOG00000002612.7	380.188	0.165919	0.079841	2.07811	0.0376988	0.171629	E1: N VS NB	E1	N VS NB	2	375.853	354.831	none
ENSRNOG00000002615.6	1175.2	0.0217105	0.0646661	0.335733	0.737072	0.864708	E1: N VS NB	E1	N VS NB	2	1209.97	1147.09	none
ENSRNOG00000002618.8	5034.19	0.0926296	0.0578891	1.60012	0.109572	0.311653	E1: N VS NB	E1	N VS NB	2	5308.27	4960.74	none
ENSRNOG00000002625.8	427.081	0.638418	0.226112	2.82345	0.00475094	0.0515605	E1: N VS NB	E1	N VS NB	2	496.167	313.464	none
ENSRNOG00000002626.9	1176.61	0.164531	0.105725	1.55622	0.119655	0.327814	E1: N VS NB	E1	N VS NB	2	1329.12	1207.22	none
ENSRNOG00000002627.7	3839.43	0.0956422	0.0456922	2.09319	0.0363325	0.168676	E1: N VS NB	E1	N VS NB	2	4017.38	3826.51	none
ENSRNOG00000002630.6	1917.61	-0.146112	0.0461988	-3.16268	0.00156325	0.0247271	E1: N VS NB	E1	N VS NB	2	1792.97	2036.2	none
ENSRNOG00000002632.9	11628.8	-0.0707566	0.0804172	-0.879869	0.37893	0.608399	E1: N VS NB	E1	N VS NB	2	10576.5	11280.5	none
ENSRNOG00000002636.8	3796.9	-0.080056	0.0934125	-0.857016	0.391436	0.618554	E1: N VS NB	E1	N VS NB	2	3943.46	4505.14	none
ENSRNOG00000002642.8	9331.76	0.0212735	0.0466096	0.456418	0.648089	0.80941	E1: N VS NB	E1	N VS NB	2	9203.67	8706.08	none
ENSRNOG00000002643.4	838.917	-0.0468955	0.0879834	-0.533004	0.594031	0.775073	E1: N VS NB	E1	N VS NB	2	695.533	771.557	none
ENSRNOG00000002644.8	1409.53	0.214235	0.0482439	4.44067	8.96798e-06	0.00071397	E1: N VS NB	E1	N VS NB	2	1496.76	1339.05	none
ENSRNOG00000002645.8	860.155	0.157978	0.0919383	1.7183	0.0857414	0.271069	E1: N VS NB	E1	N VS NB	2	877.177	852.044	none
ENSRNOG00000002652.8	8872.64	0.0833804	0.115372	0.722711	0.469857	0.684144	E1: N VS NB	E1	N VS NB	2	9462.53	9538.18	none
ENSRNOG00000002653.8	1330.02	0.053053	0.129662	0.409163	0.68242	0.830897	E1: N VS NB	E1	N VS NB	2	1452.94	1405.72	none
ENSRNOG00000002657.8	49.0753	0.0403292	0.216433	0.186335	0.852182	0.927809	E1: N VS NB	E1	N VS NB	2	37.681	40.5473	none
ENSRNOG00000002660.8	2705.54	-0.0840571	0.121743	-0.690446	0.489913	0.698089	E1: N VS NB	E1	N VS NB	2	2731.45	2704.35	none
ENSRNOG00000002662.6	887.63	0.0720451	0.0756312	0.952585	0.3408	0.576671	E1: N VS NB	E1	N VS NB	2	803.083	789.459	none
ENSRNOG00000002664.5	441.409	-0.123088	0.136516	-0.901641	0.367248	0.599733	E1: N VS NB	E1	N VS NB	2	388.114	391.104	none
ENSRNOG00000002667.8	222.097	0.0319998	0.118812	0.269332	0.787674	0.894647	E1: N VS NB	E1	N VS NB	2	190.838	165.665	none
ENSRNOG00000002669.10	5184.46	-0.00401286	0.0466022	-0.0861089	0.93138	0.96792	E1: N VS NB	E1	N VS NB	2	5151.75	5337.7	none
ENSRNOG00000002671.4	11384.1	-0.139094	0.0731501	-1.90149	0.0572379	0.217871	E1: N VS NB	E1	N VS NB	2	10139.8	10676	none
ENSRNOG00000002680.8	2981.74	0.0667666	0.144845	0.460953	0.644832	0.807104	E1: N VS NB	E1	N VS NB	2	2679.32	2867.51	none
ENSRNOG00000002682.7	428.364	0.154112	0.102009	1.51077	0.130847	0.344133	E1: N VS NB	E1	N VS NB	2	388.346	347.259	none
ENSRNOG00000002693.3	4765.76	-0.104816	0.107112	-0.978573	0.327791	0.566635	E1: N VS NB	E1	N VS NB	2	4099.79	4809.8	none
ENSRNOG00000002695.4	619.985	0.123885	0.0718442	1.72435	0.0846443	0.269028	E1: N VS NB	E1	N VS NB	2	635.081	560.349	none
ENSRNOG00000002697.8	1674.74	0.0402478	0.0614359	0.655119	0.512391	0.714354	E1: N VS NB	E1	N VS NB	2	1690.94	1690.48	none
ENSRNOG00000002705.5	1119.76	-0.000897289	0.05665	-0.0158392	0.987363	0.993927	E1: N VS NB	E1	N VS NB	2	1045.87	1073.66	none
ENSRNOG00000002708.8	1276.5	0.147965	0.0579572	2.55301	0.0106797	0.0847264	E1: N VS NB	E1	N VS NB	2	1337.66	1277.9	none
ENSRNOG00000002710.8	1055.23	0.00775728	0.0630951	0.122946	0.90215	0.953148	E1: N VS NB	E1	N VS NB	2	1081.31	1114.56	none
ENSRNOG00000002711.7	123.546	0.228549	0.214239	1.06679	0.286065	0.526887	E1: N VS NB	E1	N VS NB	2	112.67	94.9391	none
ENSRNOG00000002713.5	648.837	0.297201	0.0648485	4.583	4.58346e-06	0.000407701	E1: N VS NB	E1	N VS NB	2	704.919	585.432	up
ENSRNOG00000002714.8	887.802	-0.140639	0.0869587	-1.61731	0.105812	0.305486	E1: N VS NB	E1	N VS NB	2	839.01	888.685	none
ENSRNOG00000002721.8	3060.31	-0.251771	0.0809345	-3.1108	0.00186581	0.0280066	E1: N VS NB	E1	N VS NB	2	2694.16	3213.42	down
ENSRNOG00000002722.6	9968.84	0.0175002	0.0555099	0.315263	0.752562	0.873212	E1: N VS NB	E1	N VS NB	2	10571.2	10999.1	none
ENSRNOG00000002724.8	2148.07	-0.0910322	0.0479627	-1.89798	0.057699	0.218544	E1: N VS NB	E1	N VS NB	2	2050.07	2207.13	none
ENSRNOG00000002735.7	3050.75	0.181063	0.101275	1.78784	0.0738026	0.250346	E1: N VS NB	E1	N VS NB	2	2740.05	2491.36	none
ENSRNOG00000002736.9	909.359	0.301435	0.162952	1.84984	0.0643363	0.232878	E1: N VS NB	E1	N VS NB	2	937.036	809.538	none
ENSRNOG00000002746.8	2575.42	-0.115399	0.0934128	-1.23536	0.216695	0.452693	E1: N VS NB	E1	N VS NB	2	2386.98	2508.75	none
ENSRNOG00000002748.8	1183.59	-0.0360358	0.0532975	-0.676125	0.498961	0.70482	E1: N VS NB	E1	N VS NB	2	1126.05	1223.48	none
ENSRNOG00000002749.8	6606.38	0.171333	0.100948	1.69724	0.089651	0.278818	E1: N VS NB	E1	N VS NB	2	6786.86	6229.13	none
ENSRNOG00000002750.9	361.876	0.49058	0.235677	2.08158	0.0373811	0.170787	E1: N VS NB	E1	N VS NB	2	365.131	294.383	none
ENSRNOG00000002751.7	162.179	0.163173	0.151964	1.07376	0.282929	0.524171	E1: N VS NB	E1	N VS NB	2	165.791	163.106	none
ENSRNOG00000002753.8	4304.59	-0.138321	0.124193	-1.11376	0.26538	0.506172	E1: N VS NB	E1	N VS NB	2	3960.36	4182.67	none
ENSRNOG00000002754.5	28.29	0.211284	0.236959	0.891649	0.372581	0.604063	E1: N VS NB	E1	N VS NB	2	23.9428	23.228	none
ENSRNOG00000002755.7	13057.4	0.244171	0.100618	2.42672	0.0152361	0.102748	E1: N VS NB	E1	N VS NB	2	13646.2	11919.2	none
ENSRNOG00000002757.8	855.383	0.028974	0.0663648	0.436587	0.662411	0.818097	E1: N VS NB	E1	N VS NB	2	818.866	848.849	none
ENSRNOG00000002759.5	883.151	-0.118367	0.0730928	-1.6194	0.10536	0.304624	E1: N VS NB	E1	N VS NB	2	834.53	892.236	none
ENSRNOG00000002763.7	2187.09	0.165022	0.113293	1.45659	0.145229	0.364615	E1: N VS NB	E1	N VS NB	2	2368.16	2153.93	none
ENSRNOG00000002764.10	692.383	0.164363	0.0656406	2.50399	0.0122802	0.0912624	E1: N VS NB	E1	N VS NB	2	723.697	592.777	none
ENSRNOG00000002767.9	3527.3	0.116943	0.111259	1.05109	0.293216	0.533827	E1: N VS NB	E1	N VS NB	2	3902.89	3465.76	none
ENSRNOG00000002773.3	27195.6	0.205755	0.114776	1.79266	0.0730272	0.249188	E1: N VS NB	E1	N VS NB	2	32261	23648.7	none
ENSRNOG00000002775.7	358.504	-0.108396	0.11086	-0.977769	0.328188	0.566992	E1: N VS NB	E1	N VS NB	2	313.383	351.054	none
ENSRNOG00000002778.7	623.036	-0.0422003	0.0884934	-0.476875	0.633451	0.799106	E1: N VS NB	E1	N VS NB	2	589.338	635.767	none
ENSRNOG00000002781.8	746.933	-0.120824	0.0529121	-2.28348	0.0224019	0.128815	E1: N VS NB	E1	N VS NB	2	727.39	783.818	none
ENSRNOG00000002782.6	22.3292	0.836861	0.331334	2.52573	0.0115458	0.0880887	E1: N VS NB	E1	N VS NB	1	24.4926	17.4756	none
ENSRNOG00000002784.7	100.95	0.0519383	0.17545	0.296029	0.767208	0.88246	E1: N VS NB	E1	N VS NB	2	101.56	114.419	none
ENSRNOG00000002789.6	168.654	0.207082	0.25689	0.806113	0.420178	0.644982	E1: N VS NB	E1	N VS NB	2	115.869	140.71	none
ENSRNOG00000002790.7	242.298	0.268526	0.154795	1.73472	0.0827904	0.265923	E1: N VS NB	E1	N VS NB	2	240.292	199.175	none
ENSRNOG00000002793.6	548.731	0.232323	0.158045	1.46998	0.141567	0.359009	E1: N VS NB	E1	N VS NB	2	612.704	494.273	none
ENSRNOG00000002795.8	1232.52	-0.0789375	0.053921	-1.46395	0.143208	0.361153	E1: N VS NB	E1	N VS NB	2	1258.12	1319.99	none
ENSRNOG00000002797.3	81.5519	-0.168201	0.138953	-1.21048	0.226093	0.463391	E1: N VS NB	E1	N VS NB	2	75.0933	76.8896	none
ENSRNOG00000002800.8	450.899	-0.299787	0.117535	-2.55062	0.0107533	0.0849533	E1: N VS NB	E1	N VS NB	2	351.72	462.473	none
ENSRNOG00000002802.4	233.562	-1.22041	0.367693	-3.3191	0.000903083	0.0171004	E1: N VS NB	E1	N VS NB	2	135.032	326.213	down
ENSRNOG00000002807.9	4281.07	-0.156063	0.057152	-2.73066	0.00632072	0.0618968	E1: N VS NB	E1	N VS NB	2	3915.07	4573.19	none
ENSRNOG00000002810.7	434.884	-0.000299403	0.0859056	-0.00348525	0.997219	0.998466	E1: N VS NB	E1	N VS NB	2	448.403	406.8	none
ENSRNOG00000002811.4	333.545	-0.0490056	0.100716	-0.486572	0.626562	0.795083	E1: N VS NB	E1	N VS NB	2	315.421	330.944	none
ENSRNOG00000002813.7	471.206	-0.175468	0.0503423	-3.4855	0.000491211	0.0116229	E1: N VS NB	E1	N VS NB	2	449.933	502.628	none
ENSRNOG00000002818.8	4229.02	-0.00696962	0.0401634	-0.173532	0.862233	0.931534	E1: N VS NB	E1	N VS NB	2	4140.78	4450.28	none
ENSRNOG00000002821.5	4371.25	-0.162499	0.0916746	-1.77256	0.0763019	0.254889	E1: N VS NB	E1	N VS NB	2	4057.87	4408.49	none
ENSRNOG00000002823.9	6962.21	0.136151	0.101308	1.34393	0.17897	0.408257	E1: N VS NB	E1	N VS NB	2	7086.51	7432.95	none
ENSRNOG00000002826.6	528.261	0.192409	0.128937	1.49227	0.135628	0.350027	E1: N VS NB	E1	N VS NB	2	481.032	474.749	none
ENSRNOG00000002827.8	6444.79	0.133018	0.133414	0.99703	0.31875	0.557899	E1: N VS NB	E1	N VS NB	2	6966.51	5812.73	none
ENSRNOG00000002828.8	3950.31	-0.245852	0.0553045	-4.44543	8.77151e-06	0.000702208	E1: N VS NB	E1	N VS NB	2	3648.95	4155.16	none
ENSRNOG00000002832.6	1411.03	-0.0905576	0.0799178	-1.13313	0.257158	0.498205	E1: N VS NB	E1	N VS NB	2	1374.53	1451.01	none
ENSRNOG00000002833.8	2714.75	0.413729	0.164565	2.51408	0.0119343	0.0896149	E1: N VS NB	E1	N VS NB	2	3182.93	2523.95	none
ENSRNOG00000002835.7	2173.28	0.266227	0.136891	1.94482	0.0517972	0.206415	E1: N VS NB	E1	N VS NB	2	1750.25	1620.86	none
ENSRNOG00000002839.7	712.21	-0.00828521	0.079543	-0.10416	0.917042	0.960771	E1: N VS NB	E1	N VS NB	2	650.809	743.601	none
ENSRNOG00000002840.5	61070.9	-0.0938499	0.044351	-2.11607	0.0343386	0.164076	E1: N VS NB	E1	N VS NB	2	61696.1	63567.4	none
ENSRNOG00000002841.8	3937.31	0.254598	0.119251	2.13498	0.0327628	0.160773	E1: N VS NB	E1	N VS NB	2	4218.22	3712.5	none
ENSRNOG00000002844.8	199.916	0.198688	0.125596	1.58196	0.113659	0.31858	E1: N VS NB	E1	N VS NB	2	218.764	178.084	none
ENSRNOG00000002848.8	1861.27	0.0659552	0.0621615	1.06103	0.288676	0.529233	E1: N VS NB	E1	N VS NB	2	1938.29	1812.26	none
ENSRNOG00000002851.8	1337.7	-0.00479098	0.0731917	-0.0654579	0.947809	0.975706	E1: N VS NB	E1	N VS NB	2	1331	1310.75	none
ENSRNOG00000002852.7	298.626	0.163806	0.114581	1.42961	0.152829	0.374453	E1: N VS NB	E1	N VS NB	2	310.27	266.338	none
ENSRNOG00000002855.8	1241.4	0.0677772	0.0885407	0.765492	0.443979	0.664516	E1: N VS NB	E1	N VS NB	2	1119.39	1254.65	none
ENSRNOG00000002858.5	69.0147	0.378257	0.23544	1.6066	0.108142	0.309746	E1: N VS NB	E1	N VS NB	2	72.7848	60.7964	none
ENSRNOG00000002860.6	1671.49	-0.0535631	0.0754456	-0.709956	0.477731	0.689031	E1: N VS NB	E1	N VS NB	2	1591.33	1596.83	none
ENSRNOG00000002862.8	75.5295	0.35229	0.298402	1.18059	0.237766	0.476259	E1: N VS NB	E1	N VS NB	2	79.987	61.6493	none
ENSRNOG00000002863.9	1129.85	0.510254	0.222756	2.29064	0.021984	0.127086	E1: N VS NB	E1	N VS NB	2	1215.29	760.658	none
ENSRNOG00000002864.6	6839.12	0.0435322	0.0576382	0.755268	0.450088	0.669119	E1: N VS NB	E1	N VS NB	2	6671.41	6911.59	none
ENSRNOG00000002873.9	103.008	0.32462	0.619013	0.524415	0.59999	0.778906	E1: N VS NB	E1	N VS NB	2	55.7322	26.1436	none
ENSRNOG00000002874.8	1374.44	0.274057	0.122196	2.24277	0.0249116	0.137106	E1: N VS NB	E1	N VS NB	2	1141.85	931.616	none
ENSRNOG00000002875.8	977.817	0.0975995	0.0636895	1.53243	0.125417	0.335884	E1: N VS NB	E1	N VS NB	2	988.92	918.56	none
ENSRNOG00000002876.5	102.053	-0.0161211	0.139096	-0.1159	0.907732	0.956241	E1: N VS NB	E1	N VS NB	2	95.0776	98.7961	none
ENSRNOG00000002879.8	836.624	-0.190256	0.0900478	-2.11283	0.0346154	0.164298	E1: N VS NB	E1	N VS NB	2	815.352	846.313	none
ENSRNOG00000002881.7	757.247	0.0578464	0.145536	0.397471	0.69102	0.836147	E1: N VS NB	E1	N VS NB	2	718.06	764.671	none
ENSRNOG00000002882.9	1189.36	0.172193	0.0667289	2.58048	0.00986624	0.08101	E1: N VS NB	E1	N VS NB	2	1275.37	1117.64	none
ENSRNOG00000002883.7	617.921	-0.0675816	0.0654185	-1.03307	0.301573	0.541989	E1: N VS NB	E1	N VS NB	2	615.762	639.489	none
ENSRNOG00000002884.7	486.854	0.0298335	0.0663995	0.449303	0.653213	0.812639	E1: N VS NB	E1	N VS NB	2	460.087	472.96	none
ENSRNOG00000002886.7	10720.3	-0.0346259	0.0890622	-0.388783	0.697437	0.840377	E1: N VS NB	E1	N VS NB	2	10507.6	10792.3	none
ENSRNOG00000002890.6	584.476	0.323248	0.111996	2.88625	0.00389861	0.0451237	E1: N VS NB	E1	N VS NB	2	690.945	534.24	up
ENSRNOG00000002894.8	2221.53	0.308956	0.0599355	5.15481	2.53887e-07	4.40785e-05	E1: N VS NB	E1	N VS NB	2	2548.17	1999.34	up
ENSRNOG00000002895.7	291.432	-0.193729	0.0765647	-2.53027	0.0113976	0.0875007	E1: N VS NB	E1	N VS NB	2	281.077	321.114	none
ENSRNOG00000002898.8	549.927	-0.0334677	0.0923743	-0.362306	0.717124	0.852046	E1: N VS NB	E1	N VS NB	2	528.745	567.828	none
ENSRNOG00000002899.5	624.286	0.140876	0.0887824	1.58675	0.112568	0.317128	E1: N VS NB	E1	N VS NB	2	649.271	604.788	none
ENSRNOG00000002903.8	1209.47	0.0716568	0.135761	0.527817	0.597627	0.777308	E1: N VS NB	E1	N VS NB	2	1133.62	1166.66	none
ENSRNOG00000002907.9	3241.15	0.0936482	0.0821757	1.13961	0.254449	0.495221	E1: N VS NB	E1	N VS NB	2	3404.33	3383.14	none
ENSRNOG00000002908.6	2608.86	-0.0697262	0.0496054	-1.40562	0.159838	0.384134	E1: N VS NB	E1	N VS NB	2	2596.63	2634.92	none
ENSRNOG00000002912.9	1212.2	0.0629577	0.0442405	1.42308	0.154713	0.377345	E1: N VS NB	E1	N VS NB	2	1238.84	1168.92	none
ENSRNOG00000002914.7	2108	0.0348312	0.0435664	0.799497	0.424002	0.647902	E1: N VS NB	E1	N VS NB	2	2101.87	1950.48	none
ENSRNOG00000002915.8	588.413	0.0887052	0.0630334	1.40727	0.159346	0.383528	E1: N VS NB	E1	N VS NB	2	585.568	563.057	none
ENSRNOG00000002916.8	551.679	0.157255	0.11217	1.40194	0.160934	0.385546	E1: N VS NB	E1	N VS NB	2	582.318	486.568	none
ENSRNOG00000002917.7	33.8408	0.149436	0.263599	0.566907	0.570777	0.759035	E1: N VS NB	E1	N VS NB	2	36.3924	25.9279	none
ENSRNOG00000002918.7	51.3663	0.184849	0.200659	0.92121	0.356941	0.590501	E1: N VS NB	E1	N VS NB	2	48.9234	42.8643	none
ENSRNOG00000002919.10	76104.7	-0.140734	0.141377	-0.995455	0.319515	0.559035	E1: N VS NB	E1	N VS NB	2	73761.5	75083.1	none
ENSRNOG00000002922.4	178.577	-0.391904	0.134243	-2.91936	0.00350745	0.042398	E1: N VS NB	E1	N VS NB	2	149.572	203.322	down
ENSRNOG00000002926.6	1049.42	-0.144844	0.0692924	-2.09033	0.0365878	0.169129	E1: N VS NB	E1	N VS NB	2	958.353	1090.92	none
ENSRNOG00000002928.7	4421.34	-0.193753	0.0731923	-2.64718	0.00811669	0.0718471	E1: N VS NB	E1	N VS NB	2	3946.05	4534.7	none
ENSRNOG00000002930.5	35.7131	0.213558	0.340246	0.627658	0.530228	0.72823	E1: N VS NB	E1	N VS NB	2	30.2806	26.6173	none
ENSRNOG00000002932.7	936.098	-0.00610587	0.0904637	-0.0674952	0.946187	0.974593	E1: N VS NB	E1	N VS NB	2	957.039	961.12	none
ENSRNOG00000002934.8	65302.1	-0.068041	0.0862077	-0.789268	0.429955	0.652999	E1: N VS NB	E1	N VS NB	2	69593	68936.5	none
ENSRNOG00000002935.7	2919.94	-0.0960005	0.0491035	-1.95506	0.0505756	0.203931	E1: N VS NB	E1	N VS NB	2	2796.11	3147.58	none
ENSRNOG00000002940.8	3270.99	0.224156	0.107113	2.09271	0.0363755	0.168749	E1: N VS NB	E1	N VS NB	2	3360.7	2988.57	none
ENSRNOG00000002941.5	2406.09	0.284043	0.151253	1.87793	0.0603908	0.224692	E1: N VS NB	E1	N VS NB	2	2569.06	2385.21	none
ENSRNOG00000002943.7	1147.51	-0.186643	0.0851973	-2.19072	0.0284722	0.147744	E1: N VS NB	E1	N VS NB	2	1065.71	1145.05	none
ENSRNOG00000002944.7	410.932	0.0845785	0.105151	0.804349	0.421195	0.64589	E1: N VS NB	E1	N VS NB	2	382.274	369.182	none
ENSRNOG00000002947.9	38.052	-0.0992281	0.431454	-0.229986	0.818103	0.911297	E1: N VS NB	E1	N VS NB	2	32.9822	20.6418	none
ENSRNOG00000002948.8	82.3397	0.272503	0.212031	1.2852	0.198721	0.431625	E1: N VS NB	E1	N VS NB	2	72.0829	72.4193	none
ENSRNOG00000002949.8	2488.43	-0.054766	0.0511598	-1.07049	0.284399	0.525388	E1: N VS NB	E1	N VS NB	2	2478.95	2386.72	none
ENSRNOG00000002956.8	1138.62	-0.0945447	0.076832	-1.23054	0.218495	0.454702	E1: N VS NB	E1	N VS NB	2	1108.48	1157.61	none
ENSRNOG00000002959.8	49.6349	0.311951	0.333824	0.934477	0.350058	0.585189	E1: N VS NB	E1	N VS NB	2	39.4229	40.6322	none
ENSRNOG00000002960.6	327.159	-0.20582	0.110484	-1.8629	0.0624768	0.22899	E1: N VS NB	E1	N VS NB	2	275.071	316.557	none
ENSRNOG00000002963.6	333.225	-0.16317	0.10938	-1.49177	0.135759	0.350027	E1: N VS NB	E1	N VS NB	2	291.591	325.55	none
ENSRNOG00000002969.8	2415.57	-0.0541776	0.152642	-0.354931	0.722641	0.855522	E1: N VS NB	E1	N VS NB	2	2140.73	2270.68	none
ENSRNOG00000002970.7	87.14	0.105214	0.148573	0.708161	0.478846	0.690016	E1: N VS NB	E1	N VS NB	2	93.171	81.0946	none
ENSRNOG00000002976.8	220.199	0.392778	0.180151	2.18028	0.0292369	0.149717	E1: N VS NB	E1	N VS NB	2	248.083	200.271	none
ENSRNOG00000002977.7	2059.29	0.0192472	0.0604601	0.318346	0.750222	0.871761	E1: N VS NB	E1	N VS NB	2	2176.37	2039.41	none
ENSRNOG00000002980.8	1282.58	0.301069	0.0760532	3.95867	7.53698e-05	0.00340464	E1: N VS NB	E1	N VS NB	2	1209.56	1034.76	up
ENSRNOG00000002983.8	4283.66	0.113987	0.108388	1.05166	0.292956	0.533421	E1: N VS NB	E1	N VS NB	2	4558.54	4502.3	none
ENSRNOG00000002986.7	21.8837	0.281488	0.305131	0.922515	0.35626	0.59027	E1: N VS NB	E1	N VS NB	1	20.6779	16.965	none
ENSRNOG00000002989.7	3413.26	0.0599069	0.0424121	1.41249	0.157804	0.380978	E1: N VS NB	E1	N VS NB	2	3460.76	3189.29	none
ENSRNOG00000002991.8	2421.96	0.00978764	0.0794008	0.123269	0.901894	0.953117	E1: N VS NB	E1	N VS NB	2	2508.99	2369.68	none
ENSRNOG00000002997.7	1138.35	-0.108268	0.0882617	-1.22667	0.219947	0.456757	E1: N VS NB	E1	N VS NB	2	1154.96	1161.63	none
ENSRNOG00000002999.6	1462.48	-0.18486	0.0704999	-2.62213	0.00873833	0.0753316	E1: N VS NB	E1	N VS NB	2	1374.08	1502.03	none
ENSRNOG00000003003.7	854.476	0.0178937	0.0808718	0.22126	0.82489	0.914499	E1: N VS NB	E1	N VS NB	2	872.314	841.264	none
ENSRNOG00000003005.7	214.5	0.0868667	0.133654	0.64994	0.515731	0.716756	E1: N VS NB	E1	N VS NB	2	220.927	206.471	none
ENSRNOG00000003011.8	1236.75	-0.182016	0.0846089	-2.15126	0.0314558	0.156844	E1: N VS NB	E1	N VS NB	2	1136.69	1262.91	none
ENSRNOG00000003013.7	368.758	0.112721	0.119752	0.941287	0.346558	0.582362	E1: N VS NB	E1	N VS NB	2	376.444	341.276	none
ENSRNOG00000003014.8	1025.56	-0.0458813	0.0814925	-0.563013	0.573426	0.760452	E1: N VS NB	E1	N VS NB	2	987.699	1004.07	none
ENSRNOG00000003018.6	209.327	-0.0912483	0.106291	-0.858474	0.390631	0.617901	E1: N VS NB	E1	N VS NB	2	207.245	222.541	none
ENSRNOG00000003019.7	2576.25	0.352765	0.0533169	6.61638	3.68092e-11	3.31513e-08	E1: N VS NB	E1	N VS NB	2	2993.94	2362.34	up
ENSRNOG00000003025.5	3072.45	0.0160897	0.118968	0.135244	0.892419	0.94773	E1: N VS NB	E1	N VS NB	2	3287.66	3165.22	none
ENSRNOG00000003026.8	1541.62	-0.116152	0.0565224	-2.05497	0.0398818	0.17809	E1: N VS NB	E1	N VS NB	2	1434.81	1643.67	none
ENSRNOG00000003028.8	50.243	-0.118072	0.222701	-0.530179	0.595988	0.776157	E1: N VS NB	E1	N VS NB	2	49.748	55.1972	none
ENSRNOG00000003029.7	27144.4	-0.0711956	0.0511029	-1.39318	0.163565	0.38817	E1: N VS NB	E1	N VS NB	2	26504.1	27891.2	none
ENSRNOG00000003031.8	3635.42	0.022062	0.119983	0.183877	0.85411	0.92863	E1: N VS NB	E1	N VS NB	2	3935.71	3430.79	none
ENSRNOG00000003033.6	828.797	-0.10143	0.0664278	-1.52692	0.126781	0.337941	E1: N VS NB	E1	N VS NB	2	789.024	810.946	none
ENSRNOG00000003038.8	330.837	0.302771	0.22559	1.34213	0.179554	0.40887	E1: N VS NB	E1	N VS NB	2	315.458	223.834	none
ENSRNOG00000003041.9	735.551	0.233374	0.0773589	3.01677	0.00255487	0.0341518	E1: N VS NB	E1	N VS NB	2	804.242	676.97	none
ENSRNOG00000003042.9	766.245	0.160728	0.0885932	1.81422	0.0696436	0.242407	E1: N VS NB	E1	N VS NB	2	776.648	720.868	none
ENSRNOG00000003048.7	1848.91	-0.0679263	0.0555402	-1.22301	0.221325	0.458181	E1: N VS NB	E1	N VS NB	2	1774.91	1825.79	none
ENSRNOG00000003049.8	1317.83	-0.231184	0.0650461	-3.55416	0.000379193	0.00980999	E1: N VS NB	E1	N VS NB	2	1156.62	1377.44	none
ENSRNOG00000003050.7	4589.08	-0.0533901	0.0719564	-0.741978	0.458101	0.675456	E1: N VS NB	E1	N VS NB	2	4306.93	4933.82	none
ENSRNOG00000003052.6	573.899	0.114949	0.0860758	1.33544	0.181734	0.41137	E1: N VS NB	E1	N VS NB	2	610.886	526.604	none
ENSRNOG00000003059.9	96.2028	0.612074	0.197147	3.10465	0.00190501	0.0284174	E1: N VS NB	E1	N VS NB	2	91.0046	65.5334	up
ENSRNOG00000003063.9	764.074	-0.0338996	0.118858	-0.285212	0.775482	0.88674	E1: N VS NB	E1	N VS NB	2	761.816	818.354	none
ENSRNOG00000003065.6	8052.15	0.0423903	0.0301515	1.40591	0.159751	0.384037	E1: N VS NB	E1	N VS NB	2	8249.2	8154.64	none
ENSRNOG00000003066.8	181.239	-0.234746	0.115571	-2.03119	0.0422362	0.184431	E1: N VS NB	E1	N VS NB	2	154.153	188.851	none
ENSRNOG00000003068.6	322.562	-0.112173	0.10584	-1.05983	0.28922	0.52975	E1: N VS NB	E1	N VS NB	2	326.175	336.492	none
ENSRNOG00000003069.5	103.268	0.0675376	0.157801	0.427992	0.668657	0.822199	E1: N VS NB	E1	N VS NB	2	103.769	99.3028	none
ENSRNOG00000003070.5	184.466	0.0118405	0.0946731	0.125068	0.90047	0.952148	E1: N VS NB	E1	N VS NB	2	174.801	186.86	none
ENSRNOG00000003071.8	642.857	-0.060777	0.0724568	-0.838802	0.40158	0.628041	E1: N VS NB	E1	N VS NB	2	632.098	662.633	none
ENSRNOG00000003073.7	274.763	0.230057	0.186217	1.23542	0.216673	0.452693	E1: N VS NB	E1	N VS NB	2	271.74	260.67	none
ENSRNOG00000003075.7	443.133	0.0186825	0.0676729	0.276071	0.782493	0.891433	E1: N VS NB	E1	N VS NB	2	428.142	460.312	none
ENSRNOG00000003076.8	999.494	-0.146868	0.0693974	-2.11634	0.0343159	0.164076	E1: N VS NB	E1	N VS NB	2	943.54	1074.75	none
ENSRNOG00000003078.8	3916.92	0.000428225	0.0738986	0.00579477	0.995376	0.997384	E1: N VS NB	E1	N VS NB	2	4123.41	3996.45	none
ENSRNOG00000003081.7	181.969	0.0557393	0.13962	0.399222	0.68973	0.835492	E1: N VS NB	E1	N VS NB	2	172.926	161.353	none
ENSRNOG00000003084.6	3037.74	-0.0500365	0.0543724	-0.920256	0.357439	0.591015	E1: N VS NB	E1	N VS NB	2	2946.65	3084.99	none
ENSRNOG00000003086.8	438.402	-0.135918	0.0757209	-1.79499	0.0726551	0.248566	E1: N VS NB	E1	N VS NB	2	441.006	397.859	none
ENSRNOG00000003088.7	742.878	0.197063	0.186807	1.0549	0.29147	0.531925	E1: N VS NB	E1	N VS NB	2	716.181	646.67	none
ENSRNOG00000003094.8	27.9901	0.46699	0.239581	1.9492	0.0512721	0.20506	E1: N VS NB	E1	N VS NB	2	28.2607	22.6228	none
ENSRNOG00000003098.8	75.7156	0.452935	0.29696	1.52524	0.127199	0.338556	E1: N VS NB	E1	N VS NB	2	67.6591	49.1736	none
ENSRNOG00000003099.7	5886.66	-0.0919559	0.0462291	-1.98913	0.0466865	0.194831	E1: N VS NB	E1	N VS NB	2	5750.62	6123.03	none
ENSRNOG00000003100.6	370.914	0.292939	0.0932202	3.14245	0.00167543	0.0258173	E1: N VS NB	E1	N VS NB	2	419.228	336.599	up
ENSRNOG00000003104.8	1213.17	-0.201255	0.122605	-1.6415	0.100694	0.297702	E1: N VS NB	E1	N VS NB	2	1137.28	1354.41	none
ENSRNOG00000003105.7	278.121	0.0118552	0.136347	0.086949	0.930712	0.967575	E1: N VS NB	E1	N VS NB	2	267.866	278.194	none
ENSRNOG00000003108.7	725.002	-0.129197	0.0728842	-1.77263	0.0762893	0.254889	E1: N VS NB	E1	N VS NB	2	643.653	749.318	none
ENSRNOG00000003109.4	478.619	-0.552785	0.153274	-3.60652	0.000310336	0.00848567	E1: N VS NB	E1	N VS NB	2	387.894	561.907	down
ENSRNOG00000003114.7	437.065	-0.174743	0.0593669	-2.94344	0.00324592	0.0400117	E1: N VS NB	E1	N VS NB	2	419.717	459.999	none
ENSRNOG00000003116.9	1180.77	0.0473555	0.0621396	0.762082	0.446011	0.66622	E1: N VS NB	E1	N VS NB	2	1195.67	1211.03	none
ENSRNOG00000003117.7	3108.04	0.0234799	0.0441874	0.531371	0.595162	0.775643	E1: N VS NB	E1	N VS NB	2	3026.58	2998.01	none
ENSRNOG00000003120.6	109.952	-0.344914	0.583772	-0.590838	0.554629	0.746447	E1: N VS NB	E1	N VS NB	2	129.008	85.0608	none
ENSRNOG00000003121.7	2702.29	-0.103531	0.125115	-0.827488	0.407961	0.633755	E1: N VS NB	E1	N VS NB	2	2718.48	3064.85	none
ENSRNOG00000003122.8	456.419	-0.0132416	0.059154	-0.223849	0.822875	0.913319	E1: N VS NB	E1	N VS NB	2	432.493	440.208	none
ENSRNOG00000003123.9	1795.18	-0.0672385	0.0818846	-0.821137	0.411568	0.637423	E1: N VS NB	E1	N VS NB	2	1693.57	1810.48	none
ENSRNOG00000003125.6	2985.33	-0.181273	0.083881	-2.16108	0.0306895	0.154628	E1: N VS NB	E1	N VS NB	2	2912.31	3145.06	none
ENSRNOG00000003127.5	346.856	0.12863	0.0797477	1.61296	0.106752	0.3071	E1: N VS NB	E1	N VS NB	2	353.541	299.383	none
ENSRNOG00000003129.8	1418.72	0.0151473	0.0765536	0.197865	0.843151	0.923518	E1: N VS NB	E1	N VS NB	2	1466.73	1420.31	none
ENSRNOG00000003131.8	2164.71	-0.040083	0.034886	-1.14897	0.250568	0.491182	E1: N VS NB	E1	N VS NB	2	2124.49	2203.26	none
ENSRNOG00000003132.8	194.181	0.257624	0.189877	1.35679	0.174848	0.402742	E1: N VS NB	E1	N VS NB	2	170.754	157.656	none
ENSRNOG00000003134.5	2443.16	0.136383	0.240767	0.566453	0.571086	0.759235	E1: N VS NB	E1	N VS NB	2	2641.34	1797.32	none
ENSRNOG00000003139.8	2491.97	0.112938	0.0818289	1.38018	0.167532	0.393609	E1: N VS NB	E1	N VS NB	2	2319.58	2214.21	none
ENSRNOG00000003144.7	39.0765	-0.134555	0.416784	-0.32284	0.746816	0.870466	E1: N VS NB	E1	N VS NB	2	28.459	37.1356	none
ENSRNOG00000003147.9	24489.2	-0.0289579	0.047992	-0.60339	0.546249	0.739729	E1: N VS NB	E1	N VS NB	2	23612.5	22472.5	none
ENSRNOG00000003149.8	1558	-0.0227443	0.0528623	-0.430255	0.66701	0.821295	E1: N VS NB	E1	N VS NB	2	1567.31	1604.85	none
ENSRNOG00000003150.8	3798.82	-0.174013	0.0817715	-2.12803	0.0333342	0.16239	E1: N VS NB	E1	N VS NB	2	3408.91	3888.29	none
ENSRNOG00000003151.9	1460.52	0.0685431	0.0627667	1.09203	0.27482	0.516511	E1: N VS NB	E1	N VS NB	2	1511.15	1522.98	none
ENSRNOG00000003163.6	5846.72	-0.205784	0.0488867	-4.20941	2.56034e-05	0.0015595	E1: N VS NB	E1	N VS NB	2	5410.72	6082.32	none
ENSRNOG00000003172.7	1016.11	-0.310119	0.168173	-1.84405	0.0651766	0.234564	E1: N VS NB	E1	N VS NB	2	932.322	1134.87	none
ENSRNOG00000003174.8	1558.02	0.0942777	0.0447988	2.10447	0.0353374	0.166249	E1: N VS NB	E1	N VS NB	2	1603.19	1515.51	none
ENSRNOG00000003177.8	3656.69	0.0290535	0.0863549	0.336443	0.736537	0.864432	E1: N VS NB	E1	N VS NB	2	4064.58	3639.99	none
ENSRNOG00000003178.6	1330.09	-0.0898767	0.0582682	-1.54247	0.122961	0.331623	E1: N VS NB	E1	N VS NB	2	1295.09	1323.99	none
ENSRNOG00000003183.7	229.997	-0.331813	0.677265	-0.489931	0.624183	0.793653	E1: N VS NB	E1	N VS NB	2	84.7822	108.122	none
ENSRNOG00000003185.6	1065.29	0.0682232	0.103385	0.659894	0.509322	0.712086	E1: N VS NB	E1	N VS NB	2	1008.93	1063.94	none
ENSRNOG00000003186.7	1194.72	0.0279227	0.0747521	0.373537	0.708749	0.847276	E1: N VS NB	E1	N VS NB	2	1259.17	1180.12	none
ENSRNOG00000003187.6	946.213	0.328395	0.0969712	3.38652	0.000707857	0.0146135	E1: N VS NB	E1	N VS NB	2	1092.66	809.634	up
ENSRNOG00000003189.8	193.204	0.0592811	0.13489	0.439476	0.660317	0.816421	E1: N VS NB	E1	N VS NB	2	201.585	195.552	none
ENSRNOG00000003191.8	1865.06	0.128131	0.0596188	2.14917	0.0316206	0.157284	E1: N VS NB	E1	N VS NB	2	1878.67	1692.45	none
ENSRNOG00000003195.9	6377.86	-0.00963306	0.0849967	-0.113335	0.909765	0.957487	E1: N VS NB	E1	N VS NB	2	6006.52	5739.33	none
ENSRNOG00000003198.7	8979.38	-0.0536741	0.0997485	-0.538094	0.590512	0.773149	E1: N VS NB	E1	N VS NB	2	9587.28	9207.62	none
ENSRNOG00000003201.10	10653.9	-0.165947	0.0757445	-2.19088	0.0284603	0.147744	E1: N VS NB	E1	N VS NB	2	9405.61	10191.5	none
ENSRNOG00000003203.5	1939.31	0.162498	0.098229	1.65428	0.0980714	0.293268	E1: N VS NB	E1	N VS NB	2	1881.22	1782.15	none
ENSRNOG00000003205.8	1772.27	-0.0162148	0.109698	-0.147813	0.882491	0.942326	E1: N VS NB	E1	N VS NB	2	1853.54	1787.57	none
ENSRNOG00000003206.8	9648.27	-0.000616042	0.0267913	-0.0229941	0.981655	0.991216	E1: N VS NB	E1	N VS NB	2	9634.43	9370.34	none
ENSRNOG00000003207.8	2556.76	0.0355423	0.0915789	0.388106	0.697937	0.840699	E1: N VS NB	E1	N VS NB	2	2928.64	2708.21	none
ENSRNOG00000003209.7	896.284	0.0288778	0.116006	0.248934	0.803412	0.904077	E1: N VS NB	E1	N VS NB	2	810.047	724.059	none
ENSRNOG00000003211.4	1311.4	-0.00595684	0.0924515	-0.0644321	0.948626	0.976128	E1: N VS NB	E1	N VS NB	2	1240.33	1277.63	none
ENSRNOG00000003213.6	535.633	0.124424	0.12216	1.01853	0.308426	0.54849	E1: N VS NB	E1	N VS NB	2	513.682	496.206	none
ENSRNOG00000003215.6	602.372	0.308288	0.093799	3.28669	0.00101372	0.0184632	E1: N VS NB	E1	N VS NB	2	624.927	532.434	up
ENSRNOG00000003217.4	521.303	-0.0940348	0.157298	-0.597813	0.549965	0.743502	E1: N VS NB	E1	N VS NB	2	496.447	542.88	none
ENSRNOG00000003218.8	323.856	0.121883	0.109855	1.10949	0.267218	0.507949	E1: N VS NB	E1	N VS NB	2	346.251	310.241	none
ENSRNOG00000003220.8	8947.11	-0.162741	0.0427802	-3.80411	0.000142312	0.0050635	E1: N VS NB	E1	N VS NB	2	8215.44	8989.92	none
ENSRNOG00000003223.4	2830.54	-0.159951	0.0310994	-5.14322	2.70069e-07	4.52523e-05	E1: N VS NB	E1	N VS NB	2	2765.56	3014.54	none
ENSRNOG00000003224.7	3385.39	-0.146589	0.0521551	-2.81063	0.00494439	0.0528551	E1: N VS NB	E1	N VS NB	2	3184.68	3577.82	none
ENSRNOG00000003226.9	11157.4	0.0243854	0.0554415	0.43984	0.660053	0.816421	E1: N VS NB	E1	N VS NB	2	11304.2	12033.2	none
ENSRNOG00000003228.6	2422.66	-0.160996	0.0585529	-2.74958	0.00596725	0.0595073	E1: N VS NB	E1	N VS NB	2	2380.47	2548.49	none
ENSRNOG00000003229.9	24788.2	-0.206525	0.0435322	-4.74419	2.0934e-06	0.000220189	E1: N VS NB	E1	N VS NB	2	24380.9	26368.7	none
ENSRNOG00000003232.5	1539.07	-0.294377	0.0715404	-4.11483	3.87457e-05	0.00205706	E1: N VS NB	E1	N VS NB	2	1409.21	1673.82	down
ENSRNOG00000003234.8	7865.85	-0.0706713	0.0418001	-1.6907	0.0908948	0.281037	E1: N VS NB	E1	N VS NB	2	7802.82	8598.34	none
ENSRNOG00000003235.7	5624.22	-0.189213	0.0865574	-2.18598	0.0288168	0.14866	E1: N VS NB	E1	N VS NB	2	5527.22	5898.64	none
ENSRNOG00000003237.8	850.814	-0.0643107	0.0718816	-0.894674	0.370961	0.603101	E1: N VS NB	E1	N VS NB	2	852.514	902.943	none
ENSRNOG00000003239.7	1529.36	-0.106595	0.0513535	-2.0757	0.0379214	0.172218	E1: N VS NB	E1	N VS NB	2	1446.48	1556.42	none
ENSRNOG00000003241.7	2737.73	0.0226255	0.143186	0.158014	0.874446	0.938296	E1: N VS NB	E1	N VS NB	2	2824.19	2646.53	none
ENSRNOG00000003242.9	140.237	-0.13699	0.165673	-0.826867	0.408312	0.634233	E1: N VS NB	E1	N VS NB	2	128.11	151.097	none
ENSRNOG00000003243.8	1149.38	-0.166716	0.0697835	-2.38905	0.0168919	0.109546	E1: N VS NB	E1	N VS NB	2	1060.43	1262.76	none
ENSRNOG00000003247.8	1702.63	0.231148	0.0691632	3.34206	0.000831593	0.0161942	E1: N VS NB	E1	N VS NB	2	1789.03	1583.8	none
ENSRNOG00000003248.7	4405.21	-0.106641	0.0534041	-1.99686	0.0458399	0.193088	E1: N VS NB	E1	N VS NB	2	4061.28	4430.08	none
ENSRNOG00000003251.4	705.911	0.125059	0.15515	0.80605	0.420214	0.644982	E1: N VS NB	E1	N VS NB	2	708.402	696.66	none
ENSRNOG00000003253.5	2794.85	-0.184493	0.0605439	-3.04726	0.00230936	0.0320288	E1: N VS NB	E1	N VS NB	2	2717.66	2946.84	none
ENSRNOG00000003254.4	24.759	0.154951	0.290774	0.532893	0.594108	0.775073	E1: N VS NB	E1	N VS NB	1	30.0931	19.9175	none
ENSRNOG00000003256.8	8840.29	0.0804248	0.0545676	1.47386	0.140521	0.357282	E1: N VS NB	E1	N VS NB	2	9106.09	8699.88	none
ENSRNOG00000003258.5	322.899	0.22542	0.107693	2.09317	0.0363337	0.168676	E1: N VS NB	E1	N VS NB	2	305.997	273.584	none
ENSRNOG00000003259.7	232.067	-0.105005	0.1194	-0.879435	0.379165	0.608598	E1: N VS NB	E1	N VS NB	2	203.388	199.193	none
ENSRNOG00000003260.7	40.3255	0.242216	0.248509	0.974675	0.329721	0.568268	E1: N VS NB	E1	N VS NB	2	46.6625	29.9382	none
ENSRNOG00000003261.8	6581.4	0.168598	0.128041	1.31675	0.187922	0.41738	E1: N VS NB	E1	N VS NB	2	5783.91	5726.53	none
ENSRNOG00000003262.4	10466.6	-0.198834	0.064645	-3.07578	0.00209953	0.0302312	E1: N VS NB	E1	N VS NB	2	9591.97	11162.1	none
ENSRNOG00000003264.6	634.074	-0.211924	0.0796603	-2.66035	0.00780601	0.0702736	E1: N VS NB	E1	N VS NB	2	597.639	693.562	none
ENSRNOG00000003266.7	29.2999	0.141952	0.304589	0.466045	0.641184	0.804429	E1: N VS NB	E1	N VS NB	2	27.0636	29.9382	none
ENSRNOG00000003267.6	1002.47	-0.160792	0.0636225	-2.52728	0.0114948	0.087873	E1: N VS NB	E1	N VS NB	2	912.27	1024.51	none
ENSRNOG00000003268.7	637.471	0.2096	0.0827355	2.53338	0.0112969	0.0872098	E1: N VS NB	E1	N VS NB	2	673.439	549.007	none
ENSRNOG00000003269.4	601.917	-0.345178	0.0930651	-3.709	0.00020808	0.00644825	E1: N VS NB	E1	N VS NB	2	501.805	620.856	down
ENSRNOG00000003273.5	59.4695	-0.0871515	0.201921	-0.431612	0.666023	0.820425	E1: N VS NB	E1	N VS NB	2	55.2549	59.8612	none
ENSRNOG00000003276.6	192.272	0.0960675	0.120758	0.79554	0.426299	0.649569	E1: N VS NB	E1	N VS NB	2	217.882	193.567	none
ENSRNOG00000003278.7	724.725	0.167653	0.0691357	2.42498	0.0153093	0.103087	E1: N VS NB	E1	N VS NB	2	719.617	670.17	none
ENSRNOG00000003280.7	439.683	-0.253769	0.138378	-1.83388	0.066672	0.237045	E1: N VS NB	E1	N VS NB	2	415.417	538.426	none
ENSRNOG00000003281.7	343.697	0.055341	0.0911141	0.607381	0.543598	0.737728	E1: N VS NB	E1	N VS NB	2	351.052	333.128	none
ENSRNOG00000003284.7	149.299	0.0597077	0.16876	0.353802	0.723488	0.855743	E1: N VS NB	E1	N VS NB	2	166.155	134.385	none
ENSRNOG00000003285.9	1787.83	-0.0483739	0.0858841	-0.563246	0.573267	0.760451	E1: N VS NB	E1	N VS NB	2	1718.21	1836.03	none
ENSRNOG00000003287.7	265.907	-0.00143927	0.116684	-0.0123347	0.990159	0.995061	E1: N VS NB	E1	N VS NB	2	258.931	266.45	none
ENSRNOG00000003288.8	491.291	0.224459	0.102202	2.19622	0.028076	0.146386	E1: N VS NB	E1	N VS NB	2	551.921	388.096	none
ENSRNOG00000003289.9	2521.75	-0.0770938	0.0723868	-1.06503	0.286864	0.527615	E1: N VS NB	E1	N VS NB	2	2282.65	2583.58	none
ENSRNOG00000003291.7	1200.6	-0.140458	0.0635373	-2.21064	0.0270608	0.143468	E1: N VS NB	E1	N VS NB	2	1211.1	1291.73	none
ENSRNOG00000003296.8	2677.92	0.00158237	0.0541096	0.0292438	0.97667	0.989012	E1: N VS NB	E1	N VS NB	2	2698.9	2751.04	none
ENSRNOG00000003298.9	27.1101	0.623468	0.320461	1.94554	0.0517103	0.206183	E1: N VS NB	E1	N VS NB	2	23.4269	23.6234	none
ENSRNOG00000003300.4	10120.4	-0.393798	0.102556	-3.83984	0.000123113	0.00466856	E1: N VS NB	E1	N VS NB	2	9259.14	10440.9	down
ENSRNOG00000003302.6	1729.22	-0.0123541	0.0440601	-0.280392	0.779177	0.889444	E1: N VS NB	E1	N VS NB	2	1712.02	1754.14	none
ENSRNOG00000003307.6	1506.2	-0.104073	0.0484968	-2.14597	0.0318751	0.158041	E1: N VS NB	E1	N VS NB	2	1433.23	1521.86	none
ENSRNOG00000003310.7	120.81	-0.231169	0.16596	-1.39292	0.163643	0.388292	E1: N VS NB	E1	N VS NB	2	112.728	112.245	none
ENSRNOG00000003313.8	495.1	0.0188383	0.11702	0.160984	0.872106	0.937735	E1: N VS NB	E1	N VS NB	2	500.976	484.05	none
ENSRNOG00000003326.9	1752.1	0.0341348	0.0495128	0.689412	0.490564	0.698338	E1: N VS NB	E1	N VS NB	2	1725.68	1743.82	none
ENSRNOG00000003328.5	5064.62	-0.10412	0.0594186	-1.75232	0.0797195	0.260785	E1: N VS NB	E1	N VS NB	2	5294.82	5332.97	none
ENSRNOG00000003329.7	765.191	0.113124	0.0463836	2.43887	0.0147332	0.100953	E1: N VS NB	E1	N VS NB	2	814.851	748.328	none
ENSRNOG00000003330.5	1565.52	-0.235844	0.077088	-3.05941	0.00221771	0.0313224	E1: N VS NB	E1	N VS NB	2	1405.16	1497.47	none
ENSRNOG00000003332.7	320.207	-0.193587	0.0955166	-2.02673	0.0426896	0.185263	E1: N VS NB	E1	N VS NB	2	296.572	349.177	none
ENSRNOG00000003334.6	1106.9	0.125917	0.0901656	1.3965	0.162563	0.386726	E1: N VS NB	E1	N VS NB	2	1088.82	1028.91	none
ENSRNOG00000003338.7	2881.68	-0.245305	0.0708776	-3.46097	0.000538229	0.0123698	E1: N VS NB	E1	N VS NB	2	2524.47	2933.71	none
ENSRNOG00000003343.7	23742.4	0.0337223	0.0685353	0.492043	0.622689	0.793154	E1: N VS NB	E1	N VS NB	2	23844.7	23090.1	none
ENSRNOG00000003346.8	40.3308	0.485118	0.218943	2.21573	0.02671	0.142648	E1: N VS NB	E1	N VS NB	2	41.2836	32.4378	none
ENSRNOG00000003348.7	327.13	-0.176488	0.0963696	-1.83136	0.0670466	0.237615	E1: N VS NB	E1	N VS NB	2	318.874	367.866	none
ENSRNOG00000003349.7	363.882	0.0223756	0.121018	0.184895	0.853311	0.928297	E1: N VS NB	E1	N VS NB	2	361.406	364.4	none
ENSRNOG00000003350.8	484.412	0.158407	0.114956	1.37798	0.168209	0.394193	E1: N VS NB	E1	N VS NB	2	446.55	444.587	none
ENSRNOG00000003357.5	357.955	0.287124	0.78272	0.366829	0.713747	0.850008	E1: N VS NB	E1	N VS NB	2	108.124	43.6124	none
ENSRNOG00000003359.8	3117.18	0.0654535	0.0660972	0.990262	0.322046	0.561554	E1: N VS NB	E1	N VS NB	2	3358.19	3035.88	none
ENSRNOG00000003365.7	11694.1	-0.0628568	0.120558	-0.521381	0.602101	0.780372	E1: N VS NB	E1	N VS NB	2	12450.8	13217	none
ENSRNOG00000003367.9	35.1274	-0.0180773	0.271144	-0.0666706	0.946844	0.974921	E1: N VS NB	E1	N VS NB	2	25.936	31.569	none
ENSRNOG00000003374.8	959.162	0.17404	0.160841	1.08206	0.279225	0.520454	E1: N VS NB	E1	N VS NB	2	1048.6	921.781	none
ENSRNOG00000003385.8	2149.42	-0.0635263	0.0813107	-0.781279	0.434639	0.656823	E1: N VS NB	E1	N VS NB	2	2129.15	2132.35	none
ENSRNOG00000003386.8	12083.1	0.0458961	0.123243	0.372402	0.709594	0.847653	E1: N VS NB	E1	N VS NB	2	13856.4	12945.4	none
ENSRNOG00000003388.7	76.8665	0.143784	0.371377	0.387164	0.698635	0.841117	E1: N VS NB	E1	N VS NB	2	47.3042	58.7534	none
ENSRNOG00000003392.8	4954.37	-0.00495204	0.0557179	-0.088877	0.92918	0.966664	E1: N VS NB	E1	N VS NB	2	5213.57	5112.45	none
ENSRNOG00000003397.6	394.989	0.0489192	0.0839722	0.582565	0.560186	0.751418	E1: N VS NB	E1	N VS NB	2	389.536	381.873	none
ENSRNOG00000003398.4	805.075	-0.0601953	0.081952	-0.73452	0.462632	0.678942	E1: N VS NB	E1	N VS NB	2	769.686	870.503	none
ENSRNOG00000003399.9	5824.57	0.021797	0.0543522	0.401032	0.688397	0.834652	E1: N VS NB	E1	N VS NB	2	5764.95	5375.37	none
ENSRNOG00000003400.8	24.0141	-0.105999	0.288193	-0.367807	0.713017	0.849598	E1: N VS NB	E1	N VS NB	2	22.362	20.6556	none
ENSRNOG00000003401.6	6127.72	-0.196667	0.0888155	-2.21433	0.0268059	0.142905	E1: N VS NB	E1	N VS NB	2	5049.87	5734.38	none
ENSRNOG00000003402.8	2808.53	1.31152e-05	0.0571081	0.000229657	0.999817	0.999886	E1: N VS NB	E1	N VS NB	2	2988.94	3013.89	none
ENSRNOG00000003403.6	893.478	-0.00130723	0.0566674	-0.0230685	0.981596	0.991216	E1: N VS NB	E1	N VS NB	2	884.131	893.108	none
ENSRNOG00000003407.8	115.312	0.343842	0.245311	1.40166	0.161017	0.385617	E1: N VS NB	E1	N VS NB	2	116.449	103.712	none
ENSRNOG00000003424.5	2013.66	0.0582006	0.0474857	1.22564	0.220333	0.457294	E1: N VS NB	E1	N VS NB	2	2092.82	2015.76	none
ENSRNOG00000003428.9	3769.22	0.133912	0.0829573	1.61423	0.106478	0.306687	E1: N VS NB	E1	N VS NB	2	3930.32	3634.92	none
ENSRNOG00000003434.8	518.822	0.394251	0.214031	1.84203	0.0654713	0.235096	E1: N VS NB	E1	N VS NB	2	481.489	390.574	none
ENSRNOG00000003435.8	71.5536	-0.0569799	0.170156	-0.334868	0.737725	0.865192	E1: N VS NB	E1	N VS NB	2	74.425	69.3715	none
ENSRNOG00000003442.4	11562.6	-0.0265872	0.0593908	-0.447664	0.654395	0.812838	E1: N VS NB	E1	N VS NB	2	11378.9	12220.1	none
ENSRNOG00000003443.6	88.5243	0.0631128	0.175296	0.360037	0.71882	0.852807	E1: N VS NB	E1	N VS NB	2	74.7138	83.5993	none
ENSRNOG00000003452.8	28.781	-0.349637	0.326454	-1.07101	0.284163	0.525388	E1: N VS NB	E1	N VS NB	1	18.0424	26.6692	none
ENSRNOG00000003453.6	344.811	-0.123211	0.106775	-1.15393	0.248528	0.489066	E1: N VS NB	E1	N VS NB	2	313.487	355.267	none
ENSRNOG00000003455.5	648.638	-0.0185435	0.0586516	-0.316164	0.751878	0.87284	E1: N VS NB	E1	N VS NB	2	649.055	649.689	none
ENSRNOG00000003461.7	2135.83	0.122383	0.0621933	1.96778	0.0490934	0.200535	E1: N VS NB	E1	N VS NB	2	2179.88	2014.33	none
ENSRNOG00000003463.9	9032.43	-0.363216	0.12085	-3.00551	0.00265135	0.0352406	E1: N VS NB	E1	N VS NB	2	7509.28	10150.7	down
ENSRNOG00000003464.7	4692.24	-0.0990916	0.0506575	-1.95611	0.0504524	0.203647	E1: N VS NB	E1	N VS NB	2	4668.84	4806.47	none
ENSRNOG00000003469.8	7264.98	-0.0236147	0.137956	-0.171175	0.864086	0.932862	E1: N VS NB	E1	N VS NB	2	7654.62	7423.49	none
ENSRNOG00000003470.7	668.067	-0.102944	0.0833094	-1.23569	0.216575	0.45269	E1: N VS NB	E1	N VS NB	2	610.541	704.917	none
ENSRNOG00000003472.9	189.592	0.359823	0.195738	1.83829	0.0660198	0.235774	E1: N VS NB	E1	N VS NB	2	170.275	140.228	none
ENSRNOG00000003479.7	459.782	0.0770553	0.108187	0.71224	0.476316	0.688484	E1: N VS NB	E1	N VS NB	2	470.07	482.763	none
ENSRNOG00000003480.9	38.2825	-0.274961	0.273346	-1.00591	0.314459	0.554092	E1: N VS NB	E1	N VS NB	2	32.0233	39.9259	none
ENSRNOG00000003491.9	2216.65	0.203641	0.152128	1.33862	0.180696	0.41002	E1: N VS NB	E1	N VS NB	2	2300.83	2121.19	none
ENSRNOG00000003494.8	3436.18	0.0340158	0.117445	0.289631	0.772099	0.884978	E1: N VS NB	E1	N VS NB	2	3686.14	3319.55	none
ENSRNOG00000003495.8	10640.2	-0.0533035	0.0995665	-0.535356	0.592403	0.774148	E1: N VS NB	E1	N VS NB	2	10127.6	11056.5	none
ENSRNOG00000003496.8	3848.42	0.228085	0.0894323	2.55037	0.0107609	0.0849666	E1: N VS NB	E1	N VS NB	2	4274.25	3884.98	none
ENSRNOG00000003497.5	708.077	0.0375024	0.0810699	0.462593	0.643656	0.805968	E1: N VS NB	E1	N VS NB	2	705.427	677.194	none
ENSRNOG00000003504.7	978.679	-0.146101	0.0729791	-2.00196	0.0452893	0.191608	E1: N VS NB	E1	N VS NB	2	948.93	1015.51	none
ENSRNOG00000003506.6	3461.63	-0.0407014	0.0336005	-1.21133	0.225768	0.462944	E1: N VS NB	E1	N VS NB	2	3431.67	3595.04	none
ENSRNOG00000003508.8	4881.09	0.00674029	0.0552007	0.122105	0.902816	0.953306	E1: N VS NB	E1	N VS NB	2	5193.77	5033.07	none
ENSRNOG00000003512.8	4099.54	0.142343	0.13584	1.04787	0.294701	0.535245	E1: N VS NB	E1	N VS NB	2	4326.8	3852.05	none
ENSRNOG00000003515.7	1668.02	-0.183723	0.0708656	-2.59256	0.00952637	0.0791263	E1: N VS NB	E1	N VS NB	2	1548.66	1693.36	none
ENSRNOG00000003520.6	12458.7	-0.147552	0.0637691	-2.31385	0.0206761	0.123117	E1: N VS NB	E1	N VS NB	2	11701.3	12808.8	none
ENSRNOG00000003522.6	44.7625	0.0524183	0.426938	0.122777	0.902283	0.953219	E1: N VS NB	E1	N VS NB	2	29.2426	34.4259	none
ENSRNOG00000003524.5	7547.69	0.0667068	0.0656071	1.01676	0.309266	0.549307	E1: N VS NB	E1	N VS NB	2	7655.39	7638.89	none
ENSRNOG00000003533.7	3464.79	0.00646738	0.086397	0.0748566	0.940329	0.972118	E1: N VS NB	E1	N VS NB	2	3513.33	3776.91	none
ENSRNOG00000003536.6	604.585	0.0302527	0.0821185	0.368403	0.712572	0.849451	E1: N VS NB	E1	N VS NB	2	592.93	590.584	none
ENSRNOG00000003537.9	153.991	0.0879196	0.210823	0.417031	0.676656	0.827515	E1: N VS NB	E1	N VS NB	2	127.655	128.111	none
ENSRNOG00000003538.8	339.343	-0.106285	0.174506	-0.609059	0.542486	0.736917	E1: N VS NB	E1	N VS NB	2	303.703	350.604	none
ENSRNOG00000003541.4	371.465	0.0812654	0.156268	0.520039	0.603037	0.780891	E1: N VS NB	E1	N VS NB	2	335.787	358.781	none
ENSRNOG00000003542.8	4692.26	-0.176932	0.0935688	-1.89093	0.0586337	0.220526	E1: N VS NB	E1	N VS NB	2	4284.9	4560.63	none
ENSRNOG00000003545.8	616.724	0.0157663	0.091743	0.171853	0.863553	0.932539	E1: N VS NB	E1	N VS NB	2	596.037	570.746	none
ENSRNOG00000003546.6	791.669	0.390533	0.143037	2.7303	0.00632766	0.0618968	E1: N VS NB	E1	N VS NB	2	780.317	498.562	none
ENSRNOG00000003549.4	1848.99	-0.101635	0.0633262	-1.60495	0.108506	0.310416	E1: N VS NB	E1	N VS NB	2	1736.94	1898.02	none
ENSRNOG00000003550.7	1876.77	-0.100841	0.0638704	-1.57884	0.114374	0.319827	E1: N VS NB	E1	N VS NB	2	1816.83	1935.89	none
ENSRNOG00000003551.6	1582.87	-0.112912	0.0608362	-1.856	0.0634538	0.231077	E1: N VS NB	E1	N VS NB	2	1494.14	1624.99	none
ENSRNOG00000003553.8	84.5337	-0.422231	0.27989	-1.50856	0.131411	0.344672	E1: N VS NB	E1	N VS NB	2	41.77	92.0887	none
ENSRNOG00000003554.8	490.415	0.513079	0.119589	4.29034	1.78398e-05	0.00113749	E1: N VS NB	E1	N VS NB	2	568.343	417.996	up
ENSRNOG00000003559.5	340.705	0.118651	0.10152	1.16875	0.242505	0.482	E1: N VS NB	E1	N VS NB	2	303.338	275.999	none
ENSRNOG00000003562.8	3802.51	-0.0876625	0.0874403	-1.00254	0.316082	0.555456	E1: N VS NB	E1	N VS NB	2	3713.36	3839.14	none
ENSRNOG00000003563.7	2656.45	-0.00528785	0.0586157	-0.0902122	0.928119	0.965994	E1: N VS NB	E1	N VS NB	2	2607.13	2740.17	none
ENSRNOG00000003567.7	709.356	-0.105514	0.0821188	-1.28489	0.19883	0.431625	E1: N VS NB	E1	N VS NB	2	666.045	717.029	none
ENSRNOG00000003576.9	632.69	0.140253	0.0856763	1.63701	0.101629	0.299423	E1: N VS NB	E1	N VS NB	2	610.059	597.905	none
ENSRNOG00000003578.7	778.312	0.209756	0.071943	2.91558	0.00355024	0.0425984	E1: N VS NB	E1	N VS NB	2	858.537	764.557	none
ENSRNOG00000003581.8	55.6325	0.409353	0.245198	1.66948	0.0950228	0.287966	E1: N VS NB	E1	N VS NB	2	55.0448	41.7319	none
ENSRNOG00000003583.7	3528.9	-0.0711655	0.0523401	-1.35968	0.173932	0.40179	E1: N VS NB	E1	N VS NB	2	3399.61	3690.7	none
ENSRNOG00000003587.8	21.6447	0.0746393	0.389717	0.191522	0.848117	0.92558	E1: N VS NB	E1	N VS NB	1	18.64	20.6471	none
ENSRNOG00000003590.8	6879.52	-0.0572492	0.0648422	-0.8829	0.37729	0.60737	E1: N VS NB	E1	N VS NB	2	6939.26	7657.49	none
ENSRNOG00000003592.6	1161.77	-0.12103	0.0809116	-1.49583	0.134698	0.348911	E1: N VS NB	E1	N VS NB	2	1042.6	1107.75	none
ENSRNOG00000003594.6	4050.86	0.0128188	0.0398585	0.321607	0.747751	0.870862	E1: N VS NB	E1	N VS NB	2	4041.34	4148.27	none
ENSRNOG00000003597.6	10871	-0.0120715	0.132443	-0.091145	0.927377	0.965904	E1: N VS NB	E1	N VS NB	2	12085.6	10765.7	none
ENSRNOG00000003599.4	1501.12	0.301904	0.0761278	3.96575	7.3165e-05	0.00335767	E1: N VS NB	E1	N VS NB	2	1653.4	1210.5	up
ENSRNOG00000003600.7	577.958	0.00245965	0.0793319	0.0310045	0.975266	0.988436	E1: N VS NB	E1	N VS NB	2	527.533	534.244	none
ENSRNOG00000003603.9	7365.49	0.011856	0.124288	0.0953914	0.924004	0.964289	E1: N VS NB	E1	N VS NB	2	8232.01	7674.04	none
ENSRNOG00000003611.8	2732.22	0.00580037	0.0811148	0.0715082	0.942993	0.972996	E1: N VS NB	E1	N VS NB	2	2766.45	2585.88	none
ENSRNOG00000003613.8	73.9302	0.201644	0.234988	0.8581	0.390837	0.61815	E1: N VS NB	E1	N VS NB	2	67.946	65.2667	none
ENSRNOG00000003614.6	1402.68	0.0547267	0.171591	0.318937	0.749774	0.871761	E1: N VS NB	E1	N VS NB	2	1405.01	1657.6	none
ENSRNOG00000003616.6	846.749	0.056007	0.122421	0.457496	0.647315	0.808906	E1: N VS NB	E1	N VS NB	2	899.679	813.263	none
ENSRNOG00000003625.8	4984.48	0.087077	0.0738103	1.17974	0.238103	0.476473	E1: N VS NB	E1	N VS NB	2	4811.94	4606.17	none
ENSRNOG00000003626.7	8448.78	-0.136817	0.0857488	-1.59555	0.110589	0.313564	E1: N VS NB	E1	N VS NB	2	7706.63	8649.41	none
ENSRNOG00000003629.7	399.867	0.199073	0.0775688	2.56641	0.0102757	0.0828611	E1: N VS NB	E1	N VS NB	2	408.21	360.411	none
ENSRNOG00000003634.8	176.545	0.231469	0.104911	2.20634	0.0273605	0.144314	E1: N VS NB	E1	N VS NB	2	186.65	158.942	none
ENSRNOG00000003635.5	309.102	0.170185	0.0987709	1.72303	0.084884	0.269524	E1: N VS NB	E1	N VS NB	2	306.313	269.362	none
ENSRNOG00000003643.8	186.668	0.412424	0.206942	1.99294	0.0462676	0.193925	E1: N VS NB	E1	N VS NB	2	189.395	163.983	none
ENSRNOG00000003645.9	9684.1	0.0110221	0.0621192	0.177434	0.859167	0.930173	E1: N VS NB	E1	N VS NB	2	9143.64	8744.96	none
ENSRNOG00000003649.10	1971.05	-0.18016	0.0561138	-3.21062	0.0013245	0.0223639	E1: N VS NB	E1	N VS NB	2	1957.94	2168.16	none
ENSRNOG00000003650.7	155.66	-0.303279	0.0956756	-3.16987	0.00152509	0.0242834	E1: N VS NB	E1	N VS NB	2	139.073	172.644	down
ENSRNOG00000003653.6	2512.14	-0.113099	0.0483907	-2.33722	0.019428	0.118626	E1: N VS NB	E1	N VS NB	2	2323.77	2601.3	none
ENSRNOG00000003654.4	44.5288	0.235011	0.227615	1.03249	0.301843	0.542046	E1: N VS NB	E1	N VS NB	2	39.9429	39.9176	none
ENSRNOG00000003657.7	121.044	-0.00312538	0.197509	-0.015824	0.987375	0.993927	E1: N VS NB	E1	N VS NB	2	111.007	102.177	none
ENSRNOG00000003661.7	13455.5	-0.132415	0.0694058	-1.90784	0.0564118	0.21608	E1: N VS NB	E1	N VS NB	2	12585.7	13311.9	none
ENSRNOG00000003666.7	67.5815	-0.0366134	0.162626	-0.225139	0.821871	0.913045	E1: N VS NB	E1	N VS NB	2	65.2197	67.0858	none
ENSRNOG00000003673.8	873.789	-0.00949473	0.077691	-0.122212	0.902732	0.953306	E1: N VS NB	E1	N VS NB	2	824.813	893.157	none
ENSRNOG00000003674.6	446.389	-0.214268	0.0757691	-2.82791	0.00468526	0.0511323	E1: N VS NB	E1	N VS NB	2	384.843	437.088	none
ENSRNOG00000003679.7	1257.63	0.360701	0.163305	2.20875	0.0271917	0.143929	E1: N VS NB	E1	N VS NB	2	1206.15	1084.73	none
ENSRNOG00000003680.6	371.098	0.457394	0.296515	1.54257	0.122936	0.331618	E1: N VS NB	E1	N VS NB	2	354.351	262.134	none
ENSRNOG00000003682.7	481.214	0.0282836	0.0865448	0.326808	0.743813	0.868656	E1: N VS NB	E1	N VS NB	2	437.903	435.594	none
ENSRNOG00000003686.8	1149.2	0.101266	0.142479	0.710742	0.477244	0.689018	E1: N VS NB	E1	N VS NB	2	1210.13	1256.76	none
ENSRNOG00000003687.7	4163.67	0.26039	0.0999893	2.60418	0.00920949	0.0776296	E1: N VS NB	E1	N VS NB	2	4295.22	3503.98	none
ENSRNOG00000003689.7	7491.28	0.0122805	0.0437556	0.280661	0.77897	0.889388	E1: N VS NB	E1	N VS NB	2	7385	7362.68	none
ENSRNOG00000003691.6	4683.92	0.00276927	0.0661019	0.041894	0.966583	0.984831	E1: N VS NB	E1	N VS NB	2	4606.57	4728.98	none
ENSRNOG00000003694.6	31.5516	0.168534	0.28373	0.593994	0.552516	0.745283	E1: N VS NB	E1	N VS NB	2	26.3767	22.9367	none
ENSRNOG00000003699.7	265.378	0.0425837	0.0860243	0.49502	0.620586	0.791735	E1: N VS NB	E1	N VS NB	2	260.603	258.385	none
ENSRNOG00000003703.7	869.538	0.0126144	0.173896	0.0725398	0.942172	0.972822	E1: N VS NB	E1	N VS NB	2	689.988	739.474	none
ENSRNOG00000003704.6	1092.5	-0.0972039	0.0987929	-0.983915	0.325157	0.56418	E1: N VS NB	E1	N VS NB	2	1082.39	1136.65	none
ENSRNOG00000003706.6	2653.4	-0.0534041	0.0658193	-0.811374	0.417151	0.642359	E1: N VS NB	E1	N VS NB	2	2564.53	2670.47	none
ENSRNOG00000003707.9	3255.68	0.0309479	0.0770177	0.401829	0.68781	0.83449	E1: N VS NB	E1	N VS NB	2	3517.2	3021.49	none
ENSRNOG00000003712.7	1234.93	0.190558	0.098639	1.93187	0.0533758	0.209575	E1: N VS NB	E1	N VS NB	2	1026.93	983.599	none
ENSRNOG00000003714.7	566.855	0.367803	0.0963556	3.81715	0.000135004	0.00487571	E1: N VS NB	E1	N VS NB	2	608.548	451.655	up
ENSRNOG00000003717.6	983.698	-0.0197407	0.0792362	-0.249138	0.803254	0.904077	E1: N VS NB	E1	N VS NB	2	957.229	940.697	none
ENSRNOG00000003719.6	1148.36	-0.127417	0.0602535	-2.11468	0.0344575	0.164252	E1: N VS NB	E1	N VS NB	2	1091.64	1223.34	none
ENSRNOG00000003720.7	367.532	0.134781	0.155627	0.866054	0.386461	0.615168	E1: N VS NB	E1	N VS NB	2	300.476	317.444	none
ENSRNOG00000003723.6	4696.63	0.240061	0.0711563	3.37372	0.000741611	0.0150516	E1: N VS NB	E1	N VS NB	2	4873.42	4255.05	none
ENSRNOG00000003724.8	1407.41	-0.0973311	0.083227	-1.16947	0.242216	0.481544	E1: N VS NB	E1	N VS NB	2	1276.31	1362.92	none
ENSRNOG00000003728.7	803.619	-0.0487583	0.0683176	-0.7137	0.475413	0.687922	E1: N VS NB	E1	N VS NB	2	775.318	829.269	none
ENSRNOG00000003732.5	1195.34	0.271831	0.10935	2.48588	0.0129231	0.0940042	E1: N VS NB	E1	N VS NB	2	1323.62	1011.14	none
ENSRNOG00000003734.9	35.0101	-0.193976	0.206602	-0.938889	0.347788	0.58311	E1: N VS NB	E1	N VS NB	2	35.1728	35.091	none
ENSRNOG00000003736.8	477.157	0.240466	0.31595	0.761087	0.446605	0.666554	E1: N VS NB	E1	N VS NB	2	328.939	364.926	none
ENSRNOG00000003741.7	4672.54	0.195351	0.105125	1.85827	0.0631308	0.230133	E1: N VS NB	E1	N VS NB	2	5232.59	4494.06	none
ENSRNOG00000003742.9	728.729	0.563894	0.235721	2.39221	0.0167474	0.109101	E1: N VS NB	E1	N VS NB	2	871.735	597.235	none
ENSRNOG00000003743.8	2825.55	-0.0317831	0.0768628	-0.413504	0.679237	0.829124	E1: N VS NB	E1	N VS NB	2	2496.58	2567.19	none
ENSRNOG00000003745.4	4271.76	0.197198	0.100762	1.95707	0.0503396	0.203362	E1: N VS NB	E1	N VS NB	2	4584.95	3965.18	none
ENSRNOG00000003747.7	4500.16	-0.0551729	0.0533975	-1.03325	0.301487	0.541989	E1: N VS NB	E1	N VS NB	2	4544.55	4486.49	none
ENSRNOG00000003749.8	88.6917	-0.0471038	0.129861	-0.362725	0.71681	0.852046	E1: N VS NB	E1	N VS NB	2	84.1755	91.0513	none
ENSRNOG00000003755.6	127.257	0.227638	0.159205	1.42984	0.152762	0.374436	E1: N VS NB	E1	N VS NB	2	125.31	115.711	none
ENSRNOG00000003756.6	48.3725	0.196226	0.224673	0.873384	0.382454	0.611614	E1: N VS NB	E1	N VS NB	2	54.5464	38.1873	none
ENSRNOG00000003759.7	400.466	-0.0253406	0.08056	-0.314556	0.753099	0.873634	E1: N VS NB	E1	N VS NB	2	398.474	408.459	none
ENSRNOG00000003762.8	355.024	0.228069	0.157563	1.44748	0.147763	0.368257	E1: N VS NB	E1	N VS NB	2	316.606	264.215	none
ENSRNOG00000003763.8	798.031	-0.237201	0.0995721	-2.38221	0.0172093	0.110412	E1: N VS NB	E1	N VS NB	2	694.633	817.314	none
ENSRNOG00000003767.8	2074.97	0.00560783	0.0630742	0.0889085	0.929155	0.966664	E1: N VS NB	E1	N VS NB	2	2073.05	2063.27	none
ENSRNOG00000003769.5	1048.44	-0.181298	0.0844943	-2.14568	0.0318982	0.158065	E1: N VS NB	E1	N VS NB	2	1045.85	1132.2	none
ENSRNOG00000003772.8	628.731	-0.12218	0.14127	-0.864866	0.387113	0.615168	E1: N VS NB	E1	N VS NB	2	594.352	590.584	none
ENSRNOG00000003773.7	2415.75	-0.0697132	0.0722546	-0.964827	0.334631	0.571874	E1: N VS NB	E1	N VS NB	2	2462.79	2326.01	none
ENSRNOG00000003777.5	113.801	-0.0171354	0.203781	-0.0840876	0.932987	0.968728	E1: N VS NB	E1	N VS NB	2	94.9488	99.0915	none
ENSRNOG00000003778.6	194.148	0.0271912	0.115078	0.236285	0.813211	0.909413	E1: N VS NB	E1	N VS NB	2	210.886	202.969	none
ENSRNOG00000003779.3	517.192	0.00983216	0.0539161	0.182361	0.8553	0.929112	E1: N VS NB	E1	N VS NB	2	531.235	490.349	none
ENSRNOG00000003781.7	24.543	-0.520582	0.26467	-1.96691	0.0491935	0.200618	E1: N VS NB	E1	N VS NB	1	18.2744	31.6745	none
ENSRNOG00000003782.6	1122.36	-0.000932995	0.0694619	-0.0134317	0.989283	0.994598	E1: N VS NB	E1	N VS NB	2	1172.75	1134.79	none
ENSRNOG00000003784.8	29.7982	0.0960673	0.280193	0.342861	0.731703	0.861143	E1: N VS NB	E1	N VS NB	2	26.6623	25.0338	none
ENSRNOG00000003785.8	1599.17	0.211315	0.168781	1.25201	0.210567	0.444529	E1: N VS NB	E1	N VS NB	2	1731.5	1394.22	none
ENSRNOG00000003786.7	2262.9	-0.146074	0.0594921	-2.45535	0.0140748	0.0982966	E1: N VS NB	E1	N VS NB	2	2148.02	2232.42	none
ENSRNOG00000003787.9	293.257	-0.00556754	0.198476	-0.0280515	0.977621	0.989362	E1: N VS NB	E1	N VS NB	2	264.697	262.078	none
ENSRNOG00000003792.8	2030.86	0.192519	0.0987811	1.94894	0.0513022	0.205108	E1: N VS NB	E1	N VS NB	2	2182.34	2057.24	none
ENSRNOG00000003794.8	299.695	-0.159502	0.103539	-1.5405	0.123438	0.332104	E1: N VS NB	E1	N VS NB	2	273.915	292.501	none
ENSRNOG00000003795.8	1459.71	0.117389	0.0433644	2.70703	0.00678888	0.0646592	E1: N VS NB	E1	N VS NB	2	1527.49	1377.86	none
ENSRNOG00000003797.7	1555.3	-0.0197234	0.0589879	-0.334363	0.738106	0.865568	E1: N VS NB	E1	N VS NB	2	1509.37	1654.36	none
ENSRNOG00000003800.7	47.5192	0.138408	0.178554	0.77516	0.438245	0.659805	E1: N VS NB	E1	N VS NB	2	47.7338	44.7033	none
ENSRNOG00000003802.6	76.804	0.0361762	0.200895	0.180075	0.857094	0.929697	E1: N VS NB	E1	N VS NB	2	59.7655	71.7636	none
ENSRNOG00000003803.7	1413.93	0.133362	0.0845671	1.577	0.114796	0.320272	E1: N VS NB	E1	N VS NB	2	1447.51	1335.52	none
ENSRNOG00000003805.6	457.587	0.147826	0.113078	1.3073	0.191112	0.421218	E1: N VS NB	E1	N VS NB	2	451.388	404.314	none
ENSRNOG00000003809.8	4045.92	-0.0564531	0.10377	-0.544022	0.586427	0.770539	E1: N VS NB	E1	N VS NB	2	4102.64	4104.55	none
ENSRNOG00000003812.8	3641.09	0.0118102	0.110041	0.107325	0.914531	0.959744	E1: N VS NB	E1	N VS NB	2	3619.41	4058.21	none
ENSRNOG00000003813.5	527.064	0.153097	0.111366	1.37472	0.169218	0.395657	E1: N VS NB	E1	N VS NB	2	577.818	445.732	none
ENSRNOG00000003815.5	4251.95	-0.110763	0.0643262	-1.72189	0.0850889	0.269776	E1: N VS NB	E1	N VS NB	2	3896.87	4307.5	none
ENSRNOG00000003816.9	622.811	-0.21582	0.0714501	-3.02057	0.00252298	0.0338968	E1: N VS NB	E1	N VS NB	2	572.312	661.454	none
ENSRNOG00000003821.7	3174.6	-0.0626385	0.0700566	-0.894113	0.371261	0.603347	E1: N VS NB	E1	N VS NB	2	3023.23	3445.48	none
ENSRNOG00000003822.7	1231.6	0.168093	0.0679532	2.47366	0.0133737	0.0957749	E1: N VS NB	E1	N VS NB	2	1241.95	1159.68	none
ENSRNOG00000003825.7	805.336	0.0242284	0.0670921	0.361122	0.718008	0.852411	E1: N VS NB	E1	N VS NB	2	794.465	788.031	none
ENSRNOG00000003827.8	2127.03	-0.181049	0.0685239	-2.64213	0.00823874	0.0726562	E1: N VS NB	E1	N VS NB	2	2001.58	2124.2	none
ENSRNOG00000003829.7	2339.9	-0.078425	0.0577698	-1.35754	0.174608	0.402384	E1: N VS NB	E1	N VS NB	2	2276.92	2356.88	none
ENSRNOG00000003831.7	309.213	-0.0514435	0.0759044	-0.677741	0.497936	0.704009	E1: N VS NB	E1	N VS NB	2	302.837	307.122	none
ENSRNOG00000003832.8	1339.44	-0.0610264	0.103532	-0.589448	0.555561	0.747492	E1: N VS NB	E1	N VS NB	2	1283.56	1254.97	none
ENSRNOG00000003833.5	674.247	-0.183116	0.093777	-1.95267	0.0508582	0.204564	E1: N VS NB	E1	N VS NB	2	602.913	707.761	none
ENSRNOG00000003834.8	2327.73	0.060161	0.084525	0.711754	0.476617	0.688484	E1: N VS NB	E1	N VS NB	2	2462.44	2471	none
ENSRNOG00000003835.6	3873.38	-0.0905659	0.0625775	-1.44726	0.147824	0.368282	E1: N VS NB	E1	N VS NB	2	3742.36	4293.57	none
ENSRNOG00000003840.8	426.147	0.227051	0.11641	1.95044	0.0511236	0.205054	E1: N VS NB	E1	N VS NB	2	410.292	386.273	none
ENSRNOG00000003841.6	1662.59	0.131819	0.141716	0.930169	0.352284	0.587095	E1: N VS NB	E1	N VS NB	2	1701.3	1838.53	none
ENSRNOG00000003844.7	3341.69	0.0929524	0.0577061	1.61079	0.107225	0.307976	E1: N VS NB	E1	N VS NB	2	3129.13	3072.43	none
ENSRNOG00000003845.7	79.8669	-0.30903	0.18778	-1.6457	0.0998258	0.296229	E1: N VS NB	E1	N VS NB	2	71.042	86.9137	none
ENSRNOG00000003846.8	10273.3	0.0575087	0.0510345	1.12686	0.259801	0.500952	E1: N VS NB	E1	N VS NB	2	10849.9	10145.4	none
ENSRNOG00000003848.9	968.435	-0.151547	0.150668	-1.00584	0.314495	0.554092	E1: N VS NB	E1	N VS NB	2	816.232	998.358	none
ENSRNOG00000003849.5	970.688	-0.111941	0.0836769	-1.33778	0.180967	0.41021	E1: N VS NB	E1	N VS NB	2	919.036	938.353	none
ENSRNOG00000003853.8	7826.88	-0.043174	0.0821309	-0.525673	0.599116	0.778332	E1: N VS NB	E1	N VS NB	2	7733.92	7941.93	none
ENSRNOG00000003855.8	3290.93	-0.0886603	0.0381188	-2.32589	0.0200243	0.120971	E1: N VS NB	E1	N VS NB	2	3045.89	3223.53	none
ENSRNOG00000003858.7	9439.87	-0.150102	0.0649216	-2.31205	0.0207751	0.123638	E1: N VS NB	E1	N VS NB	2	9290.72	9635.33	none
ENSRNOG00000003861.8	552.774	0.0894656	0.0715639	1.25015	0.211245	0.445301	E1: N VS NB	E1	N VS NB	2	543.325	537.772	none
ENSRNOG00000003863.4	2128.54	-0.00632509	0.0696928	-0.0907566	0.927686	0.965904	E1: N VS NB	E1	N VS NB	2	2026.62	2000.95	none
ENSRNOG00000003864.6	3117.46	-0.0882988	0.0411334	-2.14664	0.0318216	0.157848	E1: N VS NB	E1	N VS NB	2	2870.93	3100.98	none
ENSRNOG00000003866.8	291.565	-0.159179	0.125926	-1.26407	0.206205	0.439578	E1: N VS NB	E1	N VS NB	2	280.89	299.813	none
ENSRNOG00000003869.4	333.737	-0.104443	0.163692	-0.638047	0.523443	0.722851	E1: N VS NB	E1	N VS NB	2	295.387	328.621	none
ENSRNOG00000003870.6	190.307	-0.0938131	0.137369	-0.682926	0.494654	0.701042	E1: N VS NB	E1	N VS NB	2	190.573	193.601	none
ENSRNOG00000003872.4	70.9538	0.0355995	0.164184	0.216827	0.828344	0.916213	E1: N VS NB	E1	N VS NB	2	65.2197	62.6928	none
ENSRNOG00000003873.7	1939.78	0.203706	0.125271	1.62612	0.103924	0.302479	E1: N VS NB	E1	N VS NB	2	2057.99	1961.54	none
ENSRNOG00000003875.8	1071.92	-0.0292113	0.066017	-0.442481	0.658141	0.815123	E1: N VS NB	E1	N VS NB	2	1077.56	1083.13	none
ENSRNOG00000003878.6	199.928	-0.0107457	0.128334	-0.0837322	0.933269	0.968801	E1: N VS NB	E1	N VS NB	2	188.898	190.047	none
ENSRNOG00000003879.6	2911.14	-0.112268	0.0725434	-1.54759	0.121721	0.330344	E1: N VS NB	E1	N VS NB	2	2801.84	2997.33	none
ENSRNOG00000003880.5	70.2475	-0.32444	0.187454	-1.73077	0.0834919	0.266821	E1: N VS NB	E1	N VS NB	2	56.5214	69.5097	none
ENSRNOG00000003881.7	2731.55	-0.0224956	0.0597629	-0.376414	0.706609	0.84563	E1: N VS NB	E1	N VS NB	2	2939.78	2783.86	none
ENSRNOG00000003882.10	565.966	0.494433	0.215111	2.2985	0.0215331	0.126017	E1: N VS NB	E1	N VS NB	2	572.847	443.624	none
ENSRNOG00000003883.6	41.509	0.357984	0.169278	2.11477	0.0344496	0.164252	E1: N VS NB	E1	N VS NB	2	45.9752	35.435	none
ENSRNOG00000003888.6	23.5808	0.550385	0.355017	1.55031	0.121068	0.329727	E1: N VS NB	E1	N VS NB	1	23.7887	14.1989	none
ENSRNOG00000003889.8	1126.46	0.0986001	0.101183	0.974472	0.329822	0.568373	E1: N VS NB	E1	N VS NB	2	1061.56	1153.66	none
ENSRNOG00000003890.8	7400.37	0.106372	0.0613624	1.7335	0.0830062	0.265923	E1: N VS NB	E1	N VS NB	2	7519.12	7250.43	none
ENSRNOG00000003893.7	122.17	-0.218975	0.144297	-1.51754	0.129131	0.341678	E1: N VS NB	E1	N VS NB	2	111.624	132.726	none
ENSRNOG00000003897.7	2377.17	0.267663	0.669244	0.399949	0.689194	0.835232	E1: N VS NB	E1	N VS NB	2	1700.25	835.274	none
ENSRNOG00000003899.8	65.7362	0.00206493	0.196095	0.0105303	0.991598	0.995372	E1: N VS NB	E1	N VS NB	2	64.3369	69.2763	none
ENSRNOG00000003901.7	3385.52	0.00335201	0.0824532	0.0406534	0.967572	0.985071	E1: N VS NB	E1	N VS NB	2	3359.64	3142.33	none
ENSRNOG00000003905.7	16896.7	-0.0258552	0.0991395	-0.260796	0.79425	0.898627	E1: N VS NB	E1	N VS NB	2	18182.9	18137.4	none
ENSRNOG00000003908.9	198.001	0.356271	0.182965	1.94721	0.0515099	0.205612	E1: N VS NB	E1	N VS NB	2	200.722	147.129	none
ENSRNOG00000003915.7	951.564	-0.107316	0.0786921	-1.36375	0.172646	0.400166	E1: N VS NB	E1	N VS NB	2	971.53	968.992	none
ENSRNOG00000003917.9	1838.49	0.0356526	0.10797	0.330209	0.741242	0.867199	E1: N VS NB	E1	N VS NB	2	1779.04	1781.39	none
ENSRNOG00000003918.6	992.121	-0.110976	0.0564896	-1.96455	0.0494667	0.201049	E1: N VS NB	E1	N VS NB	2	930.505	1014.7	none
ENSRNOG00000003919.6	1162.61	0.273093	0.105773	2.58188	0.00982629	0.0808201	E1: N VS NB	E1	N VS NB	2	1196.46	1046.55	none
ENSRNOG00000003923.5	2093.06	0.0578813	0.0502416	1.15206	0.249297	0.489891	E1: N VS NB	E1	N VS NB	2	2184.26	2088.81	none
ENSRNOG00000003924.7	347.69	-0.0103629	0.129735	-0.0798776	0.936335	0.970582	E1: N VS NB	E1	N VS NB	2	270.924	293.767	none
ENSRNOG00000003925.9	70.0308	-0.0562169	0.155197	-0.362229	0.717181	0.852046	E1: N VS NB	E1	N VS NB	2	60.4754	60.8744	none
ENSRNOG00000003928.8	1383.83	-0.140553	0.0575262	-2.44329	0.0145539	0.100157	E1: N VS NB	E1	N VS NB	2	1247.99	1384.22	none
ENSRNOG00000003929.8	438.574	0.341959	0.213514	1.60158	0.109248	0.311367	E1: N VS NB	E1	N VS NB	2	479.741	407.449	none
ENSRNOG00000003931.6	329.915	-0.203651	0.0927088	-2.19667	0.0280438	0.146376	E1: N VS NB	E1	N VS NB	2	317.534	351.516	none
ENSRNOG00000003936.5	584.976	0.306474	0.0719203	4.26131	2.03236e-05	0.00127332	E1: N VS NB	E1	N VS NB	2	628.904	545.427	up
ENSRNOG00000003942.6	2377.18	0.0798357	0.0577606	1.38218	0.166915	0.392821	E1: N VS NB	E1	N VS NB	2	2430.57	2309.89	none
ENSRNOG00000003946.9	737.114	0.0150455	0.0990644	0.151876	0.879284	0.940834	E1: N VS NB	E1	N VS NB	2	695.254	728.693	none
ENSRNOG00000003947.4	1671.12	-0.0653637	0.163197	-0.400519	0.688774	0.835036	E1: N VS NB	E1	N VS NB	2	1428.59	1592.31	none
ENSRNOG00000003948.6	4822.99	-0.147809	0.0880699	-1.67832	0.0932848	0.284875	E1: N VS NB	E1	N VS NB	2	4418.92	4829.69	none
ENSRNOG00000003949.8	186.483	0.133498	0.135445	0.985626	0.324317	0.563332	E1: N VS NB	E1	N VS NB	2	177.232	200.225	none
ENSRNOG00000003950.8	32.2329	0.566738	0.284369	1.99297	0.046265	0.193925	E1: N VS NB	E1	N VS NB	1	24.0002	18.0206	none
ENSRNOG00000003951.7	7912.85	-0.0133075	0.0597338	-0.22278	0.823707	0.914032	E1: N VS NB	E1	N VS NB	2	7678.18	8220.03	none
ENSRNOG00000003953.8	3324.78	0.00917827	0.0407058	0.225478	0.821607	0.912897	E1: N VS NB	E1	N VS NB	2	3358.6	3335.71	none
ENSRNOG00000003955.8	768.045	0.184592	0.0850628	2.17007	0.0300016	0.152441	E1: N VS NB	E1	N VS NB	2	861.237	698.902	none
ENSRNOG00000003956.9	55.8003	0.0367065	0.26252	0.139824	0.888799	0.945986	E1: N VS NB	E1	N VS NB	2	56.0354	45.8734	none
ENSRNOG00000003958.8	1018.5	-0.0598686	0.0561905	-1.06546	0.286669	0.527371	E1: N VS NB	E1	N VS NB	2	1011.18	1043.54	none
ENSRNOG00000003964.8	910.058	0.00980153	0.0489052	0.200419	0.841153	0.922662	E1: N VS NB	E1	N VS NB	2	903.249	871.084	none
ENSRNOG00000003967.4	4906.35	-0.0806689	0.0459636	-1.75506	0.0792492	0.259836	E1: N VS NB	E1	N VS NB	2	4410.21	4576.29	none
ENSRNOG00000003969.6	92.6169	-0.0900987	0.183012	-0.492311	0.6225	0.793039	E1: N VS NB	E1	N VS NB	2	91.168	90.3625	none
ENSRNOG00000003970.7	8957.3	0.0458841	0.0633296	0.724528	0.468741	0.683843	E1: N VS NB	E1	N VS NB	2	9432.97	9780.01	none
ENSRNOG00000003971.7	328.297	0.129263	0.0933528	1.38467	0.166152	0.39205	E1: N VS NB	E1	N VS NB	2	341.541	332.592	none
ENSRNOG00000003972.7	126.767	-0.140526	0.195947	-0.717166	0.473272	0.686447	E1: N VS NB	E1	N VS NB	2	110.94	125.117	none
ENSRNOG00000003973.7	1741.81	-0.16058	0.0650876	-2.46713	0.01362	0.0968109	E1: N VS NB	E1	N VS NB	2	1653.78	1791.54	none
ENSRNOG00000003975.7	8719.01	-0.0800338	0.0847968	-0.943831	0.345256	0.580665	E1: N VS NB	E1	N VS NB	2	7623.6	8156.73	none
ENSRNOG00000003979.9	429.001	0.0857035	0.0883587	0.96995	0.332071	0.570587	E1: N VS NB	E1	N VS NB	2	437.764	397.092	none
ENSRNOG00000003980.6	1881.85	0.013353	0.066532	0.200701	0.840933	0.922581	E1: N VS NB	E1	N VS NB	2	1909.97	1858.76	none
ENSRNOG00000003981.6	493.518	0.177842	0.0836813	2.12523	0.0335675	0.162865	E1: N VS NB	E1	N VS NB	2	534.36	448.844	none
ENSRNOG00000003985.6	855.579	-0.175468	0.0692919	-2.5323	0.0113318	0.0873025	E1: N VS NB	E1	N VS NB	2	790.573	894.454	none
ENSRNOG00000003988.7	3618.35	-0.00652224	0.0686641	-0.0949876	0.924325	0.964553	E1: N VS NB	E1	N VS NB	2	3671.96	3805.95	none
ENSRNOG00000003990.7	7509.53	-0.0565779	0.0563422	-1.00418	0.31529	0.555012	E1: N VS NB	E1	N VS NB	2	7793.75	7532.71	none
ENSRNOG00000003992.8	31.4067	0.245219	0.249352	0.983422	0.3254	0.564465	E1: N VS NB	E1	N VS NB	2	33.8295	27.8039	none
ENSRNOG00000003997.8	33.0131	0.221671	0.240364	0.922232	0.356407	0.59027	E1: N VS NB	E1	N VS NB	2	32.1977	27.8039	none
ENSRNOG00000003998.7	87.2804	-0.148671	0.143679	-1.03474	0.300789	0.541188	E1: N VS NB	E1	N VS NB	2	78.4621	81.3321	none
ENSRNOG00000003999.7	2372.49	-0.13077	0.0847221	-1.54351	0.122707	0.331435	E1: N VS NB	E1	N VS NB	2	2369.19	2604.98	none
ENSRNOG00000004000.8	153.723	-0.0601466	0.105379	-0.570764	0.56816	0.756611	E1: N VS NB	E1	N VS NB	2	155.339	158.391	none
ENSRNOG00000004001.7	257.465	0.169887	0.108506	1.56568	0.117423	0.324358	E1: N VS NB	E1	N VS NB	2	259.36	231.422	none
ENSRNOG00000004003.5	228.861	0.0179613	0.181953	0.0987136	0.921366	0.962581	E1: N VS NB	E1	N VS NB	2	185.735	209.966	none
ENSRNOG00000004006.6	1463.53	-0.013495	0.062653	-0.215392	0.829462	0.916606	E1: N VS NB	E1	N VS NB	2	1447.79	1524.08	none
ENSRNOG00000004011.7	212.111	0.135409	0.136181	0.994332	0.320061	0.559515	E1: N VS NB	E1	N VS NB	2	190.119	214.321	none
ENSRNOG00000004013.9	937.988	0.202241	0.0907426	2.22874	0.0258315	0.140042	E1: N VS NB	E1	N VS NB	2	972.349	861.961	none
ENSRNOG00000004014.7	1535.42	-0.102713	0.0626176	-1.64032	0.100939	0.29807	E1: N VS NB	E1	N VS NB	2	1493.95	1544.01	none
ENSRNOG00000004016.7	1280.75	0.0176932	0.0581785	0.304118	0.761038	0.878308	E1: N VS NB	E1	N VS NB	2	1277.63	1300.86	none
ENSRNOG00000004018.8	44.1456	0.0713414	0.165318	0.43154	0.666076	0.820425	E1: N VS NB	E1	N VS NB	2	46.1562	41.7319	none
ENSRNOG00000004019.4	3167.48	-0.13367	0.148013	-0.903097	0.366474	0.599007	E1: N VS NB	E1	N VS NB	2	2979.74	2881.71	none
ENSRNOG00000004022.6	75.3397	-0.0491137	0.207992	-0.236133	0.81333	0.909413	E1: N VS NB	E1	N VS NB	2	70.1543	71.7636	none
ENSRNOG00000004026.7	7412.44	0.296933	0.120763	2.45881	0.0139397	0.0977477	E1: N VS NB	E1	N VS NB	2	8334.19	6469.42	none
ENSRNOG00000004027.6	2751.52	-0.135017	0.0638974	-2.11303	0.034598	0.164282	E1: N VS NB	E1	N VS NB	2	2527.07	2927.48	none
ENSRNOG00000004032.8	1966.66	-0.0551793	0.0521297	-1.0585	0.289827	0.530203	E1: N VS NB	E1	N VS NB	2	1894.75	2115.78	none
ENSRNOG00000004033.9	3476.87	-0.0869672	0.0727469	-1.19548	0.231901	0.469867	E1: N VS NB	E1	N VS NB	2	3404.53	3753.41	none
ENSRNOG00000004035.7	485.992	0.127243	0.0836003	1.52204	0.128	0.340101	E1: N VS NB	E1	N VS NB	2	479.646	468.687	none
ENSRNOG00000004036.9	1637.9	-0.0412807	0.0576788	-0.7157	0.474177	0.687067	E1: N VS NB	E1	N VS NB	2	1592.32	1648.19	none
ENSRNOG00000004040.9	161.224	0.136488	0.132061	1.03352	0.301362	0.541948	E1: N VS NB	E1	N VS NB	2	172.257	156.392	none
ENSRNOG00000004048.8	395.111	0.148002	0.113754	1.30107	0.193233	0.423947	E1: N VS NB	E1	N VS NB	2	404.647	373.23	none
ENSRNOG00000004049.8	3711.73	0.0694354	0.106015	0.654959	0.512494	0.714375	E1: N VS NB	E1	N VS NB	2	4086.5	3602.37	none
ENSRNOG00000004050.7	1780.33	0.212951	0.112188	1.89815	0.0576761	0.218541	E1: N VS NB	E1	N VS NB	2	1823.7	1873.96	none
ENSRNOG00000004057.9	1327.94	0.427662	0.242817	1.76125	0.0781953	0.258262	E1: N VS NB	E1	N VS NB	2	1083.04	727.421	none
ENSRNOG00000004059.5	262.1	-0.0462893	0.0992986	-0.466163	0.641099	0.804429	E1: N VS NB	E1	N VS NB	2	267.253	245.184	none
ENSRNOG00000004060.8	145386	0.0356516	0.0859106	0.414985	0.678153	0.828572	E1: N VS NB	E1	N VS NB	2	152684	150555	none
ENSRNOG00000004061.6	1680.97	0.281182	0.136262	2.06354	0.0390612	0.175898	E1: N VS NB	E1	N VS NB	2	1253.13	1148.76	none
ENSRNOG00000004063.8	2034.92	0.167343	0.151559	1.10414	0.269531	0.510776	E1: N VS NB	E1	N VS NB	2	2032.74	2125.19	none
ENSRNOG00000004067.10	7507.08	0.0973311	0.107786	0.903006	0.366523	0.599007	E1: N VS NB	E1	N VS NB	2	7494.11	7586.95	none
ENSRNOG00000004068.8	3502.16	0.103755	0.078249	1.32596	0.184854	0.414204	E1: N VS NB	E1	N VS NB	2	3630.89	3402.35	none
ENSRNOG00000004072.7	1356.41	0.0526438	0.0595367	0.884223	0.376576	0.606647	E1: N VS NB	E1	N VS NB	2	1410.47	1412.93	none
ENSRNOG00000004076.7	189.341	0.158584	0.128862	1.23065	0.218452	0.454702	E1: N VS NB	E1	N VS NB	2	184.617	174.515	none
ENSRNOG00000004077.9	280.167	0.14726	0.161457	0.912069	0.361732	0.595109	E1: N VS NB	E1	N VS NB	2	300.222	213.962	none
ENSRNOG00000004078.8	247.399	0.152317	0.220309	0.691376	0.489329	0.697451	E1: N VS NB	E1	N VS NB	2	205.864	225.367	none
ENSRNOG00000004083.8	2430.75	0.057661	0.0527548	1.093	0.274393	0.515951	E1: N VS NB	E1	N VS NB	2	2394.63	2383.09	none
ENSRNOG00000004084.8	1085.11	-0.0229594	0.0969805	-0.236743	0.812856	0.909267	E1: N VS NB	E1	N VS NB	2	1101.07	1117.92	none
ENSRNOG00000004085.7	873.8	0.00939951	0.0620364	0.151516	0.879569	0.940834	E1: N VS NB	E1	N VS NB	2	861.526	858.229	none
ENSRNOG00000004089.8	1282.87	-0.42841	0.183343	-2.33666	0.0194571	0.118707	E1: N VS NB	E1	N VS NB	2	1070.9	1357.2	none
ENSRNOG00000004090.6	574.382	-0.0682248	0.0874693	-0.779985	0.4354	0.657594	E1: N VS NB	E1	N VS NB	2	534.465	571.471	none
ENSRNOG00000004091.7	1061.91	0.192272	0.0977742	1.96649	0.0492415	0.200618	E1: N VS NB	E1	N VS NB	2	1201.33	1068.49	none
ENSRNOG00000004092.5	39.569	0.122298	0.201689	0.606367	0.544271	0.738368	E1: N VS NB	E1	N VS NB	2	40.3616	40.6322	none
ENSRNOG00000004093.8	2560.83	0.0463289	0.0507864	0.91223	0.361647	0.595038	E1: N VS NB	E1	N VS NB	2	2575.61	2545.73	none
ENSRNOG00000004094.5	100.547	0.239547	0.184366	1.29931	0.193839	0.42476	E1: N VS NB	E1	N VS NB	2	101.56	97.147	none
ENSRNOG00000004099.7	5825.42	0.11826	0.0664866	1.7787	0.0752893	0.253131	E1: N VS NB	E1	N VS NB	2	6345.29	5657.33	none
ENSRNOG00000004100.6	4150.2	0.444682	0.084165	5.28346	1.26768e-07	2.52248e-05	E1: N VS NB	E1	N VS NB	2	3894.68	3531.71	up
ENSRNOG00000004103.6	1336.1	-0.0697441	0.0652852	-1.0683	0.285386	0.526397	E1: N VS NB	E1	N VS NB	2	1307.46	1327.63	none
ENSRNOG00000004104.7	236.305	0.172988	0.10921	1.584	0.113193	0.317986	E1: N VS NB	E1	N VS NB	2	236.704	214.427	none
ENSRNOG00000004107.8	8583.03	-0.127057	0.0892196	-1.42409	0.15442	0.376895	E1: N VS NB	E1	N VS NB	2	7876.09	7937.86	none
ENSRNOG00000004109.8	482.422	0.0868552	0.0947837	0.916352	0.359482	0.593236	E1: N VS NB	E1	N VS NB	2	464.934	515.013	none
ENSRNOG00000004110.8	2447.96	0.0336701	0.0640185	0.525943	0.598928	0.778194	E1: N VS NB	E1	N VS NB	2	2559.59	2240.21	none
ENSRNOG00000004111.4	2070.21	-0.140681	0.0916619	-1.53478	0.124838	0.334993	E1: N VS NB	E1	N VS NB	2	1845.46	2021.61	none
ENSRNOG00000004112.5	22.7585	0.357244	0.337762	1.05768	0.290201	0.530549	E1: N VS NB	E1	N VS NB	1	24.9046	19.6944	none
ENSRNOG00000004117.7	1247.01	0.171681	0.154937	1.10807	0.267831	0.508625	E1: N VS NB	E1	N VS NB	2	1356.27	1133.23	none
ENSRNOG00000004118.8	2021.73	0.167918	0.154603	1.08612	0.277427	0.518645	E1: N VS NB	E1	N VS NB	2	2068.87	1781.85	none
ENSRNOG00000004120.7	44.2193	-0.150255	0.206792	-0.726601	0.467471	0.682984	E1: N VS NB	E1	N VS NB	2	37.3569	45.1813	none
ENSRNOG00000004127.8	3201.89	0.288745	0.126846	2.27633	0.022826	0.130318	E1: N VS NB	E1	N VS NB	2	3210.62	2919.84	none
ENSRNOG00000004130.5	1347.65	0.00980776	0.050002	0.196147	0.844495	0.923761	E1: N VS NB	E1	N VS NB	2	1294	1265.34	none
ENSRNOG00000004131.7	2196.68	-0.0506596	0.055459	-0.91346	0.361	0.594752	E1: N VS NB	E1	N VS NB	2	2108.42	2227.37	none
ENSRNOG00000004132.8	7613.24	-0.106628	0.0323292	-3.29821	0.000973043	0.0180923	E1: N VS NB	E1	N VS NB	2	7370.03	8123.49	none
ENSRNOG00000004133.7	3369.56	-0.151188	0.0655886	-2.3051	0.0211612	0.124856	E1: N VS NB	E1	N VS NB	2	2799.96	3070.24	none
ENSRNOG00000004135.7	330.774	0.00234543	0.101385	0.0231339	0.981543	0.991216	E1: N VS NB	E1	N VS NB	2	319.407	324.378	none
ENSRNOG00000004137.8	1587.53	-0.0416135	0.0721533	-0.576737	0.564117	0.754005	E1: N VS NB	E1	N VS NB	2	1536.79	1673.1	none
ENSRNOG00000004139.9	2836.58	0.117941	0.0339026	3.47882	0.000503635	0.0118006	E1: N VS NB	E1	N VS NB	2	2922.05	2731.34	none
ENSRNOG00000004140.6	255.628	0.0746504	0.0998145	0.747892	0.454525	0.672727	E1: N VS NB	E1	N VS NB	2	263.102	250.798	none
ENSRNOG00000004141.4	287.718	0.0410606	0.109965	0.373399	0.708852	0.847327	E1: N VS NB	E1	N VS NB	2	270.361	277.015	none
ENSRNOG00000004143.5	4002.8	-0.069618	0.0372427	-1.8693	0.0615804	0.226982	E1: N VS NB	E1	N VS NB	2	3941.26	4019.78	none
ENSRNOG00000004145.8	61.4006	-0.0269955	0.214974	-0.125576	0.900068	0.952065	E1: N VS NB	E1	N VS NB	2	46.9321	46.3398	none
ENSRNOG00000004146.8	3505.35	-0.0731188	0.0514582	-1.42094	0.155336	0.378305	E1: N VS NB	E1	N VS NB	2	3568.45	3710.18	none
ENSRNOG00000004147.8	556.819	-0.121104	0.150837	-0.802878	0.422045	0.646574	E1: N VS NB	E1	N VS NB	2	461.773	630.502	none
ENSRNOG00000004148.6	5391.11	0.156222	0.0516963	3.02192	0.00251173	0.0338263	E1: N VS NB	E1	N VS NB	2	5929.19	4873.9	none
ENSRNOG00000004149.8	34.7006	0.126284	0.307538	0.41063	0.681344	0.830233	E1: N VS NB	E1	N VS NB	2	32.8524	33.5515	none
ENSRNOG00000004150.7	411.252	0.436957	0.207697	2.10382	0.0353945	0.166249	E1: N VS NB	E1	N VS NB	2	495.18	345.236	none
ENSRNOG00000004152.6	2824.21	-0.0299714	0.0610334	-0.491065	0.62338	0.793413	E1: N VS NB	E1	N VS NB	2	3015.43	3072.28	none
ENSRNOG00000004155.8	4338.52	-0.127228	0.106024	-1.19999	0.230144	0.467821	E1: N VS NB	E1	N VS NB	2	4426.57	4505.48	none
ENSRNOG00000004158.8	1150.7	0.3493	0.114626	3.04729	0.00230912	0.0320288	E1: N VS NB	E1	N VS NB	2	1290.3	1049.63	up
ENSRNOG00000004159.6	2889.43	-0.115347	0.0580869	-1.98577	0.0470587	0.195957	E1: N VS NB	E1	N VS NB	2	2772.75	2969.76	none
ENSRNOG00000004160.4	2139.08	-0.050333	0.0744891	-0.675709	0.499225	0.704863	E1: N VS NB	E1	N VS NB	2	2033.1	2118.04	none
ENSRNOG00000004161.8	434.907	0.220389	0.109112	2.01984	0.0433997	0.186963	E1: N VS NB	E1	N VS NB	2	421.742	325.483	none
ENSRNOG00000004162.9	1319.76	0.227714	0.103119	2.20826	0.0272262	0.143929	E1: N VS NB	E1	N VS NB	2	1460.9	1307.3	none
ENSRNOG00000004165.8	370.739	-0.0531949	0.0927796	-0.573347	0.56641	0.755388	E1: N VS NB	E1	N VS NB	2	352.815	369.927	none
ENSRNOG00000004168.8	1371.98	-0.0256462	0.0573421	-0.447249	0.654695	0.812939	E1: N VS NB	E1	N VS NB	2	1349.8	1430.5	none
ENSRNOG00000004169.7	2107.35	-0.118693	0.0693204	-1.71224	0.0868524	0.27343	E1: N VS NB	E1	N VS NB	2	2061.15	2227.06	none
ENSRNOG00000004171.8	151.42	0.454786	0.324758	1.40038	0.161399	0.385825	E1: N VS NB	E1	N VS NB	2	175.671	101.577	none
ENSRNOG00000004172.7	2725.65	-0.26394	0.0559535	-4.71712	2.39202e-06	0.00024274	E1: N VS NB	E1	N VS NB	2	2508.65	3085.87	down
ENSRNOG00000004179.8	297.626	-0.300001	0.166718	-1.79945	0.0719476	0.247202	E1: N VS NB	E1	N VS NB	2	223.386	265.831	none
ENSRNOG00000004181.8	542.412	-0.110475	0.0835591	-1.32212	0.186128	0.415187	E1: N VS NB	E1	N VS NB	2	524.717	533.369	none
ENSRNOG00000004183.7	365.495	0.145685	0.111403	1.30774	0.190962	0.420952	E1: N VS NB	E1	N VS NB	2	354.05	283.48	none
ENSRNOG00000004185.9	1936.73	0.171303	0.137174	1.2488	0.211737	0.446041	E1: N VS NB	E1	N VS NB	2	1914.08	1841.49	none
ENSRNOG00000004186.8	985.114	0.229144	0.125475	1.82621	0.0678181	0.239202	E1: N VS NB	E1	N VS NB	2	986.507	884.501	none
ENSRNOG00000004189.7	227.587	0.0532964	0.148727	0.358351	0.720081	0.853741	E1: N VS NB	E1	N VS NB	2	201.593	207.523	none
ENSRNOG00000004192.8	1093.63	0.0124676	0.055652	0.224027	0.822736	0.913288	E1: N VS NB	E1	N VS NB	2	1099.23	1066.22	none
ENSRNOG00000004193.7	1282.5	0.0658697	0.0511294	1.28829	0.197644	0.430283	E1: N VS NB	E1	N VS NB	2	1309.41	1260.33	none
ENSRNOG00000004195.9	121.581	0.575013	0.267862	2.14667	0.0318193	0.157848	E1: N VS NB	E1	N VS NB	2	107.127	80.0075	none
ENSRNOG00000004196.8	9616.38	-0.184588	0.109277	-1.68918	0.0911847	0.281545	E1: N VS NB	E1	N VS NB	2	7464.97	7524.47	none
ENSRNOG00000004198.6	1488.81	0.161333	0.0757248	2.13051	0.0331294	0.162048	E1: N VS NB	E1	N VS NB	2	1522.16	1378.65	none
ENSRNOG00000004200.9	5781.37	0.0378392	0.118824	0.318447	0.750146	0.871761	E1: N VS NB	E1	N VS NB	2	6212.66	5900.61	none
ENSRNOG00000004201.8	1434.09	0.330507	0.113894	2.90188	0.00370929	0.0439245	E1: N VS NB	E1	N VS NB	2	1694.85	1330.02	up
ENSRNOG00000004205.7	352.16	-0.285846	0.108937	-2.62397	0.00869115	0.0750386	E1: N VS NB	E1	N VS NB	2	286.701	401.308	none
ENSRNOG00000004206.6	2079.14	-0.108689	0.0846369	-1.28418	0.199077	0.431839	E1: N VS NB	E1	N VS NB	2	1988.93	2087.52	none
ENSRNOG00000004207.9	331.57	0.694684	0.190504	3.64655	0.00026578	0.00773715	E1: N VS NB	E1	N VS NB	2	339.325	231.146	up
ENSRNOG00000004208.6	608.483	0.242184	0.151541	1.59815	0.11001	0.312364	E1: N VS NB	E1	N VS NB	2	630.66	588.291	none
ENSRNOG00000004210.7	30.0507	0.276914	0.240923	1.14939	0.250396	0.49107	E1: N VS NB	E1	N VS NB	2	35.1404	22.706	none
ENSRNOG00000004212.6	1302.26	-0.0648133	0.0730195	-0.887616	0.374747	0.605325	E1: N VS NB	E1	N VS NB	2	1278.93	1297.56	none
ENSRNOG00000004214.8	13643.3	-0.176416	0.0881946	-2.0003	0.0454674	0.19208	E1: N VS NB	E1	N VS NB	2	12241.8	13112.7	none
ENSRNOG00000004217.7	347.176	0.0411361	0.137109	0.300024	0.764159	0.880537	E1: N VS NB	E1	N VS NB	2	295.54	341.866	none
ENSRNOG00000004218.4	214.445	0.231799	0.131167	1.7672	0.0771944	0.256602	E1: N VS NB	E1	N VS NB	2	218.186	172.618	none
ENSRNOG00000004219.8	2051.85	-0.058479	0.0599682	-0.975166	0.329478	0.568051	E1: N VS NB	E1	N VS NB	2	1976.32	2161.68	none
ENSRNOG00000004220.6	773.201	-0.0749307	0.0501151	-1.49517	0.134869	0.349156	E1: N VS NB	E1	N VS NB	2	729.839	791.792	none
ENSRNOG00000004221.6	71.0752	0.350052	0.254023	1.37803	0.168194	0.394193	E1: N VS NB	E1	N VS NB	2	81.661	65.8641	none
ENSRNOG00000004226.6	179.776	-0.142852	0.112586	-1.26883	0.204502	0.437871	E1: N VS NB	E1	N VS NB	2	161.086	199.629	none
ENSRNOG00000004229.3	128.446	-0.368506	0.155233	-2.3739	0.0176016	0.111982	E1: N VS NB	E1	N VS NB	2	118.937	133.251	none
ENSRNOG00000004232.8	351.923	0.101845	0.137456	0.74093	0.458736	0.676069	E1: N VS NB	E1	N VS NB	2	367.81	343.134	none
ENSRNOG00000004234.6	1057.8	0.0340641	0.0530914	0.641611	0.521126	0.720739	E1: N VS NB	E1	N VS NB	2	1049.84	1069.67	none
ENSRNOG00000004239.5	170.845	0.257507	0.139178	1.8502	0.0642846	0.232785	E1: N VS NB	E1	N VS NB	2	168.02	156.878	none
ENSRNOG00000004242.6	58.123	0.113467	0.253461	0.447672	0.65439	0.812838	E1: N VS NB	E1	N VS NB	2	43.8639	48.6568	none
ENSRNOG00000004245.8	5237.61	-0.270704	0.105665	-2.5619	0.0104101	0.0837106	E1: N VS NB	E1	N VS NB	2	4964.32	5651.91	none
ENSRNOG00000004246.6	1256.71	-0.0885265	0.0714474	-1.23904	0.215329	0.450897	E1: N VS NB	E1	N VS NB	2	1180	1213.02	none
ENSRNOG00000004252.7	6135.82	-0.0830232	0.0610712	-1.35945	0.174004	0.401827	E1: N VS NB	E1	N VS NB	2	5790.48	5954.38	none
ENSRNOG00000004255.5	1149.81	0.0213479	0.0592517	0.360291	0.718629	0.852721	E1: N VS NB	E1	N VS NB	2	1151.08	1132.64	none
ENSRNOG00000004257.8	1681.93	-0.0324282	0.0560222	-0.578845	0.562694	0.753292	E1: N VS NB	E1	N VS NB	2	1670.8	1778.58	none
ENSRNOG00000004258.6	575.32	-0.108233	0.145614	-0.743291	0.457306	0.674698	E1: N VS NB	E1	N VS NB	2	460.22	556.368	none
ENSRNOG00000004259.7	2423.85	-0.0169568	0.0558136	-0.303811	0.761272	0.878367	E1: N VS NB	E1	N VS NB	2	2392.16	2571.33	none
ENSRNOG00000004262.6	49.4911	0.26331	0.176502	1.49183	0.135745	0.350027	E1: N VS NB	E1	N VS NB	2	50.989	47.2467	none
ENSRNOG00000004263.7	1427.53	0.189419	0.0660288	2.86874	0.00412111	0.0470191	E1: N VS NB	E1	N VS NB	2	1513.29	1353.08	none
ENSRNOG00000004268.8	543.914	0.262702	0.13085	2.00765	0.0446801	0.189923	E1: N VS NB	E1	N VS NB	2	460.429	420.043	none
ENSRNOG00000004269.9	2207.86	0.300637	0.213503	1.40811	0.159097	0.383056	E1: N VS NB	E1	N VS NB	2	2541.31	2012.24	none
ENSRNOG00000004276.9	1156.8	-0.11275	0.0641891	-1.75653	0.0789975	0.259577	E1: N VS NB	E1	N VS NB	2	1114.64	1268.08	none
ENSRNOG00000004279.9	1202.98	-0.0501235	0.0987796	-0.507428	0.611855	0.786094	E1: N VS NB	E1	N VS NB	2	1143.54	1166.04	none
ENSRNOG00000004280.5	759.001	-0.314568	0.0899902	-3.49558	0.000473031	0.0113796	E1: N VS NB	E1	N VS NB	2	676.591	838.629	down
ENSRNOG00000004281.8	778.055	-0.0221242	0.136617	-0.161943	0.871351	0.937307	E1: N VS NB	E1	N VS NB	2	784.706	739.792	none
ENSRNOG00000004283.7	7276.8	-0.0167368	0.0849481	-0.197024	0.843809	0.923522	E1: N VS NB	E1	N VS NB	2	7970.32	7925.04	none
ENSRNOG00000004284.5	2518.77	-0.205241	0.0404884	-5.06913	3.99648e-07	5.99888e-05	E1: N VS NB	E1	N VS NB	2	2391.71	2651.27	none
ENSRNOG00000004287.7	645.63	-0.140058	0.0842681	-1.66205	0.0965032	0.290651	E1: N VS NB	E1	N VS NB	2	559.95	700.892	none
ENSRNOG00000004288.6	437.339	0.0547149	0.0746997	0.732464	0.463885	0.680296	E1: N VS NB	E1	N VS NB	2	438.345	412.128	none
ENSRNOG00000004290.8	1271.64	-0.0223714	0.0965653	-0.231671	0.816794	0.911016	E1: N VS NB	E1	N VS NB	2	1299.44	1423.79	none
ENSRNOG00000004291.7	25013.7	0.0763938	0.0672326	1.13626	0.255847	0.496837	E1: N VS NB	E1	N VS NB	2	25976.9	24369.5	none
ENSRNOG00000004292.7	1175.81	-0.137743	0.0682131	-2.01931	0.0434555	0.187004	E1: N VS NB	E1	N VS NB	2	1082.84	1254.97	none
ENSRNOG00000004294.6	324.798	-0.294698	0.140432	-2.09851	0.0358597	0.167718	E1: N VS NB	E1	N VS NB	2	280.784	336.179	none
ENSRNOG00000004300.6	1778.89	0.146149	0.0680457	2.1478	0.0317296	0.157688	E1: N VS NB	E1	N VS NB	2	1738.06	1605.63	none
ENSRNOG00000004301.7	937.707	0.0871518	0.0656316	1.32789	0.184213	0.413883	E1: N VS NB	E1	N VS NB	2	971.476	844.249	none
ENSRNOG00000004303.6	1720	-0.0684203	0.127127	-0.538206	0.590435	0.773129	E1: N VS NB	E1	N VS NB	2	1656.41	1946.27	none
ENSRNOG00000004304.7	1010.66	-0.0674957	0.0668029	-1.01037	0.312318	0.552208	E1: N VS NB	E1	N VS NB	2	976.879	1026.93	none
ENSRNOG00000004305.6	930.297	0.559098	0.184959	3.02282	0.00250429	0.0337621	E1: N VS NB	E1	N VS NB	2	1145.99	808.678	up
ENSRNOG00000004306.7	502.183	0.199454	0.0583021	3.42105	0.0006238	0.013661	E1: N VS NB	E1	N VS NB	2	561.284	476.825	none
ENSRNOG00000004307.7	706.836	-0.221596	0.0726102	-3.05186	0.00227425	0.0318117	E1: N VS NB	E1	N VS NB	2	655.821	757.371	none
ENSRNOG00000004310.7	639.021	-0.195366	0.109217	-1.78879	0.0736488	0.250125	E1: N VS NB	E1	N VS NB	2	595.593	655.647	none
ENSRNOG00000004311.5	22.9647	0.375754	0.291847	1.2875	0.197919	0.43066	E1: N VS NB	E1	N VS NB	1	20.6779	19.9175	none
ENSRNOG00000004312.6	897.556	-0.180521	0.0699315	-2.58139	0.00984021	0.0808423	E1: N VS NB	E1	N VS NB	2	871.078	917.528	none
ENSRNOG00000004314.8	1853.27	0.107544	0.113667	0.946132	0.344081	0.579501	E1: N VS NB	E1	N VS NB	2	1910.31	1978.02	none
ENSRNOG00000004316.7	390.34	0.154246	0.0824853	1.86999	0.0614858	0.226775	E1: N VS NB	E1	N VS NB	2	367.595	299.998	none
ENSRNOG00000004317.5	49.6149	0.0996727	0.206041	0.483751	0.628563	0.796552	E1: N VS NB	E1	N VS NB	2	49.8465	53.2907	none
ENSRNOG00000004319.3	1213.14	-0.159595	0.0640045	-2.49351	0.0126489	0.0927603	E1: N VS NB	E1	N VS NB	2	1142.64	1219.28	none
ENSRNOG00000004320.8	39.2025	0.472371	0.297864	1.58586	0.112771	0.317389	E1: N VS NB	E1	N VS NB	2	38.979	28.0613	none
ENSRNOG00000004322.9	1514.93	0.0691681	0.0914113	0.756669	0.449248	0.668836	E1: N VS NB	E1	N VS NB	2	1447.45	1388.53	none
ENSRNOG00000004328.9	429.662	0.311818	0.126262	2.46961	0.013526	0.096463	E1: N VS NB	E1	N VS NB	2	468.184	427.06	none
ENSRNOG00000004330.6	107.07	0.417933	0.331704	1.25996	0.207685	0.441082	E1: N VS NB	E1	N VS NB	2	84.0531	72.9851	none
ENSRNOG00000004332.5	544.818	0.156291	0.171519	0.911218	0.36218	0.595361	E1: N VS NB	E1	N VS NB	2	462.75	462.414	none
ENSRNOG00000004333.9	5532.9	-0.0108246	0.0790949	-0.136856	0.891145	0.947215	E1: N VS NB	E1	N VS NB	2	5700.28	5732.4	none
ENSRNOG00000004337.4	3918.33	0.0373401	0.0519396	0.718914	0.472194	0.685449	E1: N VS NB	E1	N VS NB	2	4048.36	4227.25	none
ENSRNOG00000004339.6	971.273	0.249649	0.0771847	3.23444	0.00121884	0.0209871	E1: N VS NB	E1	N VS NB	2	1024.31	898.535	none
ENSRNOG00000004342.8	121.628	-0.164183	0.143303	-1.14571	0.251916	0.492418	E1: N VS NB	E1	N VS NB	2	109.995	136.528	none
ENSRNOG00000004344.8	3564.48	-0.0159736	0.0350806	-0.455339	0.648865	0.809716	E1: N VS NB	E1	N VS NB	2	3682.01	3689.48	none
ENSRNOG00000004345.7	2679.36	0.07593	0.108096	0.702434	0.482408	0.692464	E1: N VS NB	E1	N VS NB	2	2519.52	2742.13	none
ENSRNOG00000004346.6	864.822	0.0680946	0.145793	0.467064	0.640454	0.803845	E1: N VS NB	E1	N VS NB	2	884.523	880.163	none
ENSRNOG00000004351.6	732.618	-0.134618	0.100132	-1.3444	0.178819	0.40821	E1: N VS NB	E1	N VS NB	2	656.11	812.901	none
ENSRNOG00000004353.7	2008.47	0.227923	0.138639	1.64401	0.100175	0.296578	E1: N VS NB	E1	N VS NB	2	2064.13	1777.37	none
ENSRNOG00000004359.8	5359.67	-0.0419975	0.0475525	-0.883182	0.377138	0.607213	E1: N VS NB	E1	N VS NB	2	4954.8	5379.25	none
ENSRNOG00000004360.8	327.893	0.0511283	0.0891642	0.573417	0.566362	0.755388	E1: N VS NB	E1	N VS NB	2	337.168	326.795	none
ENSRNOG00000004361.8	94.8615	-0.182194	0.172558	-1.05584	0.291041	0.531547	E1: N VS NB	E1	N VS NB	2	94.1545	91.1913	none
ENSRNOG00000004362.8	904.677	0.136558	0.0943536	1.4473	0.147813	0.368282	E1: N VS NB	E1	N VS NB	2	905.938	985.039	none
ENSRNOG00000004364.5	1696.57	-0.0720486	0.0706052	-1.02044	0.307519	0.547501	E1: N VS NB	E1	N VS NB	2	1574.21	1776.95	none
ENSRNOG00000004367.7	247.642	0.0226066	0.122943	0.183878	0.854109	0.92863	E1: N VS NB	E1	N VS NB	2	238.34	220.789	none
ENSRNOG00000004372.5	178.042	-0.0689749	0.108016	-0.638562	0.523108	0.722514	E1: N VS NB	E1	N VS NB	2	177.394	165.177	none
ENSRNOG00000004373.7	840.848	0.114225	0.0822803	1.38824	0.165065	0.390315	E1: N VS NB	E1	N VS NB	2	818.196	728.002	none
ENSRNOG00000004377.7	946.962	-0.0872291	0.154427	-0.564855	0.572172	0.759651	E1: N VS NB	E1	N VS NB	2	874.528	1022.89	none
ENSRNOG00000004378.8	337.824	0.192061	0.158182	1.21417	0.224681	0.461863	E1: N VS NB	E1	N VS NB	2	363.117	296.201	none
ENSRNOG00000004382.7	4871.15	0.0605768	0.0668443	0.906237	0.36481	0.597893	E1: N VS NB	E1	N VS NB	2	5096.34	5225.19	none
ENSRNOG00000004392.6	5238.02	-0.0764589	0.0788318	-0.9699	0.332097	0.570587	E1: N VS NB	E1	N VS NB	2	5348.34	5700.24	none
ENSRNOG00000004395.8	4958.65	0.0394511	0.0519348	0.759627	0.447477	0.667165	E1: N VS NB	E1	N VS NB	2	5063.93	5146.03	none
ENSRNOG00000004398.9	82.3036	1.40633	0.776686	1.81068	0.0701903	0.243597	E1: N VS NB	E1	N VS NB	1	25.4346	10.8196	none
ENSRNOG00000004400.6	27.1382	-0.0171005	0.367213	-0.0465682	0.962857	0.982981	E1: N VS NB	E1	N VS NB	2	25.8463	20.6418	none
ENSRNOG00000004401.7	967.257	-0.0982792	0.0775009	-1.2681	0.204761	0.4381	E1: N VS NB	E1	N VS NB	2	874.559	996.108	none
ENSRNOG00000004402.7	1462.07	0.356748	0.1389	2.56838	0.0102176	0.0825314	E1: N VS NB	E1	N VS NB	2	1653.93	1287.02	none
ENSRNOG00000004403.6	430.618	0.100794	0.108045	0.932885	0.350879	0.585747	E1: N VS NB	E1	N VS NB	2	413.541	393.226	none
ENSRNOG00000004410.9	260.314	-0.250636	0.108153	-2.31742	0.020481	0.122309	E1: N VS NB	E1	N VS NB	2	250.012	281.63	none
ENSRNOG00000004412.6	80.9289	0.0213318	0.167264	0.127534	0.898518	0.951124	E1: N VS NB	E1	N VS NB	2	67.5822	74.1436	none
ENSRNOG00000004414.6	33.5066	0.00863961	0.379486	0.0227666	0.981836	0.991314	E1: N VS NB	E1	N VS NB	2	29.3189	27.8039	none
ENSRNOG00000004415.9	942.106	0.313644	0.112574	2.78612	0.00533433	0.0551872	E1: N VS NB	E1	N VS NB	2	1000.96	786.401	none
ENSRNOG00000004417.6	92.2925	0.576461	0.210075	2.74407	0.00606817	0.0601392	E1: N VS NB	E1	N VS NB	2	94.1545	74.2712	none
ENSRNOG00000004420.6	3887.49	0.0295013	0.0549245	0.537125	0.591181	0.773417	E1: N VS NB	E1	N VS NB	2	3988.89	3758.33	none
ENSRNOG00000004421.7	1104.22	-0.116617	0.0550955	-2.11663	0.0342914	0.164076	E1: N VS NB	E1	N VS NB	2	1081.42	1170.08	none
ENSRNOG00000004423.7	13223.7	-0.000824189	0.0759053	-0.0108581	0.991337	0.995372	E1: N VS NB	E1	N VS NB	2	13606.2	13528.2	none
ENSRNOG00000004424.7	1231.6	-0.0190946	0.0878957	-0.217241	0.82802	0.916208	E1: N VS NB	E1	N VS NB	2	1285	1244.25	none
ENSRNOG00000004425.7	237.793	0.154957	0.114935	1.34822	0.177588	0.406608	E1: N VS NB	E1	N VS NB	2	234.227	228.275	none
ENSRNOG00000004426.4	8554.47	-0.166942	0.0919364	-1.81585	0.069394	0.24202	E1: N VS NB	E1	N VS NB	2	7166.13	8051.33	none
ENSRNOG00000004430.8	2200.3	0.0268696	0.0695183	0.386511	0.699118	0.84143	E1: N VS NB	E1	N VS NB	2	2296.27	2120.72	none
ENSRNOG00000004437.8	777.115	-0.0360357	0.0985769	-0.365559	0.714694	0.850854	E1: N VS NB	E1	N VS NB	2	841.755	773.035	none
ENSRNOG00000004438.5	7334.78	0.186686	0.139334	1.33984	0.180298	0.409664	E1: N VS NB	E1	N VS NB	2	7514.77	6973.01	none
ENSRNOG00000004440.5	31.7507	0.629666	0.338602	1.85961	0.0629413	0.229896	E1: N VS NB	E1	N VS NB	1	26.1194	19.6097	none
ENSRNOG00000004442.8	288.945	0.0475769	0.0906537	0.52482	0.599708	0.778751	E1: N VS NB	E1	N VS NB	2	232.927	251.212	none
ENSRNOG00000004444.8	123.506	0.422634	0.130025	3.2504	0.00115244	0.0202192	E1: N VS NB	E1	N VS NB	2	135.318	98.3002	up
ENSRNOG00000004448.8	38.0324	0.224604	0.35928	0.625151	0.531872	0.729727	E1: N VS NB	E1	N VS NB	2	38.7034	26.2134	none
ENSRNOG00000004449.8	961.222	0.0338871	0.0755726	0.448405	0.653861	0.812814	E1: N VS NB	E1	N VS NB	2	916.329	951.14	none
ENSRNOG00000004458.5	144.589	0.266044	0.215857	1.2325	0.217764	0.454121	E1: N VS NB	E1	N VS NB	2	150.473	118.017	none
ENSRNOG00000004459.6	130.016	-0.029635	0.165228	-0.179358	0.857656	0.929697	E1: N VS NB	E1	N VS NB	2	128.11	130.91	none
ENSRNOG00000004461.8	572.016	-0.171183	0.12438	-1.37629	0.168733	0.394842	E1: N VS NB	E1	N VS NB	2	535.978	625.111	none
ENSRNOG00000004464.8	5535.68	0.0223602	0.0765901	0.291947	0.770327	0.883932	E1: N VS NB	E1	N VS NB	2	5589.61	5785.51	none
ENSRNOG00000004466.5	443.949	-0.0968098	0.085846	-1.12771	0.259441	0.500586	E1: N VS NB	E1	N VS NB	2	347.607	389.812	none
ENSRNOG00000004471.8	794.68	-0.126445	0.0560019	-2.25788	0.0239532	0.134163	E1: N VS NB	E1	N VS NB	2	730.069	847.574	none
ENSRNOG00000004473.7	526.71	0.443004	0.170975	2.59104	0.00956858	0.0792432	E1: N VS NB	E1	N VS NB	2	612.704	412.15	none
ENSRNOG00000004474.6	4290.3	-0.035363	0.0478757	-0.738642	0.460124	0.677192	E1: N VS NB	E1	N VS NB	2	4394.8	4189.9	none
ENSRNOG00000004476.6	268.723	-0.00154212	0.11406	-0.0135203	0.989213	0.994596	E1: N VS NB	E1	N VS NB	2	292.969	276.333	none
ENSRNOG00000004477.8	1515.13	0.0134201	0.0505954	0.265243	0.790822	0.896738	E1: N VS NB	E1	N VS NB	2	1494.14	1483.12	none
ENSRNOG00000004479.8	257.096	0.134153	0.0969478	1.38376	0.166432	0.392175	E1: N VS NB	E1	N VS NB	2	265.848	237.508	none
ENSRNOG00000004481.6	2089.2	0.0753131	0.0599285	1.25672	0.208856	0.442897	E1: N VS NB	E1	N VS NB	2	1962.24	1920.45	none
ENSRNOG00000004482.9	1341.52	0.0354003	0.101066	0.350269	0.726137	0.857745	E1: N VS NB	E1	N VS NB	2	1304.3	1213.6	none
ENSRNOG00000004483.8	555.97	-0.0571511	0.124302	-0.459777	0.645676	0.807501	E1: N VS NB	E1	N VS NB	2	571.768	576.658	none
ENSRNOG00000004484.4	382.681	0.0655374	0.0519234	1.26219	0.206879	0.440319	E1: N VS NB	E1	N VS NB	2	386.568	379.978	none
ENSRNOG00000004487.7	200.881	0.106071	0.211275	0.502053	0.61563	0.788624	E1: N VS NB	E1	N VS NB	2	175.218	170.295	none
ENSRNOG00000004489.8	185.546	0.241723	0.258306	0.935802	0.349375	0.584795	E1: N VS NB	E1	N VS NB	2	150.463	147.695	none
ENSRNOG00000004492.7	394.616	-0.0178288	0.0823214	-0.216576	0.828539	0.916213	E1: N VS NB	E1	N VS NB	2	384.279	387.917	none
ENSRNOG00000004493.6	554.269	-0.0550535	0.0953331	-0.577486	0.563611	0.75376	E1: N VS NB	E1	N VS NB	2	546.911	540.932	none
ENSRNOG00000004494.6	1770.47	-0.0703481	0.0696432	-1.01012	0.312437	0.552283	E1: N VS NB	E1	N VS NB	2	1641.02	1828.13	none
ENSRNOG00000004496.8	2656.22	0.245963	0.117933	2.08562	0.0370128	0.170053	E1: N VS NB	E1	N VS NB	2	2510.32	2194.28	none
ENSRNOG00000004499.3	162.185	0.200631	0.139604	1.43714	0.150678	0.371648	E1: N VS NB	E1	N VS NB	2	181.552	140.522	none
ENSRNOG00000004500.6	2058.75	-0.287204	0.108324	-2.65134	0.00801736	0.0713589	E1: N VS NB	E1	N VS NB	2	1657.02	2103.83	none
ENSRNOG00000004503.6	98.9838	-0.145681	0.168785	-0.863113	0.388075	0.615733	E1: N VS NB	E1	N VS NB	2	100.792	106.107	none
ENSRNOG00000004505.8	1322.58	0.140279	0.113714	1.23361	0.217347	0.453514	E1: N VS NB	E1	N VS NB	2	1426.51	1369.76	none
ENSRNOG00000004509.8	1373.44	0.00839763	0.0839787	0.0999972	0.920347	0.962144	E1: N VS NB	E1	N VS NB	2	1259.89	1281.36	none
ENSRNOG00000004510.5	3041.11	-0.0387001	0.0580068	-0.667164	0.504667	0.708797	E1: N VS NB	E1	N VS NB	2	2906.97	3095.57	none
ENSRNOG00000004512.8	140.503	0.11272	0.134409	0.838633	0.401675	0.628076	E1: N VS NB	E1	N VS NB	2	142.084	97.2796	none
ENSRNOG00000004515.5	2882.23	0.0222334	0.0682078	0.325966	0.74445	0.869047	E1: N VS NB	E1	N VS NB	2	2798.83	2919.84	none
ENSRNOG00000004517.9	90.3792	0.411001	0.242976	1.69153	0.0907357	0.2807	E1: N VS NB	E1	N VS NB	2	80.5348	80.8678	none
ENSRNOG00000004518.8	3291.28	-0.0312746	0.0785205	-0.398298	0.69041	0.83587	E1: N VS NB	E1	N VS NB	2	3444.02	3465.4	none
ENSRNOG00000004519.7	2270.09	0.0915337	0.116663	0.784601	0.432687	0.654871	E1: N VS NB	E1	N VS NB	2	2300.44	2496.85	none
ENSRNOG00000004520.8	423.757	0.198633	0.0913998	2.17323	0.029763	0.151657	E1: N VS NB	E1	N VS NB	2	416.822	327.597	none
ENSRNOG00000004521.9	619.929	0.326316	0.122285	2.66849	0.00761928	0.0690016	E1: N VS NB	E1	N VS NB	2	488.736	404.259	none
ENSRNOG00000004524.8	870.261	0.0647593	0.147438	0.439231	0.660494	0.816551	E1: N VS NB	E1	N VS NB	2	852.504	932.927	none
ENSRNOG00000004526.8	7469.97	-0.114031	0.0714624	-1.59568	0.11056	0.313555	E1: N VS NB	E1	N VS NB	2	7052.95	7715.47	none
ENSRNOG00000004527.9	136.693	0.538038	0.167234	3.21728	0.00129414	0.0220809	E1: N VS NB	E1	N VS NB	2	151.374	109.076	up
ENSRNOG00000004532.7	3120.33	-0.248274	0.0723087	-3.43352	0.000595788	0.0132899	E1: N VS NB	E1	N VS NB	2	2933.33	3389.4	none
ENSRNOG00000004534.6	88.8504	-0.237361	0.146124	-1.62438	0.104294	0.303182	E1: N VS NB	E1	N VS NB	2	81.9561	90.3223	none
ENSRNOG00000004535.7	49.8583	0.367067	0.285578	1.28535	0.19867	0.431625	E1: N VS NB	E1	N VS NB	2	59.9676	48.1158	none
ENSRNOG00000004537.7	84.0407	-0.386563	0.208938	-1.85013	0.0642946	0.232785	E1: N VS NB	E1	N VS NB	2	68.4877	90.1029	none
ENSRNOG00000004538.6	2282.44	0.127926	0.0402418	3.17892	0.00147824	0.023961	E1: N VS NB	E1	N VS NB	2	2358.26	2226.22	none
ENSRNOG00000004540.8	77.6742	-0.355045	0.231284	-1.53511	0.124758	0.334903	E1: N VS NB	E1	N VS NB	2	58.9682	79.9361	none
ENSRNOG00000004542.8	294.555	-0.0019663	0.0774609	-0.0253844	0.979748	0.990054	E1: N VS NB	E1	N VS NB	2	283.847	289.15	none
ENSRNOG00000004544.8	3148.24	-0.0450773	0.04403	-1.02379	0.305936	0.546355	E1: N VS NB	E1	N VS NB	2	3042.09	3065.87	none
ENSRNOG00000004549.8	877.155	0.141111	0.0795233	1.77447	0.0759861	0.254496	E1: N VS NB	E1	N VS NB	2	857.327	779.848	none
ENSRNOG00000004554.7	22.0589	0.191758	0.333396	0.575165	0.565179	0.754738	E1: N VS NB	E1	N VS NB	2	22.9876	21.9229	none
ENSRNOG00000004556.7	2758.24	0.0645724	0.0480783	1.34307	0.17925	0.408637	E1: N VS NB	E1	N VS NB	2	2848.68	2890.44	none
ENSRNOG00000004560.8	6477.17	0.0783876	0.134519	0.582726	0.560078	0.751418	E1: N VS NB	E1	N VS NB	2	6794.82	6885.76	none
ENSRNOG00000004563.8	1942.42	0.336392	0.0651319	5.16479	2.40714e-07	4.28234e-05	E1: N VS NB	E1	N VS NB	2	2220.77	1667.47	up
ENSRNOG00000004564.9	32.9138	0.417959	0.436763	0.956949	0.338593	0.574738	E1: N VS NB	E1	N VS NB	1	24.9233	19.6097	none
ENSRNOG00000004566.8	77.1667	0.0232327	0.170996	0.135867	0.891926	0.947626	E1: N VS NB	E1	N VS NB	2	65.5389	77.773	none
ENSRNOG00000004571.8	179.777	0.185038	0.0987639	1.87354	0.0609944	0.22583	E1: N VS NB	E1	N VS NB	2	181.426	178.084	none
ENSRNOG00000004572.8	113.945	0.258957	0.121034	2.13953	0.0323924	0.159522	E1: N VS NB	E1	N VS NB	2	119.935	97.2134	none
ENSRNOG00000004574.7	314.305	0.312532	0.0810355	3.85673	0.000114913	0.00445291	E1: N VS NB	E1	N VS NB	2	328.823	246.759	up
ENSRNOG00000004577.8	1134.39	0.0335103	0.056121	0.597109	0.550435	0.743641	E1: N VS NB	E1	N VS NB	2	1130.8	1104.72	none
ENSRNOG00000004578.6	24.0047	0.0836991	0.393002	0.212974	0.831347	0.917634	E1: N VS NB	E1	N VS NB	1	18.9727	20.9568	none
ENSRNOG00000004581.7	3857.85	-0.137	0.0750151	-1.82629	0.0678061	0.239202	E1: N VS NB	E1	N VS NB	2	3798.68	4124.81	none
ENSRNOG00000004585.8	291.965	-0.101811	0.164992	-0.617065	0.537192	0.733112	E1: N VS NB	E1	N VS NB	2	288.985	293.071	none
ENSRNOG00000004588.7	720.279	0.0422879	0.0605893	0.697943	0.485213	0.694331	E1: N VS NB	E1	N VS NB	2	736.356	710.534	none
ENSRNOG00000004589.8	4618.46	-0.112449	0.0998418	-1.12627	0.260051	0.501045	E1: N VS NB	E1	N VS NB	2	4716.92	4880.62	none
ENSRNOG00000004591.7	611.571	-0.0469632	0.0680281	-0.690351	0.489973	0.698089	E1: N VS NB	E1	N VS NB	2	618.666	602.74	none
ENSRNOG00000004595.8	327.26	0.171766	0.0910451	1.88661	0.0592129	0.221568	E1: N VS NB	E1	N VS NB	2	386.772	354.499	none
ENSRNOG00000004598.7	279.553	0.0409949	0.109093	0.37578	0.70708	0.845961	E1: N VS NB	E1	N VS NB	2	288.402	268.22	none
ENSRNOG00000004602.7	1859.2	-0.090809	0.0551293	-1.6472	0.0995166	0.295555	E1: N VS NB	E1	N VS NB	2	1807.02	1910.66	none
ENSRNOG00000004603.7	1735.81	0.0664034	0.0811728	0.81805	0.413328	0.63881	E1: N VS NB	E1	N VS NB	2	1650.97	1735.22	none
ENSRNOG00000004604.9	2969.23	-0.0458382	0.0501927	-0.913244	0.361114	0.594781	E1: N VS NB	E1	N VS NB	2	2949.94	3219.04	none
ENSRNOG00000004606.8	208.048	0.0463419	0.0838484	0.552686	0.580478	0.765647	E1: N VS NB	E1	N VS NB	2	212.22	198.226	none
ENSRNOG00000004608.6	1100.14	-0.175011	0.0819848	-2.13468	0.0327874	0.160812	E1: N VS NB	E1	N VS NB	2	1028.45	1174.18	none
ENSRNOG00000004613.8	15636.8	-0.0612439	0.072242	-0.84776	0.396571	0.622573	E1: N VS NB	E1	N VS NB	2	15362.7	15478.7	none
ENSRNOG00000004614.5	120.196	-0.126688	0.161525	-0.784322	0.432851	0.654981	E1: N VS NB	E1	N VS NB	2	113.985	125.915	none
ENSRNOG00000004616.9	8477.13	0.11586	0.0889681	1.30226	0.192826	0.423636	E1: N VS NB	E1	N VS NB	2	7287.61	6899.57	none
ENSRNOG00000004621.9	16926.4	0.0114476	0.0562762	0.203417	0.838809	0.921667	E1: N VS NB	E1	N VS NB	2	17194	17960	none
ENSRNOG00000004623.6	168.549	0.45428	0.157105	2.89157	0.00383317	0.0448116	E1: N VS NB	E1	N VS NB	2	146.921	98.6389	up
ENSRNOG00000004624.7	1378.78	0.374182	0.132124	2.83205	0.00462512	0.0507215	E1: N VS NB	E1	N VS NB	2	1359.78	998.031	none
ENSRNOG00000004626.6	32.9469	0.141372	0.334183	0.423039	0.672267	0.824597	E1: N VS NB	E1	N VS NB	2	24.716	28.9403	none
ENSRNOG00000004628.8	5458.1	-0.140418	0.0486949	-2.88362	0.00393131	0.0454209	E1: N VS NB	E1	N VS NB	2	5295.34	5706.09	none
ENSRNOG00000004629.7	4466.65	-0.0074804	0.0709089	-0.105493	0.915984	0.960371	E1: N VS NB	E1	N VS NB	2	4608.39	4346.94	none
ENSRNOG00000004637.8	2089.97	-0.190074	0.0505913	-3.75705	0.00017193	0.00576945	E1: N VS NB	E1	N VS NB	2	1976.78	2209.52	none
ENSRNOG00000004639.6	262.84	0.440132	0.187711	2.34473	0.0190407	0.117459	E1: N VS NB	E1	N VS NB	2	297.839	233.413	none
ENSRNOG00000004640.7	752.68	-0.228988	0.138957	-1.64791	0.0993716	0.295368	E1: N VS NB	E1	N VS NB	2	751.175	778.026	none
ENSRNOG00000004641.7	440.704	0.281555	0.167954	1.67638	0.0936631	0.285467	E1: N VS NB	E1	N VS NB	2	514.209	375.735	none
ENSRNOG00000004650.8	4247.03	-0.0215322	0.0921049	-0.233779	0.815157	0.910471	E1: N VS NB	E1	N VS NB	2	4546.63	4482.96	none
ENSRNOG00000004657.7	6212.17	0.0103488	0.0725085	0.142725	0.886507	0.944934	E1: N VS NB	E1	N VS NB	2	6265.4	6578.53	none
ENSRNOG00000004659.6	592.372	-0.223818	0.104655	-2.13862	0.0324666	0.159783	E1: N VS NB	E1	N VS NB	2	462.459	569.795	none
ENSRNOG00000004660.6	78.7756	0.516605	0.255904	2.01875	0.0435131	0.187004	E1: N VS NB	E1	N VS NB	2	83.7998	50.1635	none
ENSRNOG00000004662.7	304.408	-0.160237	0.156122	-1.02636	0.304721	0.545199	E1: N VS NB	E1	N VS NB	2	261.615	325.328	none
ENSRNOG00000004666.8	58.0356	0.136561	0.254662	0.536244	0.59179	0.773664	E1: N VS NB	E1	N VS NB	2	65.7049	44.9073	none
ENSRNOG00000004667.5	30.934	0.534498	0.2917	1.83236	0.0668983	0.237479	E1: N VS NB	E1	N VS NB	2	30.0365	22.6228	none
ENSRNOG00000004668.5	63.8913	-0.0156813	0.186178	-0.0842272	0.932876	0.968707	E1: N VS NB	E1	N VS NB	2	67.5489	62.5846	none
ENSRNOG00000004670.7	1844.4	0.0276642	0.0610862	0.452871	0.650641	0.810754	E1: N VS NB	E1	N VS NB	2	1821.83	1824.69	none
ENSRNOG00000004672.5	1681.59	-0.180057	0.0721867	-2.49433	0.0126196	0.0927327	E1: N VS NB	E1	N VS NB	2	1646.18	1780.14	none
ENSRNOG00000004676.8	567.438	0.515349	0.196546	2.62203	0.00874076	0.0753316	E1: N VS NB	E1	N VS NB	2	621.252	451.463	none
ENSRNOG00000004677.6	2064.53	0.305482	0.113261	2.69716	0.00699342	0.0658231	E1: N VS NB	E1	N VS NB	2	2182.31	1903.78	none
ENSRNOG00000004680.8	10925.7	0.201922	0.16482	1.22511	0.220533	0.457447	E1: N VS NB	E1	N VS NB	2	12017.8	9535.2	none
ENSRNOG00000004681.6	1951.73	0.0660727	0.0685684	0.963602	0.335245	0.57238	E1: N VS NB	E1	N VS NB	2	1925.95	1761.03	none
ENSRNOG00000004682.7	25.9484	-0.241329	0.268345	-0.899321	0.368482	0.600794	E1: N VS NB	E1	N VS NB	1	18.9217	23.546	none
ENSRNOG00000004685.8	2101.05	-0.00408546	0.0666053	-0.0613383	0.95109	0.977268	E1: N VS NB	E1	N VS NB	2	2282.92	2166.38	none
ENSRNOG00000004686.7	2559.84	0.0292487	0.0505244	0.578902	0.562655	0.753292	E1: N VS NB	E1	N VS NB	2	2562.06	2550.41	none
ENSRNOG00000004687.4	45.081	-0.203257	0.348548	-0.583155	0.559789	0.751216	E1: N VS NB	E1	N VS NB	2	34.8083	31.736	none
ENSRNOG00000004688.8	13672.4	0.151909	0.106374	1.42807	0.153273	0.375112	E1: N VS NB	E1	N VS NB	2	14517.9	13889.1	none
ENSRNOG00000004695.6	7442.78	0.0753869	0.120991	0.623079	0.533233	0.730574	E1: N VS NB	E1	N VS NB	2	7945.99	7196.3	none
ENSRNOG00000004696.8	1451.21	0.170101	0.169906	1.00114	0.316757	0.556051	E1: N VS NB	E1	N VS NB	2	1331.4	1284.95	none
ENSRNOG00000004697.8	2232	0.0351187	0.0565231	0.621316	0.534392	0.731369	E1: N VS NB	E1	N VS NB	2	2238.39	2084.43	none
ENSRNOG00000004699.4	110.672	-0.0877298	0.141881	-0.618335	0.536354	0.732799	E1: N VS NB	E1	N VS NB	2	108.924	106.469	none
ENSRNOG00000004700.8	205.908	0.0136921	0.146211	0.093646	0.92539	0.964897	E1: N VS NB	E1	N VS NB	2	172.531	195.287	none
ENSRNOG00000004708.4	85.9916	0.0712744	0.234592	0.303823	0.761263	0.878367	E1: N VS NB	E1	N VS NB	2	78.2622	74.8456	none
ENSRNOG00000004709.7	1013.76	0.332304	0.112158	2.96281	0.0030484	0.0384524	E1: N VS NB	E1	N VS NB	2	1057.84	988.743	up
ENSRNOG00000004710.7	161.699	-0.247438	0.125667	-1.969	0.0489529	0.200249	E1: N VS NB	E1	N VS NB	2	143.657	183.243	none
ENSRNOG00000004711.8	4568.22	-0.0506787	0.0418202	-1.21182	0.22558	0.462823	E1: N VS NB	E1	N VS NB	2	4564.54	4667.03	none
ENSRNOG00000004713.5	249.073	0.244686	0.143028	1.71075	0.0871264	0.273826	E1: N VS NB	E1	N VS NB	2	236.972	213.967	none
ENSRNOG00000004723.6	765.25	-0.0247328	0.0865381	-0.285802	0.775029	0.886468	E1: N VS NB	E1	N VS NB	2	744.025	693.564	none
ENSRNOG00000004726.8	1547.6	-0.0577438	0.0572738	-1.00821	0.313355	0.55316	E1: N VS NB	E1	N VS NB	2	1500.9	1606.63	none
ENSRNOG00000004727.8	260.466	-0.128194	0.092285	-1.38911	0.1648	0.389819	E1: N VS NB	E1	N VS NB	2	232.443	243.284	none
ENSRNOG00000004730.8	3063.53	0.0857436	0.0682971	1.25545	0.209315	0.443237	E1: N VS NB	E1	N VS NB	2	3194.28	2924.98	none
ENSRNOG00000004731.8	115.939	0.34272	0.327484	1.04653	0.295318	0.535909	E1: N VS NB	E1	N VS NB	2	142.673	90.8239	none
ENSRNOG00000004733.7	136.1	-0.0457082	0.137317	-0.332866	0.739235	0.866258	E1: N VS NB	E1	N VS NB	2	132.255	133.086	none
ENSRNOG00000004735.4	943.579	0.00665334	0.0559666	0.118881	0.90537	0.9548	E1: N VS NB	E1	N VS NB	2	950.344	943.561	none
ENSRNOG00000004736.7	429.101	0.304198	0.102031	2.98144	0.00286893	0.0369778	E1: N VS NB	E1	N VS NB	2	382.94	333.486	up
ENSRNOG00000004737.8	620.245	-0.149454	0.118559	-1.26059	0.207458	0.440815	E1: N VS NB	E1	N VS NB	2	564.953	634.855	none
ENSRNOG00000004740.8	1143.38	0.0183798	0.0596332	0.308214	0.75792	0.876746	E1: N VS NB	E1	N VS NB	2	1156.38	1138.17	none
ENSRNOG00000004741.6	23759.5	-0.176764	0.0885465	-1.99629	0.0459029	0.193297	E1: N VS NB	E1	N VS NB	2	21026.5	22821.9	none
ENSRNOG00000004742.6	5601.12	-0.0732538	0.0591101	-1.23928	0.215243	0.450821	E1: N VS NB	E1	N VS NB	2	5678.78	5796.22	none
ENSRNOG00000004744.6	743.524	0.284	0.125862	2.25644	0.024043	0.134495	E1: N VS NB	E1	N VS NB	2	752.677	595.309	none
ENSRNOG00000004749.5	1349.03	0.668253	0.0765681	8.72757	2.60208e-18	9.37399e-15	E1: N VS NB	E1	N VS NB	2	1596.64	1127.44	up
ENSRNOG00000004751.5	1967.85	-0.0824882	0.0525364	-1.57011	0.116389	0.322717	E1: N VS NB	E1	N VS NB	2	1887.98	1914.99	none
ENSRNOG00000004752.9	2200.09	0.108822	0.109724	0.991774	0.321308	0.560754	E1: N VS NB	E1	N VS NB	2	2441.41	2138.69	none
ENSRNOG00000004753.7	6080.32	0.182746	0.145499	1.25599	0.209119	0.443175	E1: N VS NB	E1	N VS NB	2	6577.26	6139.62	none
ENSRNOG00000004754.8	24.1708	0.317896	0.26224	1.21223	0.225424	0.462663	E1: N VS NB	E1	N VS NB	1	21.4254	18.969	none
ENSRNOG00000004755.6	1604.55	-0.164758	0.0707404	-2.32905	0.0198562	0.120323	E1: N VS NB	E1	N VS NB	2	1541.5	1684.21	none
ENSRNOG00000004756.5	1527.63	0.0942653	0.172512	0.546429	0.584771	0.769337	E1: N VS NB	E1	N VS NB	2	1838.78	1765.56	none
ENSRNOG00000004757.4	948.884	-0.263844	0.0894058	-2.95109	0.00316658	0.0393705	E1: N VS NB	E1	N VS NB	2	866.775	1022.89	down
ENSRNOG00000004760.8	887.26	-0.121294	0.0637776	-1.90183	0.0571931	0.217871	E1: N VS NB	E1	N VS NB	2	810.932	931.365	none
ENSRNOG00000004763.8	9156.98	-0.261379	0.0725624	-3.60213	0.000315619	0.00858127	E1: N VS NB	E1	N VS NB	2	8876.84	10738.8	down
ENSRNOG00000004766.6	1182.38	-0.132354	0.0577523	-2.29176	0.0219197	0.126904	E1: N VS NB	E1	N VS NB	2	1134.47	1188.88	none
ENSRNOG00000004773.8	3269.2	-0.0378282	0.0496855	-0.761354	0.446446	0.666455	E1: N VS NB	E1	N VS NB	2	3334.45	3343.29	none
ENSRNOG00000004775.6	954.274	0.274761	0.0624095	4.40255	1.06988e-05	0.000813823	E1: N VS NB	E1	N VS NB	2	1018.45	837.025	up
ENSRNOG00000004776.7	295.957	0.0806033	0.0775246	1.03971	0.298473	0.53861	E1: N VS NB	E1	N VS NB	2	310.677	279.423	none
ENSRNOG00000004777.8	488.945	0.297351	0.144318	2.06038	0.0393621	0.176765	E1: N VS NB	E1	N VS NB	2	364.583	366.486	none
ENSRNOG00000004781.7	34741.4	-0.108444	0.109549	-0.989914	0.322216	0.561579	E1: N VS NB	E1	N VS NB	2	33346.3	36645.2	none
ENSRNOG00000004783.6	5943.44	0.111622	0.11507	0.970032	0.33203	0.570587	E1: N VS NB	E1	N VS NB	2	6486.01	5872.08	none
ENSRNOG00000004784.7	1313.01	-0.0575781	0.0707821	-0.813456	0.415957	0.641406	E1: N VS NB	E1	N VS NB	2	1302.89	1317.11	none
ENSRNOG00000004786.6	90.216	-0.240898	0.155834	-1.54586	0.122137	0.330702	E1: N VS NB	E1	N VS NB	2	86.1284	94.1841	none
ENSRNOG00000004787.8	408.81	-0.133581	0.0807679	-1.65389	0.0981508	0.293301	E1: N VS NB	E1	N VS NB	2	388.114	407.675	none
ENSRNOG00000004789.8	435.877	0.0772686	0.0792075	0.975521	0.329302	0.567858	E1: N VS NB	E1	N VS NB	2	438.656	424.275	none
ENSRNOG00000004793.7	4671.31	-0.023619	0.0403266	-0.585694	0.558081	0.749762	E1: N VS NB	E1	N VS NB	2	4617.8	4578.17	none
ENSRNOG00000004794.9	42959.4	-0.158486	0.0822249	-1.92748	0.0539203	0.210852	E1: N VS NB	E1	N VS NB	2	42543	45549.5	none
ENSRNOG00000004805.7	5798.39	-0.075694	0.0891892	-0.84869	0.396054	0.622038	E1: N VS NB	E1	N VS NB	2	5974.82	5835.32	none
ENSRNOG00000004806.6	891.958	0.158674	0.183782	0.86338	0.387929	0.615733	E1: N VS NB	E1	N VS NB	2	913.4	866.955	none
ENSRNOG00000004807.7	2581.83	0.0548704	0.055099	0.995852	0.319322	0.558765	E1: N VS NB	E1	N VS NB	2	2583.82	2464.75	none
ENSRNOG00000004810.9	3330.59	0.226386	0.133545	1.69521	0.0900354	0.279313	E1: N VS NB	E1	N VS NB	2	3258.4	3188.47	none
ENSRNOG00000004812.8	3211.69	0.0150626	0.0957548	0.157304	0.875005	0.938296	E1: N VS NB	E1	N VS NB	2	3256.32	3171.25	none
ENSRNOG00000004813.6	3657.56	-0.0270662	0.0478862	-0.565219	0.571925	0.759584	E1: N VS NB	E1	N VS NB	2	3711.13	3510.29	none
ENSRNOG00000004814.7	4821.93	-0.189449	0.0845254	-2.24133	0.0250047	0.137473	E1: N VS NB	E1	N VS NB	2	4335.95	4544.38	none
ENSRNOG00000004819.8	1777.24	-0.117556	0.0761858	-1.54301	0.122828	0.331534	E1: N VS NB	E1	N VS NB	2	1812.03	1862.18	none
ENSRNOG00000004820.7	3314.36	-0.142689	0.0491989	-2.90025	0.00372867	0.0440411	E1: N VS NB	E1	N VS NB	2	3237.21	3445.41	none
ENSRNOG00000004821.7	64.8776	0.0800608	0.220857	0.3625	0.716979	0.852046	E1: N VS NB	E1	N VS NB	2	65.3746	55.0188	none
ENSRNOG00000004823.9	1152.66	0.184715	0.121122	1.52503	0.127253	0.338573	E1: N VS NB	E1	N VS NB	2	1216.48	1127.85	none
ENSRNOG00000004826.7	1149.2	0.0730401	0.0745021	0.980377	0.3269	0.565808	E1: N VS NB	E1	N VS NB	2	1165.58	1131.29	none
ENSRNOG00000004827.8	3304.89	0.125249	0.062663	1.99877	0.0456337	0.192557	E1: N VS NB	E1	N VS NB	2	3277.97	3146.7	none
ENSRNOG00000004829.7	694.631	-0.0931391	0.0857512	-1.08615	0.277411	0.518645	E1: N VS NB	E1	N VS NB	2	645.469	696.839	none
ENSRNOG00000004831.9	1328	0.267089	0.145202	1.83943	0.0658518	0.235641	E1: N VS NB	E1	N VS NB	2	1460.21	1159.36	none
ENSRNOG00000004837.8	856.563	0.0138072	0.121677	0.113474	0.909655	0.957487	E1: N VS NB	E1	N VS NB	2	752.09	791.66	none
ENSRNOG00000004839.6	3657.2	-0.109305	0.126358	-0.865047	0.387013	0.615168	E1: N VS NB	E1	N VS NB	2	3900.44	3699.27	none
ENSRNOG00000004841.5	3722.79	0.317091	0.168693	1.8797	0.0601494	0.224083	E1: N VS NB	E1	N VS NB	2	4154.07	3204.82	none
ENSRNOG00000004842.8	237.143	-0.173021	0.107861	-1.6041	0.108691	0.310578	E1: N VS NB	E1	N VS NB	2	212.644	257.022	none
ENSRNOG00000004843.3	346.33	0.0954112	0.107669	0.886154	0.375534	0.605887	E1: N VS NB	E1	N VS NB	2	325.94	312.571	none
ENSRNOG00000004844.8	637.001	-0.134626	0.0694558	-1.93829	0.0525876	0.20803	E1: N VS NB	E1	N VS NB	2	603.674	628.519	none
ENSRNOG00000004846.6	5207.02	-0.002908	0.0567552	-0.0512376	0.959136	0.981539	E1: N VS NB	E1	N VS NB	2	5277.04	5056.33	none
ENSRNOG00000004854.5	66.7094	-0.705323	0.31289	-2.25422	0.0241823	0.135012	E1: N VS NB	E1	N VS NB	2	30.8306	84.0992	none
ENSRNOG00000004857.5	201.578	-0.0950255	0.0890612	-1.06697	0.285986	0.526855	E1: N VS NB	E1	N VS NB	2	183.807	200.938	none
ENSRNOG00000004863.6	1140.24	-0.0758668	0.0844968	-0.897867	0.369257	0.601215	E1: N VS NB	E1	N VS NB	2	1176.59	1111.92	none
ENSRNOG00000004864.6	1876.13	0.244001	0.103896	2.34852	0.0188483	0.116769	E1: N VS NB	E1	N VS NB	2	1618.61	1469.38	none
ENSRNOG00000004869.9	74.043	0.0438184	0.179501	0.244113	0.807144	0.906119	E1: N VS NB	E1	N VS NB	2	74.111	77.4067	none
ENSRNOG00000004870.6	233.001	0.41716	0.154365	2.70243	0.00688348	0.0653002	E1: N VS NB	E1	N VS NB	2	247.952	193.19	none
ENSRNOG00000004873.8	156.16	0.265334	0.146564	1.81036	0.0702403	0.243597	E1: N VS NB	E1	N VS NB	2	109.847	98.6389	none
ENSRNOG00000004874.7	597.077	-0.124917	0.104706	-1.19303	0.232859	0.470748	E1: N VS NB	E1	N VS NB	2	602.382	586.507	none
ENSRNOG00000004882.4	56.0203	-0.195225	0.315327	-0.61912	0.535838	0.732396	E1: N VS NB	E1	N VS NB	2	40.9779	47.9012	none
ENSRNOG00000004883.8	4052.99	-0.118077	0.0785756	-1.50272	0.132912	0.346248	E1: N VS NB	E1	N VS NB	2	3730.72	4253.22	none
ENSRNOG00000004888.8	2098.89	0.274084	0.120827	2.26841	0.0233044	0.132107	E1: N VS NB	E1	N VS NB	2	2211.81	2075.03	none
ENSRNOG00000004889.7	491.911	-0.086106	0.112217	-0.767315	0.442894	0.663739	E1: N VS NB	E1	N VS NB	2	442.1	490.842	none
ENSRNOG00000004890.7	1245.72	-0.113492	0.130097	-0.872371	0.383006	0.612217	E1: N VS NB	E1	N VS NB	2	1316.04	1359.87	none
ENSRNOG00000004891.5	804.781	0.279015	0.0727923	3.83304	0.000126571	0.00471033	E1: N VS NB	E1	N VS NB	2	896.402	672.751	up
ENSRNOG00000004893.6	381.783	-0.0746568	0.090498	-0.824955	0.409397	0.635028	E1: N VS NB	E1	N VS NB	2	399.189	373.171	none
ENSRNOG00000004899.6	123.214	-0.0910689	0.123278	-0.738728	0.460072	0.677185	E1: N VS NB	E1	N VS NB	2	133.767	135.737	none
ENSRNOG00000004900.9	1413.95	-0.198448	0.118604	-1.67319	0.0942903	0.286714	E1: N VS NB	E1	N VS NB	2	1416.93	1612.37	none
ENSRNOG00000004901.8	1577.42	0.0650776	0.0747134	0.87103	0.383738	0.61274	E1: N VS NB	E1	N VS NB	2	1643.82	1439.13	none
ENSRNOG00000004903.7	418.717	-0.123538	0.090017	-1.37239	0.169942	0.396299	E1: N VS NB	E1	N VS NB	2	361.406	423.403	none
ENSRNOG00000004904.6	5132.45	0.0726661	0.0646832	1.12341	0.261261	0.502173	E1: N VS NB	E1	N VS NB	2	5052.36	4817.61	none
ENSRNOG00000004908.6	1036.99	0.205509	0.117573	1.74794	0.0804752	0.262032	E1: N VS NB	E1	N VS NB	2	911.094	845.07	none
ENSRNOG00000004909.8	1687.07	0.135377	0.0467468	2.89596	0.00377997	0.0444285	E1: N VS NB	E1	N VS NB	2	1751.61	1620.38	none
ENSRNOG00000004910.7	1024	-0.101206	0.0583432	-1.73467	0.0827984	0.265923	E1: N VS NB	E1	N VS NB	2	984.487	1062.64	none
ENSRNOG00000004912.8	4918	0.0596998	0.13952	0.427894	0.668729	0.822217	E1: N VS NB	E1	N VS NB	2	4293.38	4583.51	none
ENSRNOG00000004917.8	1188.28	0.258349	0.0855186	3.02096	0.00251972	0.0338968	E1: N VS NB	E1	N VS NB	2	1241.55	1039.43	up
ENSRNOG00000004918.6	413.377	0.223419	0.100637	2.22005	0.0264153	0.142027	E1: N VS NB	E1	N VS NB	2	418.57	361.289	none
ENSRNOG00000004921.8	199.636	-0.0371077	0.182948	-0.202832	0.839266	0.921715	E1: N VS NB	E1	N VS NB	2	170.037	207.45	none
ENSRNOG00000004923.7	1468.42	0.115747	0.0799967	1.44689	0.147926	0.368282	E1: N VS NB	E1	N VS NB	2	1489.62	1425.32	none
ENSRNOG00000004925.9	2319.15	0.248632	0.0956107	2.60046	0.00930992	0.07811	E1: N VS NB	E1	N VS NB	2	2136.41	1938.7	none
ENSRNOG00000004927.5	545.408	0.022619	0.0773187	0.292543	0.769872	0.883479	E1: N VS NB	E1	N VS NB	2	544.999	563.588	none
ENSRNOG00000004928.6	54.2161	-0.191731	0.14942	-1.28317	0.199433	0.432251	E1: N VS NB	E1	N VS NB	2	52.2388	55.282	none
ENSRNOG00000004932.7	1467.62	-0.099852	0.119186	-0.837782	0.402153	0.628559	E1: N VS NB	E1	N VS NB	2	1555.88	1559.7	none
ENSRNOG00000004936.7	1940.94	-0.122509	0.0679727	-1.80233	0.071493	0.245992	E1: N VS NB	E1	N VS NB	2	1852.63	2054.56	none
ENSRNOG00000004937.10	344.466	0.345962	0.181219	1.90908	0.056252	0.215927	E1: N VS NB	E1	N VS NB	2	360.926	303.932	none
ENSRNOG00000004940.5	714.457	-0.111582	0.0632093	-1.76528	0.077516	0.257178	E1: N VS NB	E1	N VS NB	2	685.243	741.04	none
ENSRNOG00000004941.8	1099.88	0.0226294	0.0616392	0.367126	0.713525	0.849814	E1: N VS NB	E1	N VS NB	2	1078.54	1093.94	none
ENSRNOG00000004947.9	2653.41	0.380322	0.0972558	3.91053	9.20928e-05	0.00385772	E1: N VS NB	E1	N VS NB	2	2809.87	2311.88	up
ENSRNOG00000004951.8	195.598	0.177538	0.119278	1.48844	0.136635	0.351402	E1: N VS NB	E1	N VS NB	2	189.217	181.427	none
ENSRNOG00000004956.8	207.533	0.0412898	0.183935	0.22448	0.822384	0.913139	E1: N VS NB	E1	N VS NB	2	189.232	212.61	none
ENSRNOG00000004959.8	17755.5	0.0814571	0.0434026	1.87678	0.0605488	0.224961	E1: N VS NB	E1	N VS NB	2	18163.9	17661.6	none
ENSRNOG00000004962.7	2095.27	0.0262423	0.064006	0.409997	0.681808	0.830433	E1: N VS NB	E1	N VS NB	2	2127.26	2161.06	none
ENSRNOG00000004964.5	286.503	0.194112	0.214381	0.905451	0.365226	0.59833	E1: N VS NB	E1	N VS NB	2	230.041	236.349	none
ENSRNOG00000004967.8	851.089	-0.0527591	0.0741101	-0.711903	0.476525	0.688484	E1: N VS NB	E1	N VS NB	2	825.555	762.222	none
ENSRNOG00000004968.8	128.646	0.420012	0.24111	1.74199	0.0815105	0.263888	E1: N VS NB	E1	N VS NB	2	107.078	91.1992	none
ENSRNOG00000004971.8	324.974	0.164441	0.0899489	1.82816	0.0675255	0.238432	E1: N VS NB	E1	N VS NB	2	313.928	308.85	none
ENSRNOG00000004972.8	151.579	-0.122231	0.110142	-1.10976	0.267103	0.507949	E1: N VS NB	E1	N VS NB	2	122.603	128.991	none
ENSRNOG00000004973.8	6976.75	0.0440965	0.0469532	0.93916	0.347649	0.583056	E1: N VS NB	E1	N VS NB	2	7113.02	6854.97	none
ENSRNOG00000004978.7	13058.7	0.0908328	0.0720269	1.2611	0.207274	0.440729	E1: N VS NB	E1	N VS NB	2	13820.6	12614.2	none
ENSRNOG00000004980.8	786.659	-0.129128	0.0725743	-1.77926	0.0751976	0.252941	E1: N VS NB	E1	N VS NB	2	737.799	764.734	none
ENSRNOG00000004992.8	7904.69	-0.0174546	0.0321366	-0.543137	0.587036	0.770698	E1: N VS NB	E1	N VS NB	2	7779.83	8135.1	none
ENSRNOG00000004996.6	1479.39	-0.0198653	0.074081	-0.268156	0.788579	0.895322	E1: N VS NB	E1	N VS NB	2	1412.24	1466.86	none
ENSRNOG00000004998.6	2257.78	0.00620343	0.154598	0.0401263	0.967992	0.985083	E1: N VS NB	E1	N VS NB	2	2394.48	2330.83	none
ENSRNOG00000005003.5	9938.71	-0.0246952	0.0979891	-0.25202	0.801025	0.902696	E1: N VS NB	E1	N VS NB	2	10672.7	11411	none
ENSRNOG00000005006.7	448.228	0.0686505	0.064291	1.06781	0.285607	0.526397	E1: N VS NB	E1	N VS NB	2	473.188	406.14	none
ENSRNOG00000005007.8	1003.26	0.334807	0.168632	1.98543	0.0470967	0.196032	E1: N VS NB	E1	N VS NB	2	1049.11	786.266	none
ENSRNOG00000005008.7	24.9812	0.433474	0.609152	0.711602	0.476711	0.688484	E1: N VS NB	E1	N VS NB	1	23.4269	11.6228	none
ENSRNOG00000005009.6	178.681	0.0842134	0.092064	0.914727	0.360335	0.594168	E1: N VS NB	E1	N VS NB	2	168.106	168.203	none
ENSRNOG00000005012.8	513.194	0.141478	0.112875	1.2534	0.210058	0.444115	E1: N VS NB	E1	N VS NB	2	445.581	423.331	none
ENSRNOG00000005015.7	2919.99	0.160841	0.0837926	1.91952	0.0549191	0.212852	E1: N VS NB	E1	N VS NB	2	2874.66	2586.42	none
ENSRNOG00000005016.7	1829.09	-0.176288	0.0514163	-3.42864	0.000606611	0.013508	E1: N VS NB	E1	N VS NB	2	1727.09	2028.58	none
ENSRNOG00000005017.7	247.89	-0.0824547	0.177496	-0.464543	0.642259	0.804918	E1: N VS NB	E1	N VS NB	2	187.822	209.608	none
ENSRNOG00000005018.8	6592.11	0.16025	0.169266	0.946735	0.343774	0.579457	E1: N VS NB	E1	N VS NB	2	7206.57	6222.79	none
ENSRNOG00000005021.6	411.618	0.201775	0.0842702	2.39438	0.0166483	0.108602	E1: N VS NB	E1	N VS NB	2	377.082	345.143	none
ENSRNOG00000005024.5	1495.12	-0.0920975	0.0623532	-1.47703	0.139668	0.35608	E1: N VS NB	E1	N VS NB	2	1382.62	1555.06	none
ENSRNOG00000005031.5	1557.84	0.0486755	0.057071	0.852895	0.393718	0.620255	E1: N VS NB	E1	N VS NB	2	1567.15	1574.45	none
ENSRNOG00000005033.7	1481.54	0.114001	0.0540284	2.11001	0.0348572	0.165173	E1: N VS NB	E1	N VS NB	2	1563.3	1408.8	none
ENSRNOG00000005034.6	2263.96	-0.0759747	0.10047	-0.756196	0.449531	0.668856	E1: N VS NB	E1	N VS NB	2	2309.9	2322.75	none
ENSRNOG00000005037.7	65.5754	0.657787	0.235342	2.79502	0.00518959	0.0544265	E1: N VS NB	E1	N VS NB	2	62.1715	38.638	none
[truncated: 12,302 more rows]
