# Supplementary material for: An in vitro neurobacterial interface reveals direct modulation of neuronal function by gut bacteria
Source: Sci Rep. 2025 Jul 15;15:25535. doi: 10.1038/s41598-025-10382-7 (PMC12264013; doi:10.1038/s41598-025-10382-7)
Supplement: Supplementary file 2 — Supplementary Material 2 [file 41598_2025_10382_MOESM2_ESM.zip › Supplementary Annexes/Annex 2- HALLMARKS.xlsx]

## Sheet: Hoja1
Bioelectricity	Cognition	Amyloid_precursor_metabolism	Neurogenesis	Response_to_nutrient_levels	Inflammatory_response	Synaptic signaling	Neuron_projection_regeneration	Negative regulation of response to biotic stimulus	Positive_regulation_of_response to_biotic_stimulus	Negative_regulation_of_apoptosis_proces	Detection_of_stimulus	Ca_mediated_signaling	Regulation_of_long_term_synaptic_plasticity	Cell_Cell_adhesion	Neg_reg_of_gen_expr_and_epigenetic	Glial_cells_activation	Chemical_synaptic_transmission	Signaling_receptor_activator_ac	Transmembrane_signaling_recp_ac	Dementia	Inflammatory_bowel_disease	Autism	CNS_infections	Mood_disorders
Dlg2	Adora1	Aph1a	Adgrd1	Abca1	Acer3	Dmd	Adm	Spink5	Abcb1a	AABR07058284.1	Cadm1	Ackr2	Agt	Abl1	AABR07006367.1	Slc9a6	Acp1	App	AABR07030773.1	Adipoq	Adap1	Aatf	Sod2	Adcy8
Dlg4	Ankrd11	Apoe	Agtr1a	Abcb1a	Ackr1	Drp2	Apoe	Fam3a	Cdkn1a	Aamdc	Crtam	Ackr3	App	Abl2	Bmi1	Adora2a	Acp2	Eng	AABR07035501.1	Apoe	Adipoq	Abca2	Il1rl1	Adcy9
Nlgn1	App	Dlg1	Agtr1b	Abcg5	Ackr2	Dtna	Gfap	Usp15	Msx2	Aatf	Rho	Ackr4	Bdnf	Adam15	Chek1	Ager	Agrn	Prkce	Adgrb1	App	Ager	Abca8	Il33	Ambp
Pmp22	Atp1a3	Ldlrap1	Ankrd11	Abcg8	Adam8	Dtnb	Nos1ap	Cd46	Pax6	Abcc9	Smo	Ada	Camk2b	Adam8	Crebzf	Agt	Apba1	Cdk5	Antxr1	Bace1	Agt	Abcb1a	Il5	Avpr1b
Akap5	Bdnf	Naglu	Aplnr	Acaca	Afap1l2	Dytn	Omg	Susd4	Pdx1	Abo	Tspo	Adora3	Camk2g	Anxa9	Ctr9	App	Apba2	Ly6g6e	Antxr2	Bax	Alpi	Abcc3	Mag	Dctn1
Cntn2	Bglap	Ncstn	Ascl1	Acacb	Ager	Kcmf1	Ptprf	Vsig4	Ucp2	Abraxas2	Ssc5d	Agtr1a	Dlg4	Aqp4	Dnmt3b	Bace2	Apba3	Slurp1	Antxrl1	Bche	Ang	Abcg2	Mbp	Hcn1
Cntnap2	C5ar1	Nsg1	Atp1a3	Ace	Agr2	Lrit3	Smo	A2m	Aim2	Actc1	Clec4m	Agtr1b	Drd2	Arvcf	Dnmt3l	C1qa	App	Alkbh1	Antxrl2	Bcl2	Ano6	Abhd11	Mobp	Nr3c1
Kcnb1	Cbr3	Prnp	Bckdk	Acot2	Agtr1a	Utrn	Ulk1	Serping1	Casp6	Ada	Naip5	Agtr2	Egr1	Astn1	ENSRNOG00000067470	C5ar1	Cacna1a	App	Antxrl3	Capzb	Apc	Abhd11-as1	Alb	Polg
Kcnip2	Chd7	Psen1	Brinp1	Adam17	Agtr1b	Ache	Lamb2	Arg2	Cgas	Adam17	Naip6	Alms1	Fcgr2b	Bcl2	Epc1	Cntf	Cacna1b	Bmp4	Bmpr1b	Cp	Apc2	Acaca	Il6	Rara
Kcnip2_v1	Chl1	Psenen	Btbd1	Adipoq	Agtr2	Ache	Ntrk3	Havcr2	ENSRNOG00000069878	Adamts20	Nlrc4	Aplnr	Grik2	Boc	Ezh2	Egfr	Cacna1c	Ccl3	C10h17orf99	Dnmt1	Atg16l1	Acacb	Ache	Slc6a4
Kcnip2_v2	Chmp2b	Tmcc2	Btbd2	Adipor2	Aif1	Chrm3	Tnr	Mapkbp1	Gbp1	Adora1	Nod1	App	Grin1	Cbll1	Hdac1	Ifng	Cacna1e	Ccl5	Cd247	Drd2	B2m	Acadvl	Bche	Sst
Kcnip2_v3	Chrm1	Ncstn	Btbd3	Akp3	Akt1	Chrna1	Apoa1	Mir181b1	Gbp2	Agap2	Nod2	Atp1a3	Grin2a	Ccn1	Hdac4	Ifngr1	Cacna1g	Ccl9	Cd27	E2f1	C13h1orf116	Ache	Bdnf	Ace
Ank3	Chrna4	Abcg1	Btbd6	Akt2	Alox5	Chrna2	Apoe	Mir181b2	Gbp4	Ago4	Parg	Avpr1a	Grin2b	Cd2	Hdac6	Il1b	Cacnb1	Colec10	Cd300a	Egfr	C4bpa	Acp6	Cd46	Adcy2
Gldn	Chrna7	Adam10	Ccnyl1	Alad	Anxa1	Chrna3	Bcl2	Pten	Gbp5	Ahi1	Pglyrp1	Bdkrb1	Grm5	Cd200	Hdac9	Mt2A	Cacnb2	Cx3cl1	Cd300c	Grn	C4bpb	Acr	Chi3l1	Add3
Myoc	Chrnb2	Adam17	Cdk5rap2	Alas1	Ap3b1	Chrna4	Bex1	Atg12	Gbp7	Aif1	Pglyrp2	Bdkrb2	Hras	Cd200l1	Lhx2	Naglu	Cacnb3	Cxcl10	Cd300c2	Gsr	Card9	Acsl4	Crp	Adipoq
Nfasc	Comt	Adam19	Cdkn2a	Ambra1	Ash1l	Chrna5	Chl1	Atg5	Hexim1	Aipl1	Pglyrp3	Bhlha15	Kcnj10	Cd200l2	Macroh2a1	Psen1	Cacnb4	Defb14	Cd300c2l1	Hmgcr	Cd34	Actl6b	Mmp9	Agt
Nrcam	Ctns	Adam9	Cdkn2a_v1	Asns	Atrn	Chrna6	Cntf	C1qbp	Hmgb1	Akr1a1	Pglyrp4	Bnip1	Kras	Cd2ap	Macroh2a2	Smo	Camk2n1	Defb17	Cd300cl1	Igf1r	Cd46	Acvr1	Ngf	Akap11
Sclt1	Cux2	Aph1a	Celsr3	Atf4	Axl	Chrna7	Cspg5	Fgl2	Hsp90aa1	Akr1b1	Nlrp3	C3ar1	Lnpep	Cd33	Mettl4	Trem2	Cartpt	Defb3	Cd300e	Lrp8	Cd55	Acvr1c	Ntrk2	Akt1
Sptbn4	Cyfip1	Aph1b	Cep120	Atg7	Bdkrb1	Chrnb1	Ctnna1	Foxp3	Ifi214	Akt1	Calm1	Cacna1d	Neto1	Cd34	Morc2	Zeb2	Cav2	Defb33	Cd300lb	Lrpap1	Cdh2	Ada	Parp1	Ank3
Aif1	Dgcr2	Bace1	Chac1	Atg9a	Bmp2	Chrnb2	Dag1	Htra1	LOC102556096	Akt2	Calm2	Camk1g	Nf1	Cd53	Mphosph8	App	Cdh8	Defb4	Cd300ld	Mapt	Cnr2	Adamts18	S100b	Atp1a3
Akap12	Dop1b	Cln3	Cln5	Bdnf	Bmp6	Chrnb3	Dhfr	Ilrun	Matr3	Aldh2	Calm3	Ccl20	Plk3	Cd93	Mta1	Grn	Cel	Defb41	Cd300ldl1	Ngfr	Cr1l	Adh4	Trem1	Avpr1b
Akap9	Fam107a	Dhcr24	Coq7	Becn1	Bmpr1b	Chrnb4	Enpp1	Irgm	Mavs	Alox12	Casr	Ccl3	Rab11a	Cdh1	Mtf2	Lrp1	Cep89	Defb42	Cd300le	Nos2	Cr2	Adh5	Aldoc	Bdnf
Atp1a3	Gmppa	Ncstn	Cxcr4	Bglap	C3	Chrnd	Folr1	Itch	Mnda	Angpt1	Kcnmb1	Ccr10	Rab5a	Cdh10	N6amt1	Psen1	Chat	Defb5	Cd300lf	Notch4	Crp	Adh6	Atf4	Bhlhe40
Bcl2	Gnas	Psen1	Dagla	Cacna1c	C3ar1	Chrne	Gap43	Mir26b	Nlrc4	Angpt4	Kcnmb2	Ccr1l1	Rab5al1	Cdh11	Phf1	Ager	Chrm1	Defb51	Cd300lg	Npy	Cul2	Adm2	Atf6	Brd1
Bcl2l1	Gpr155	Psen2	Daglb	Capn10	C4a	Chrng	Isl1	Pcbp2	Nlrp10	Angptl4	Kcnmb3	Ccr2	Rab8a	Cdh13	Phf19	App	Chrm2	Fgf10	Cd3d	Nrg1	Cyba	Adnp	Bdnf	Cacna1c
Bdnf	Gpr158	Psenen	Dchs1	Cbs	C4b	Crkl	Jak2	Ppm1b	Nono	Ankle2	Kcnmb4	Ccr3	Rims1	Cdh2	Pphln1	C1qa	Chrm3	Fgf2	Cd3e	Pcsk1n	Defa5	Adrb2	Cd44	Cacna1d
Brd1	Grcc10	Abca7	Egfr	Ccl5	C5	ENSRNOG00000070877	Jam3	Rnf26	Pqbp1	Anp32b	Ryr2	Ccr4	Snca	Cdh23	Ppm1d	C5ar1	Chrm4	Fgf7	Cd3g	Pla2g7	Esr2	Adsl	Cx3cl1	Camk2a
Btg2	Grm5	Adam10	Eomes	Cd40	C5ar1	Large1	Jun	Traf3ip1	Prkdc	Apbb2	Stim1	Ccr5	Syngap1	Cdh24	Prdm14	Casp1	Chrm5	Fgf8	Cd44	Pon1	Fcamr	Aebp1	Cx3cr1	Ccl2
Cd14	Gtf2a1l	Aph1a	Ephb1	Cd44	C5ar2	Ly6a	Mag	Trim38	Pspc1	Apc	Syt1	Ccr6	Syngr1	Cdh3	Rif1	Clu	Chrna10	Hgf	Cd5l	Slc25a24	Fcmr	Afdn	Ddit3	Cd47
Cdk2	Hoxa1	Aph1b	Erbb2	Chsy1	C5l1	Ly6al1	Mapk8ip3	Mul1	Pycard	Api5	Syt7	Ccr7	Synpo	Cdh5	Samd7	Csf1r	Chrna9	Hmgb2	Cd72	Slc6a3	Fgf23	Aff4	Eif2a	Cdc42
Cntf	Hrh3	Bace1	Erbb3	Cideb	Calca	Ly6c	Mtr	Nt5c2	Rbm14	Apip	Syt9	Ccr8	Syp	Cdh8	Sdr16c5	Cx3cl1	Clstn2	Lgals3	Cd79a	Slc9a8	Git2	Ahdc1	Gja1	Chrm2
Crhr1	Htr4	Dyrk1a	Erbb4	Col1a1	Camk4	Ly6cl1	Nefh	Tarbp2	Sfpq	Aqp1	Gucy2e	Ccr9	Bdnf	Cdon	Sirt6	Cx3cr1	Clstn3	Mif	Cd79b	Trem2	Gstm1	Ahi1	Gjb6	Clock
Cyfip1	Jakmip1	Ncstn	Ercc6	Cpt1a	Ccl1	Ly6e	Nefm	Havcr2	Sin3a	Araf	Atf2	Ccrl2	Ephb2	Cdsn	Sirt7	Ifng	Cntnap2	Ntf3	Chrna10	Vcp	Gstt1	Ahr	Igf1	Comt
Dcx	Kcnq2	Psen1	Etv6	Crp	Ccl11	Ly6g6d	Nrep	Acod1	Sting1	Arel1	Drgx	Cd24	Fmr1	Celsr1	Smyd5	Ifngr1	Ctnnb1	Pdgfb	Chrna3	Vldlr	Hp	Akr1a1	Il16	Cplx1
Disc1	Kmt2a	Psen2	Fabp7	Cst3	Ccl12	Ly6g6e	Rxra	Atg12	Tbk1	Arf4	Asic3	Cd3e	Fxr1	Celsr3	Suv39h1	Ifngr2	Dlg1	Pgf	Chrna4	Adrb2	Hpgd	Akr1b10	Mif	Cplx2
Eef1a2	Lhcgr	Psenen	Fat4	Ctsd	Ccl17	Ly6g6f	Vcan	Atg5	Tlr4	Arhgap10	Or2c1	Cd4	Fxr2	Cldn2	Suv39h1-ps1	Il13	Dlg2	S100a4	Chrna6	Epo	Hspa5	Akr1c2	Mt3	Cs
Egr1	Lins1	Aatf	Fgf13	Cyba	Ccl19	Ly6h	Fas	Aurkb	Tlr9	Arl6ip1	Or4e2	Cd8a	Grm5	Clec7a	Suv39h2	Il4	Dlg3	S100a7a	Chrna7	Gc	Hspa8	Akr1c3	Ngf	Ddc
Epo	Magt1	Abca7	Foxg1	Cyp17a1	Ccl2	Ly6i	Matn2	Banf1	Tomm70	Armc10	Or5an1	Chrm3	Kdr	Cntn1	Tasor	Itgam	Dlg4	Scg2	Chrna9	Il1b	Icam1	Akr7a2	Ntf3	Disc1
Fmr1	Mettl23	2002-08-01	Ftsj1	Cyp2c6	Ccl20	Lypd1	Ptn	Cactin	Trim5	Arnt2	Or5ar1	Cx3cr1	Kit	Cntn2	Tasor2	Jak2	Dmxl2	Vegfa	Chrnb1	Insr	Ifng	Akr7a3	Ntrk2	Dixdc1
Fzd3	Mfsd2a	Bace2	Grin2a	Cyp8b1	Ccl21	Slurp2	Kiaa0319	Ccr1	Xrcc5	Arrb1	Andpro	Cxcr1	Neurl1	Cntn5	Tfap2c	Jun	Dnajc5	Vegfb	Chrnb3	Irs1	Igf2	Alad	Ntrk3	Drd1
Ghrl	Mgat3	Itm2a	Hap1	Dnmt1	Ccl24	Sorbs1	Tnr	Cep63	Xrcc6	Ascl1	Azgp1	Cxcr2	Nptn	Col13a1	Trim27	Kcnj8	Doc2b	Vegfc	Chrnb4	Nefl	Igfbp3	Aldh1a1	Parg	Drd5
Gjb6	Ndufs4	Itm2b	Hmga1	Dnmt3a	Ccl25	Sorbs2	Cers2	Dhx58	Zbp1	Asic2	Car6	Cxcr3	Shank3	Crisp2	Trim37	Naglu	Drd1	Vegfd	Chrne	Npy	Ikbkb	Aldh1a3	Parp1	Fads2
Gria1	Nf1	Itm2c	Htt	Egr1	Ccl26	Chrm1	Epha4	Drd2	Zcchc3	Asns	ENSRNOG00000070504	Cxcr4		Crnn	Bend3	Nampt	Drd4	Wnt5a	Chrng	Oprm1	Il10	Aldh1l1	S100b	Fstl5
Grin2b	Nipbl	Mir106a	Ift20	Ehmt2	Ccl3	Chrm2	Fignl2	Dtx4	Znfx1	Atad3a	Gnat1	Cxcr5		Csta	Bmi1	P2ry1	Exoc4	Wnt7b	Clec1a	Pdgfb	Il10ra	Aldh2	Slc6a4	Gabra3
Hnrnpd	Nsun5	Mir144	Kat5	Erbb4	Ccl4	Chrm3	Inpp5f	Grn	Cd14	Atf5	Gnat2	Cxcr6		Ctnna1	Ctcf	P2ry2	Fgf12	Ccl1	Clec1b	Slc6a4	Il10rb	Aldh3a1	Xbp1	Gabra5
Hp	Or52b4	Mir153	Kat8	Esr2	Ccl5	Chrm4	Kremen1	Havcr2	Clec7a	Atg5	Gnat3	Defb1		Ctnna2	Dnmt1	Snca	Fgf14	Ccl11	Eda2r	A2m	Il18rap	Aldh3a2	Tlr2	Gad1
Htr7	Ptchd1	Mir17	Kiaa0319	F7	Ccl6	Chrm5	Lrig2	Irak3	Fcna	Atg7	Lpo	Drd1		Ctnna3	Dnmt3a	Tlr1	Gabra1	Ccl12	Edar	Abat	Il19	Aldh3b1	Gria1	Gad2
Il6	Rp9	Mir20a	Lemd2	Fas	Ccl7	Hrh3	Neo1	Lyar	Fcnb	Atox1	Pigr	Edn1		Ctnnb1	Dnmt3b	Tlr2	Gabra3	Ccl17	Egfr	Abca1	Il1rn	Aldh3b2	Grin2a	Gch1
Kcnj3	RT1-Da	Mir298	Lhx2	Fasn	Ccl9	Hrh4	Pten	Mir181b1	Ffar2	Aurka	Pip	Ednrb		Ctnnd1	Dnmt3l	Tlr3	Gabra5	Ccl19	ENSRNOG00000063487	Abca7	Il2	Aldh3b3	Plat	Grik2
Kcnj6	Rtl4	Mir31	Lig4	Fbp1	Ccr1	Oprm1	Ptprs	Mir181b2	Lbp	Aven	Plcb2	Eif2ak3		Ctnnd2	Ehmt1	Tlr4	Gabrb1	Ccl2	Erbb2	Abcb1a	Il20	Aldh4a1	Prnp	Grin2a
Kmt2c	Setd5	Mir323	Lmnb1	Fgf21	Ccr1l1	Cacna1a	Rgma	Mir21	Mbl2	Avp	Rtp1	ENSRNOG00000067970		Cx3cl1	Ehmt2	Tlr6	Gabrb2	Ccl20	Erbb3	Abcc1	Il21r	Aldh5a1	Ace2	Grin2b
Mfn1	Shroom4	Mir455	Lpar1	Fgfr1	Ccr2	Doc2b	Rtn4r	Mul1	Tlr2	Axl	Rtp2	Fcer1a		Cx3cr1	Ezh2	Tlr9	Gabrb3	Ccl21	Fas	Abi3	Il23r	Aldh6a1	Aqp4	Grk3
Mfn2	Slc1a4	Flot2	Marcks	Fis1	Ccr3	Rims1	Rtn4rl1	Nlrc3	Cgas	Babam2	Rtp3	Fcgr3a		Cxadr	Hdac1	Tnf	Gabrd	Ccl24	Fcamr	Abl1	Il24	Aldoa	Cast	Grn
Mmp2	Slc6a3	Mir15b	Mesp1	Foxa3	Ccr4	Rims2	Xylt1	Nlrp4	Sting1	Bag1	Rtp4	Fkbp1b		Cxcl12	Hells	Trem2	Gabrg1	Ccl25	Fcer1a	Acadvl	Il2ra	Aldoart2	Cd36	Gsk3a
Mstn	Slc8a2	Mir29a	Mir124-3	Foxo3	Ccr5	Rims3	Spp1	Nlrx1	Alpk1	Bag3	Tas2r102	Fpr2		Cyfip2	Kmt2b	Trpv1	Gabrg2	Ccl26	Fcgr2a	Ace	Il33	Alg12	Clec12a	Gsk3b
Mt-co1	Sobp	Mir29b1	Myd88	Foxo4	Ccr7	Rims4	Diaph1	Nmi	Becn1	Bag6	Tas2r103	Gna15		Dcc	Mbd1	Cx3cr1	Gabrp	Ccl27	Fcgr2a-ps1	Ache	Il5	Alox12	Il1rl1	Hdac5
Musk	St3gal4	Mir29b2	Naglu	Fto	Ccrl2	Snap25	Diaph2	Parp1	Cgas	Bard1	Tas2r104	Gpr15		Dchs1	Mbd2	Grn	Gabrq	Ccl28	Fcgr2al1	Adam10	Il6	Alox12b	Il33	Htr2a
Ngf	Stra6	Prnp	Nav2	Fubp1	Cd14	Stx1b	Map4k4	Pim1	Dhx58	Bcl2	Tas2r105	Gpr25		Dlg1	Mbd3	Il33	Gabrr1	Ccl3	Fcgr2b	Adam17	Inava	Alox15	Jak3	Htr2c
Npy1r	Th	Rock1	Nav3	G6pc1	Cd2ap	Syt1	Rtn4	Sfn	Ipo5	Bcl2a1	Tas2r106	Gria1		Dlg2	Mbd3l1	Trem2	Gabrr2	Ccl4	Fcgr3a	Adam2	Irgm	Alox15b	Lta	Impa2
Nqo1	Tmprss11e	Sorl1	Ndufs2	Gc	Cd40lg	Syt11	Thy1	Tnfaip3	Irf3	Bcl2l1	Tas2r107	Gria2		Dlg3	Mbd3l2	Tyrobp	Gabrr3	Ccl5	Fcmr	Adam9	Itga4	Aloxe3	Nrg1	Ins2
Nr3c1	Tusc3	Abca7	Nell2	Gh1	Cd44	Syt13	Rtca	Trafd1	Irf7	Bcl2l10	Tas2r108	Gria3		Dlg4	Ppm1d	Ldlr	Gad2	Ccl6	Fcrl1	Adamts1	Itgal	Alpp	Pik3cg	Itih1
Nr4a1	Washc4	Apoe	Neurog1	Ghrl	Cd47	Syt15	Cers2	Trex1	Mavs	Bcl2l2	Tas2r109	Grik1		Dsc1	Smarca4	Nr1d1	Gipc1	Ccl7	Fcrl2	Adamts5	Itgb8	Ank2	Prkaa2	Kat6b
Nrf1	Abl1	Bin1	Neurog2	Gip	Cd96	Syt17	Apoa1	Trim21	Rig1	Bcl3	Tas2r110	Grik2		Dsc2	Tex15	Trem2	Gjc1	Ccl9	Fcrl5	Adipoq	Klkb1	Ankrd11	Tnfrsf1b	L1cam
Ntrk1	Actr2	Chrna7	Nfia	Gpam	Cela1	Syt2	Apoa4	Tyro3	Sting1	Bcl6	Tas2r113	Grin1		Dsc3	Brca1	Cst7	Gjd2	Cklf	Fcrl6	Adnp	Krt8	Aoc1	Nfkb1	Lman2l
Opa1	Adrb2	Clu	Nfib	Gpt	Cfh	Syt4	Apod	Usp38	Tbk1	Bdnf	Tas2r114	Grin2a		Dsg1	Hnrnpu	Cx3cl1	Glra1	Cx3cl1	Fcrla	Adra1a	Ltf	Aoc2-ps1	RT1-Ba	Mbl2
Oxt	Agt	Gga3	Nfix	Gria1	Chi3l1	Syt5	Apoe	Ywhaz	Tifa	Becn1	Tas2r116	Grin2b		Dsg2	Lrif1	Grn	Glra2	Cxcl1	Fcrlb	Adrb3	Mthfr	Aox1	Aldh1a1	Mrps33
P2rx7	App	Hap1	Nkx6-1	Gss	Chst1	Syt7	Calu	Zdhhc18	Traf3ip3	Bfar	Tas2r117	Grin2c		Dsg3	Mettl3	Ldlr	Glrb	Cxcl10	Glra1	Ager	Muc19	Apc	Atf6	Mt-nd1
Pebp1	Asic1	Igf1	Npc1	Gsta1	Cmklr1	Syt8	Chst3	Cactin	Traf6	Birc2	Tas2r118	Grin2d		Dsg4	Rbm15	Nr1d1	Gls	Cxcl11	Glra2	Agt	Muc2	Aqp4	Cped1	Mthfr
Ppargc1a	Brsk1	Mir153	Ntn5	Gstp1	Cmklr2	Doc2a	Map1b	Defb21	Trim25	Birc3	Tas2r119	Grm1		Dsp	Rbm15b	Pparg	Gria1	Cxcl12	Glra3	Agtr1a	Nfil3	Aqp9	Ctss	Ncam1
Prickle1	Btg2	Mir15b	Nup133	H19	Cnr2	Doc2b	Mmp2	Ltf	Ywhae	Birc5	Tas2r120	Homer2		Dst	Smchd1	Syt11	Gria2	Cxcl13	Glra4	Aif1	Nod2	Arhgap32	Galc	Ncan
Prickle2	Cdk5	Mir186	Omp	H6pd	Cntnap2	Syt1	Ncam1	Nfkbil1	Washc4	Birc6	Tas2r121	Hpca		Egfr	Ythdc1	Tafa3	Gria4	Cxcl14	Glrb	Aifm1	Nos2	Arhgap33	Il1a	Ndufs7
Rab3a	Chrna7	Mir24-2	Pcsk1	Hdac3	Col6a1	Syt2	Nefl	Prdx2	Tlr4	Birc7	Tas2r123	Htr2b		Emcn	Eed	Csf1r	Grik1	Cxcl16	Gpr158	Akap5	Nox1	Arhgef10	Klrc2	Ndufv2
Reln	Chrnb2	Mir298	Pcsk9	Hmbs	Cr2	Syt7	Tnc	Trib1	Ifih1	Bmpr1b	Tas2r124	Itgal		Erbin	Ehmt1	Ctsc	Grik2	Cxcl2	Htr3a	Akr7a2	Npsr1	Arhgef9	Krt73	Ngf
Ryr1	Cln3	Mir29a	Phgdh	Hmgcr	Crh	Syt9	Tspo	Cd96	Oas3	Bnip3	Tas2r125	Itpr1		Esam	Ezh1	Kcnn4	Grik3	Cxcl3	Htr3b	Akt1	Pdgfb	Arid1a	Mapt	Nr3c1
S100a13	Cln8	Mir29b1	Prdm12	Hnf4a	Crhbp	Acp1	Lrp1	RT1-CE5	Lrrfip2	Bnip3l	Tas2r126	Itpr2		F11r	Ezh2	Lrrk2	Grik4	Cxcl6	Igsf7	Aldh2	Pfkfb2	Arid1b	Msl3l2	Nrg1
Sod2	Clstn2	Mir29b2	Prdm13	Hsd11b1	Crlf2	Acp2	Ntrk3	Lgals9	Hmgb1	Braf	Tas2r129	Itpr3		Fat1	Jarid2	Mmp8	Grik5	Cxcl9	Igsf7 l1	Alox15	Pigr	Arid2	Nefh	Ntng1
Src	Cntnap2	Mir339	Prdm16	Hsd17b3	Csf1	Agrn	Braf	RT1-CE5	Hspd1	Btg2	Tas2r13	Kiss1r		Fat2	Kdm5a	Stap1	Grin1	Gpr15lg	Il21r	Ambra1	Plcg2	Arih2	Nefl	Ntng2
Tacr1	Crh	Mir361	Prdm6	Hsd3b1	Csrp3	Apba1	Cntf	Arrb2	Myd88	Cabin1	Tas2r130	Ksr2		Fat3	Suz12	Tafa3	Grin2a	Pf4	Klrb1	Amfr	Plxna2	Arsa	Prnp	Ntrk1
Tacr2	Dbh	Mir455	Prdm8	Igf1	Cul3	Apba2	Fkbp1b	Clec12b	Reg3g	Camk1d	Tas2r134	L1cam		Fat4	Dnmt3b	Trem2	Grin2b	Ppbp	Klrc1	Ang	Pomc	Arsb	Ptgs1	Ntrk2
Tgfbr1	Drd1	Ntrk2	Psen1	Igf1r	Cx3cl1	Apba3	Flna	Crk	Tlr2	Capn3	Tas2r135	Lat		Fblim1	Trip12	Ttbk1	Grin2c	Xcl1	Klrc2	Anxa5	Ptgs2	Arsg	Ptgs2	Pacs1
Th	Drd2	Pin1	Ptbp1	Igf2	Cxcl1	App	Grn	Gfer	Tlr4	Card14	Tas2r136	Lat2		Fndc3a	Ubr5	Atm	Grin3a	Apoa1	Klrc3	Aoc3	Ptpn22	Arsi	RT1-Bb	Pc
Xbp1	Drd4	Prnp	Rarb	Igfals	Cxcl10	Cacna1a	Igf1r	Igf2	Tlr6	Cat	Tas2r137	Lrrk2		Foxf1	Bahd1	Calhm2	Grm1	Dpp4	Klrd1	Apbb1	Rassf1	Arsk	S100b	Pde4b
Actb	Drd5	Rock1	Rita1	Il15	Cxcl11	Cacna1b	Mif	Klrc1	Tlr9	Cbl	Tas2r138	Mcoln1		Hspg2	Baz2a	Hspa4	Grm4	Efna5	Klre1	Apbb2	Runx3	Arsl	Serpina3m	Plekho1
Adss1	Eif4a3	Rtn1	Rogdi	Il15ra	Cxcl13	Cacna1c	Ndel1	Klrd1	Tnip1	Cblb	Tas2r139	Mcoln2		Icam1	Bcl6	Sphk1	Grm5	Epha7	Klrh1	Apc	Sfrp1	Arvcf	Serpina3n	Pomc
Adss2	Elavl4	Rtn2	Six1	Il1rl1	Cxcl2	Cacna1e	Nrg1	Lgals9	Lrrfip2	Cbs	Tas2r140	Mcoln3		Icam2	Cbx1		Grm6	Flrt2	Klri1	Aph1a	Sfrp2	Ash1l	Snca	Pou3f2
Calr	Gabra5	Rtn3	Slc1a1	Il6	Cxcl3	Cacna1g	Ptn	Mill1	Ticam1	Ccn1	Tas2r143	Mcu		Icam4	Cbx3		Grm7	Flrt3	Klri2	Aph1b	Slamf8	Asphd1	Snora16b	Ppp1r1b
Ciita	Glp1r	Rtn4	Smarca4	Insr	Cxcl6	Cacnb1	Scarf1	RT1-A1	Tnip3	Ccnd2	Tas2r144	Ncald		Icam5	Cbx3l2		Grm8	Nrg1	Lag3	Aplp2	Slc11a1	Asxl1	Srd5a3	Ptgs1
Gnat1	Grin1	Sorl1	Smarce1	Itgb1	Cxcl9	Cacnb2	Stk24	RT1-A2	Trim11	Ccng1	Tas2r145	Ncam1		Icos	Cbx5		Hrh1	Nrg3	Lgr4	Apoa1	Slc6a14	Asxl2	Stx1a	Ptgs2
Grm1	Grin2b	Spon1	Spock1	Kat2a	Cxcr3	Cacnb3	Lrp1	RT1-CE5	Akt1	Cd27	Tas2r7l	Necab2		Igdcc3	Dnmt3a		Hrh2	Sema3a	Lgr5	Apoa4	St6galnac1	Asxl3	Tubb2a	Pvalb
Hif1a	Grm7	Abca2	Tacc1	Kdm4a	Cxcr6	Cacnb4	Hgf	RT1-M3-1	Aurkb	Cd38	Asic3	Nmur1		Igdcc4	Dnmt3b		Hrh3	Sema3b	Lmbr1	Apoc1	Stat3	Atp10a	Ywhag	Rap1gap
Hpca	Htt	Ncstn	Tacc2	Krt18	Cyba	Camk2n1	Pum2	Sh2d1b2	Banf1	Cd40lg	Trpa1	Oprl1		Igsf5	Dot1l		Hrh4	Sema3c	Lmbr1l	Apod	Tgfb1	Atp1a3	Cd274	Reln
Igf1	Lgmn	Pawr	Tacc3	Lcn2	Cybb	Cartpt	Adam17	Ceacam1	Cgas	Cd44	Trpv1	P2rx1		Igsf9	Eed		Htr1a	Sema3d	Lyve1	Apoe	Themis	Atp1a4	Mbl2	Rims1
Myo6	Map1a	Soat1	Tbx2	Lep	Cyp26b1	Cav2	Braf	Havcr2	Irgm	Cd59b	AABR07055861.1	P2rx4		Igsf9b	Efcc1		Htr1b	Sema3e	Mrc1	App	Themis<sup>m1Adej</sup>	Atp1b2	Pdcd1	Rps6ka2
Neurod2	Mecp2	Abca2	Tlr4	Lipc	Dhrs7b	Cdh8	Klf4	Klre1	Lyplal1	Cd74	AC107331.1	P2ry12		Itga1	Ezh1		Htr1d	Sema3f	Mrgprb2	Aqp4	Tnf	Auts2	Tlr2	RT1-Da
Nsmf	Neurod2	App	Trak1	Map1b	Dmd	Cel	Lrig2	Tgfb1	Parp1	Cdc73	AC114252.1	Pdpk1		Itga10	Ezh2		Htr1f	Sema3g	Nfam1	Arc	Tnfsf15	Avpr1a	Tlr4	S100b
Palm	Nptx2	Picalm	Trak2	Map1lc3a	Dpep1	Cep89	Map2k1	Dusp10	Pcbp2	Cdk1	AC122990.1	Pkd2		Itga11	H1f0		Htr2a	Sema4a	Notch1	Ass1	Tpmt	Avpr1b	Tlr7	Scn2a
Psmb9	Nrgn	Ranbp9	Tuba1a	Mbd1	Ecm1	Chat	Map2k2	Grn	Ppp6c	Cdkn1a	Cngb1	Plcg1		Itga2	H2ab3		Htr2b	Sema4b	Notch2	Atf2	Vegfa	B3gat2	Mir146a	Serpina1
Pten	Pgrmc1	Rock2	Ulk4	Mbd2	Elf3	Chrm1	Neo1	Ins2	Prkdc	Cerkl	Csprs	Plcg2		Itga2b	H2ac1		Htr2c	Sema4c	Nrxn1	Atm	Vnn1	Baiap2	Nefl	Shank2
Rest	Ppt1	Spon1	Vxn	Mbd3	ENSRNOG00000069013	Chrm2	Pten	Rps19	Trex1	Cflar	ENSRNOG00000062462	Pomc		Itga3	H2ac12		Htr3a	Sema4d	Nrxn2	Atp5f1a	Xbp1	Baz1b	Prnp	Slc18a1
Slc9a1	Rapgef3	Abca2	Wdr62	Meak7	Epha2	Chrm3	Ptprf	Slamf8	Zdhhc18	Chd8	ENSRNOG00000063214	Ppp1r9a		Itga4	H2ac18		Htr4	Sema4f	Pecam1	Atp5f1d	Yod1	Bche	Prnp	Slc5a3
Fbxo32	Reln	Abcg1	Wnt1	Mef2c	F2r	Chrm4	Stk24	Muc4	Itch	Chst11	ENSRNOG00000063399	Ppp1r9b		Itga5	H2ac21		Htr5a	Sema4g	Pigr	Atp5mg	Ace	Bckdk	Fcgr2a	Slc6a4
Myog	Rin1	Apoe	Wnt3a	Mettl14	F2rl1	Chrm5	Omg	Ahr	Tarbp2	Ciapin1	ENSRNOG00000063818	Ppp3ca		Itga6	H2ac23		Htr5b	Sema5a	Prom2	Atp5pf	Ace2	Bcl11a	Apoe	Snap25
Rps6kb1	Shank1	Casp3	Wnt5a	Mfn1	Fasn	Chrna10	Prrx1	Cd274	Tax1bp1	Cib1	ENSRNOG00000064169	Ptgdr2		Itga7	H2ac25		Htr6	Sema5b	Ryk	Atp5po	Casp3	Bcl11b	Aqp4	Snca
Trim63	Shank2	Chrna7	Xrcc2	Mfn2	Ffar3	Chrna9		Il4i1	Tspan6	Cited2	ENSRNOG00000064353	Rasa3		Itga8	H2ac4		Htr7	Sema6a	Sele	Atp6v0e1	Casp7	Bcl7b	Calca	Sp4
Cacna1a	Shank3	Clu	Xrcc4	Mir222	Ffar4	Clstn2		Pdcd1	C1qbp	Ckmt1	ENSRNOG00000064471	Rcan1		Itga9	H2aj		Kcnma1	Sema6b	Sema4d	Atp7a	Serpina1	Bcl9	Calcr	Srpk2
Cacna1e	Slc6a1	Csnk1e	Xrcc5	Mlxipl	Fkrp	Clstn3		Ufl1	Dhx58	Cldn7	ENSRNOG00000065111	Rcan2		Itgad	H2ax		Large1	Sema6c	Sema6a	Atr	Il23a	Bdnf	Ccr2	Srsf3
Cacng2	Snap25	Efna1	Xrcc6	Mmp7	Fosl1	Cntnap2		Adar	Riok3	Clec5a	ENSRNOG00000065217	Rcan3		Itgae	H2az1		Lrp6	Sema6d	Slc22a17	Bace1	Il33	Bicd2	Ccr5	Ssbp2
Cacng3	Specc1	Epha4	Ascl1	Mtor	Fosl2	Ctnnb1		Cactin	Tkfc	Cln3	ENSRNOG00000065691	Rxfp3		Itgal	H2az1-ps2		Lrp8	Sema7a	Sorl1	Bace2	Adam17	Bicral	Cx3cr1	Sstr5
Cacng4	Srf	Gsap	Insm1	Nes	Foxp3	Dlg1		Cnot7	Cd300a	Clu	ENSRNOG00000065692	Ryr1		Itgam	H2az2		Mecp2	Slit2	Spn	Bad	Adipoq	Birc6	Gdnf	Stard9
Cacng5	Tac1	Gsk3a	Barhl2	Nos1	Fpr1	Dlg2		Dcst1	Cd300lf	Comp	ENSRNOG00000065977	Ryr2		Itgav	H2az2l1		Met	Crh	Spn-ps6	Baiap2	Adk	Bola2	Il1rl1	Stk4
Cacng7	Tacr1	Ifng	Bhlhe22	Nos3	Fpr2	Dlg3		Eif4e2	Sarm1	Cops5	ENSRNOG00000066038	Samd14		Itgax	H2az2l3		Mink1	AABR07016805.1	Spnl1	Bak1	Adrb3	Brd1	Irf3	Syne1
Cacng8	Tnr	Ifngr1	Foxn4	Nppb	Fpr2l1	Dlg4		Gigyf2	Abhd17a	Creb1	ENSRNOG00000066192	Sgcd		Itgb1	Hdac1		Mycbpap	Aimp1	Spnl2	Barhl1	Ahr	Brinp1	Lta	Tac1
Chrm5	Tsc1	Lrrtm3	Gdf11	Nr1h2	Fpr2l2	Dmxl2		Isg15	Cptp	Cripto	ENSRNOG00000066452	Sphk1		Itgb2	Hdac1l		Myo5a	Alkal1	Tgfbr3	Bax	Alox5	Brwd3	Mmp2	Tacr1
Col6a1	Ucn	Mir206	Hes1	Nr1h3	Fpr2l3	Dnajc5		Mavs	Csnk1a1	Cryaa	ENSRNOG00000066569	Syk		Itgb4	Hdac2		Myo6	Alkal2	Thbd	Bcan	Anxa1	Bud23	Mmp9	Tenm4
Dmrt3	Bdnf	Picalm	Ikzf1	Nr1h4	Fpr3	Doc2b		Mettl3	Fbxl2	Cryab	ENSRNOG00000066601	Tff2		Itgb6	Hells		Nlgn1	Areg	Tlr1	Bche	Apln	C10h17orf78	Stat4	Thsd7a
Drd1	Cat	Rela	Miat	Nrg1	Fut4	Drd1		Mir21	Haus8l2	Csf1r	ENSRNOG00000066602	Tnf		Itgb7	Hils1		Nlgn2	Bmp10	Tlr10	Bcl2	Apoa4	C11h22orf39	Ticam1	Tnfrsf11b
Drd5	Csmd1	Rock2	Neurod1	Ntrk1	Fut7	Drd4		Mmp12	Hspa8	Cth	ENSRNOG00000066727	Tnfsf11		Itgb8	Hist1h2ac		Nlgn3	Bmp15	Tlr11	Bcl2l1	Aqp7	C1h16orf54	Tlr2	Tph2
Grm7	Gria1	Slc2a13	Neurod4	Opa1	Gata3	Exoc4		Mul1	Irgm	Ctnna1	ENSRNOG00000067327	Tox3		Itgbl1	Hist1h2af		Npr2	Bmp2	Tlr12	Bcl2l2	Arg1	C1h16orf92	Tlr3	Trank1
Jam3	Grin2a	Sp1	Ptf1a	Otc	Ggt5	Fgf12		Nlrc5	Lamp2	Ctnnb1	ENSRNOG00000067506	Tpcn1		Jam2	Hist1h2ah		Npy	Bmp3	Tlr13	Bdnf	Arrb1	Cacna1a	Tlr4	Trpc3
Kcnj8	Oprk1	Tnf	Rorb	Parl	Gper1	Fgf14		Oas1a	Mefv	Ctns	ENSRNOG00000067684	Tpcn2		Jam3	Hist1h2ai		Npy5r	Bmp4	Tlr2	Becn1	Atp5f1d	Cacna1c	Tlr9	Trpm2
Kcnq2	Oprl1	E2f1	Tgif1	Pax2	Gpr33-ps1	Gabra1		Oas3	Nlrc3	Ctsh	ENSRNOG00000068067	Treml1		Jup	hist1h2ail2		Nrxn1	Bmp5	Tlr3	Bin1	Bdnf	Cacna1d	Traf3	Tshb
Mag	Slc1a1	Necab1	Tgif2	Pck1	H2bc1	Gabra3		Ptpn2	Sirt2	Cx3cl1	ENSRNOG00000068333	Trpa1		Kirrel1	Hist1h2al1		Nrxn2	Bmp6	Tlr4	Bmp4	Bmp6	Cacnb2	Unc93b1	Vwf
Oprm1	Slc6a4	Necab2	Bhlhe22	Pcsk1	Hamp	Gabra5		Samhd1	Trem2	Cxcr2	ENSRNOG00000069156	Trpm2		Kirrel2	Hist1h2an		Nrxn3	Bmp7	Tlr5	Bptf	Btk	Cadm2	Ankrd37	Zcchc2
Otoa	Chrnb2	Necab3	Draxin	Pdia3	Havcr2	Gabrb1		Smim30	Trim31	Dab2	ENSRNOG00000069234	Trpm4		Kirrel3	Hist1h2anl2		P2rx2	Bmp8a	Tlr6	Brip1	Cat	Cadps2	Ccdc110	Zfp592
Pafah1b1	Drd1	Abca7	Fbxo45	Pdx1	Hck	Gabrb2		Stat2	Zdhhc12	Dad1	ENSRNOG00000070161	Trpm5		Lama3	Hist2h2aa2		P2rx3	Bmp8b	Tmigd3	Btg3	Cckbr	Camk2a	Cfap96	Abat
Pak1	Fos	Apoe	Nfib	Pon1	Hdac7	Gabrb3		Trex1	Tnfaip3	Dapk1	ENSRNOG00000070602	Trpm8		Lamc2	Hmga2		Pafah1b1	Ccl1	Tnfrsf11a	C11h21orf91	Ccl2	Camk2b	Cfap97	Abl1
Penk	Fosl2	Chrna7	Nr2e1	Ppargc1a	Hk1	Gabrd		Ttll12	Erbin	Daxx	Gucy2e	Trpv1		Lgals1	Hmgb1		Pcdh8	Ccl2	Tnfrsf8	C1qb	Ccr1	Caprin1	Cyp4v3	Acsl4
Plec	Grin1	Fkbp1a	Plxna4	Prl	Hk2	Gabrg1		Usp18	Ptpn22	Ddb1	LOC100366095	Vsnl1		Lgals2	Kmt2d		Pdyn	Ccl20	Trem1	C2	Cd36	Car2	F11	Adora2a
Prx	Grm7	Picalm	Tsku	Prl2a1	Hmga1	Gabrg2		Ythdf2	Tnfaip3	Ddr2	LOC100912028	Xcr1		Lims1	L3mbtl1		Penk	Ccl24	Trem2	C3	Cd40	Casz1	Fam149a	Adra1a
Rgs21	Tbr1	Unc13a	Wdr47	Prl2b1	Hmgb1	Gabrp		Ythdf3	Znrf4	Ddrgk1	LOC102554388	Zap70		Lims2	Lmna		Pmch	Ccl27	Treml1	C5ar1	Chek2	Cbr1	Fat1	Adra2a
S1pr1	Shank1	Picalm	Dcc	Prl2c1	Hnrnpa0	Gabrq		Arg1	C1qbp	Ddx3x	LOC102555599	Cyp19a1		Lpp	Lmnb1		Pnoc	Cd40lg	Trpv1	Cacna1c	Chuk	Cbr3	Klkb1	Alb
Scn11a	Atp1a3	Tmed10	Ntn1	Prl3a1	Hps1	Gabrr1		Dnaja3	Dhx58	Defb2	LOC103689958	ENSRNOG00000065686		Lpxn	Lmnb2		Prkcg	Clcf1	Taar4	Calm1	Ciita	Cbs	Lrp2bp	Atp5pd
Sod1	Ckap5		Unc5a	Prl3b1	Hrh4	Gabrr2		Otop1	Gpatch3	Dhrs2	LOC103691839	ENSRNOG00000067514		Lrp5	Macroh2a1		Ptchd1	Cntf	Anxa9	Calml5	Crhr2	Ccdc39	Mtnr1a	Avpr1b
Chrnb2	Comt		Unc5b	Prl3c1	Hyal1	Gabrr3		Parp14	Nlrx1	Dkk1	LOC108351823	Nr5a1		Lrp6	Macroh2a2		Slc12a4	Crlf1	Chrna1	Camk2a	Ctsb	Ccdc40	Pdlim3	Bax
Gpr35	Dgki		Unc5c	Prl3d1	Hyal3	Gad2		Pparg	Nploc4	Dnaja1	LOC120093079	Nr5a2		Lrrc1	Mecp2		Slc12a5	Crlf2	Chrna2	Capn1	Ctsl	Cdc42bpb	Slc25a4	Bcl2l1
Kcnc4	Drd1		Cc2d1a	Prl3d4	Ido1	Gipc1		Ptpn2	Rnf125	Dnaja3	LOC120093759	Ppp3ca		Lrrc7	Mis18a		Slc12a6	Csf1	Chrna3	Capn2	Ctss	Cdc45	Snx25	Bdnf
Avp	Epm2a		Adora2a	Prl4a1	Il13	Gjc1		Clec2d	Sec14l1	Dnajc3	LOC120094362	Ppp3cb		Madcam1	Pole3		Slc12a7	Csf2	Chrna4	Casp1	Cxcr2	Cdh10	Sorbs2	Becn1
Avpr1a	Kalrn		Ager	Prl5a1	Il17a	Gjd2		RT1-A2	Ufd1	Dpep1	LOC120094365	Ppp3cc		Mex3b	Pole3-ps2		Slc17a7	Csf3	Chrna5	Casp12	Cyp1a1	Cdipt	Tbk1	Cadm1
Glra1	Shank1		Agt	Prl5a2	Il17b	Glra1		RT1-CE16	Acod1	Drd3	LOC120094366	Ppp3r1		Mpzl2	Rb1		Slc18a3	Ctf1	Chrna6	Casp2	Dusp1	Cdiptos	Tlr3	Cat
Hcrt	Neurog1		App	Prl6a1	Il17c	Glra2		RT1-M3-1	Lyn	Dstyk	LOC120095328	Ppp3r2		Myh9	Sin3a		Slitrk5	Ctf2	Chrna7	Casp3	Esr2	Cdk13	Ufsp2	Cdk5
Mtnr1b	Tifab		Bace2	Prl7a1l-ps1	Il17d	Glrb		Serpinb3a	Mfhas1	Dusp1	LOC120095566	Adgrb2		Mypn	Sirt1		Smn1	Cxcl10	Chrnb1	Casp6	Fgf19	Cdrt4	Unc93b1	Cdk5r1
Cacna1g	Pax6		C1qa	Prl7a3	Il17f	Gls		Serpinb9	Nod2	Dyrk3	LOC120098956	Akap5		Nectin1	Smarca5		Snap91	Eda	Chrnb2	Casp7	Flna	Celsr3	Amn	Chat
Cacna1h	Aaas		C5ar1	Prl7a4	Il17rc	Gria1		Tap1	Tlr6	Ednra	LOC120101432	Dyrk1a		Nectin3	Spty2d1		Snapin	Edn1	Chrnb3	Casp8	Gcg	Cep104	Traf3	Chrm2
Cacna1i	Abl2		Cntf	Prl7b1	Il17re	Gria2		Tap2	Trem2	Ednrb	LOC120101452	Mapk7		Negr1	Tnp1		Snca	ENSRNOG00000065554	Chrnb4	Casp9	Ghrl	Cep41	Ticam1	Chrna3
Chrna1	Amph		Egfr	Prl7c1	Il18	Gria4		Acod1	F2rl1	Eef2k	LOC120101681	Mtor		Neo1	Ubr2		Sncb	Epo	Chrnd	Cass4	Gsta4	Ces2h	Irf3	Chrnb3
Chrna4	App		Ifng	Prl7d1	Il1a	Grik1		Tnfaip3	Rnf170	Egfr	LOC134484036	Nfam1		Nfasc	Uhrf1		Sncg	Faslg	Chrne	Cast	Havcr1	Ces3a	App	Chrnb4
Chrna7	Arc		Ifngr1	Prl8a2	Il1b	Grik2			Tnfaip3	Egr3	LOC687104	Nfat5		Nphs1	Uty		Spg11	Fgf2	Chrng	Cav1	Hmox1	Cftr	Bace1	Cnr2
Chrnb4	Arf4		Il1b	Prl8a3	Il1r1	Grik3			Ubqln1	Eif2ak2	Olfr1085	Nfatc1		Nrcam	Prdm14		Sv2b	Flt3lg	Cd160	Ccdc6	Hp	Cgn	Cd68	Creb1
Dcdc2	Atad1		Mt2A	Prl8a4	Il1rap	Grik4			Acod1	Eif2ak3	Olfr1176	Nfatc2		Ntn1	Smchd1		Sv2c	Gdf1	Klrc2	Ccl5	Icam1	Cgnl1	Cdk5	Crh
Dpp6	Atp1a3		Naglu	Prl8a5	Il1rl1	Grik5			Bpifb1	Eif5a	Olfr1177	Nfatc3		Ntn4	Xist		Synj2bp	Gdf10	Acvr1b	Ccng1	Icos	Chat	Mfn1	Crhbp
Ffar3	Atp8a1		Psen1	Prl8a7	Il1rn	Grin1			Dab2ip	ENSRNOG00000062351	Olfr1350	Nfatc4		Palld	Dnmt3l		Syt10	Gdf11	Acvr1c	Ccr1	Ifng	Chd1l	Olig2	Crhr1
Gjd2	Atxn1		Smo	Prl8a9	Il23a	Grin2a			Lyn	ENSRNOG00000063361	Olfr164	Orai1		Palldl1	Dyrk1a		Tac1	Gdf15	Acvr2a	Ccr5	Igf1	Chd2	Adam33	Crhr2
Gper1	Atxn1l		Trem2	Prox1	Il25	Grin2b			Mfhas1	ENSRNOG00000063626	Olfr411	Ppp3ca		Pdpn	Kmt2a		Tax1bp3	Gdf2	Acvr2b	Cd2ap	Ikbkb	Chd3	Adissp	Crp
Gpr88	Bche		Zeb2	Psph	Il2ra	Grin2c			Mir140	ENSRNOG00000063741	Olfr472	Ppp3cb		Pecam1	Brca1		Tpgs1	Gdf3	Tgfbr2	Cd33	Il10	Chd7	Adra1d	Csf3
Grik2	Bdnf		App	Pth	Il34	Grin3a			Mir200b	ENSRNOG00000064421	Olfr919	Ppp3cc		Perp	Ctcf		Unc13b	Gdf5	Acvr1	Cd36	Il17a	Chd8	Ap5s1	Cyp1a2
Hcn1	Chrnb2		Grn	Ptpn1	Il6	Grm1			Mir200c	ENSRNOG00000065688	Olr1024	Ppp3r1		Pkd1	Dnmt1		Unc13c	Gdf6	Acvr1b	Cd40	Il1b	Chkb	Atrn	Cyp2b1
Kcna1	Chst10		Lrp1	Rarres2	Itgb6	Grm4			Mir20a	ENSRNOG00000066183	Olr1049	Rcan1		Pkp1	Dnmt3a		Usp14	Gdf7	Acvr1c	Cd40lg	Il1rl1	Chrna7	Avp	Cyp2c11
Kcna2	Cic		Psen1	Reg1a	Kcnj8	Grm5			Mir708	ENSRNOG00000066670	Olr1052	Rcan2		Pkp2	Ehmt2		Vdac1	Gdf9	Acvrl1	Cdc42	Il33	Chrnb2	Bmp2	Cyp2d1
Kcnd2	Cntn2		Apcdd1	Reg3b	Kdm4d	Grm6			Nr1d1	ENSRNOG00000067003	Olr1057	Tbc1d10c		Pkp3	Hells		Vdac3	Gh1	Tgfbr1	Cdk5	Il4	Chst10	Cdc25b	Cyp2e1
Kcnma1	Cntnap2		Arhgef7	Rps6kb1	Kit	Grm7			Rab7b	ENSRNOG00000067334	Olr1088	Camkk2		Pkp4	Mecp2		Ache	Gpi	Acvr2b	Cdk5r1	Il5	Chst11	Cds2	Cyp3a23-3a1
Kcnmb2	Comt		Ccl2	Sct	Klkb1	Grm8			Sqstm1	ENSRNOG00000067540	Olr1090	Irgm		Plpp3	Mphosph8		Cacna1a	Grem1	Bmpr2	Cdk7	Il6	Chst12	Cenpb	Dbh
Kcnmb3	Ctnnd2		Ccl3	Sctr	Kng1	Hrh1			Tax1bp1	ENSRNOG00000067895	Olr1092	Kcnj11		Pnn	Myc		Doc2b	Grem2	Grik3	Cebpa	Itgb2	Chst13	Chgb	Disc1
Kcnmb4	Drd1		Hexb	Sds	Kng2	Hrh2			Ticam2	ENSRNOG00000068522	Olr1093	Kcnj8		Ppp1ca	Prmt5		Rims1	Grn	Grm1	Cebpb	Kdr	Chst14	Cpxm1	Dixdc1
Kcnq3	Eif2ak4		Mmp14	Serpina7	Kng2l1	Hrh3			Trem2	Epcam	Olr1096	Prkaa1		Prickle1	Uhrf1		Rims2	Hmgb1	Grm4	Cftr	Lct	Chst3	Crls1	Dnmt3a
Mtor	Elavl4		Nr2e1	Serpine1	Krt16	Hrh4			Trim32	Epo	Olr1102	Zmpste24		Prtg	Uhrf2		Rims3	Ifna1	Grm5	Chat	Lrrk2	Chst4	Ddrgk1	Drd1
Myh14	Ephb2		Scrib	Sirt1	Lat	Htr1a			Tnfaip3	Erbb2	Olr1143	Actn3		Psen1	Usp7		Rims4	Ifna12l	Grm6	Chodl	Madcam1	Chst5	Dnaaf9	Drd2
Npr2	Fgf13		Ager	Sirt5	Lgals9	Htr1b			Gramd4	Erbb3	Olr1177	Atp2b4		Pvr	Wt1		Snap25	Ifna4	Grm7	Chrna4	Mc1r	Chst8	Ebf4	Drd5
P2rx1	Fosl1		Dll1	Sirt6	Lias	Htr1d			Ppt1	Erbb4	Olr1178-ps	Chp1		Rap1gap	Zfp445		Stx1b	Ifna4l1	Adra2a	Chrna7	Mif	Cic	Fastkd5	Esr2
P2rx2	Gabrb3		Drd1	Slc10a1	Lipa	Htr1f			Ptprs	Ercc5	Olr1191	Cmya5		Rapgef1	Zfp57		Syt1	Ifna5	Adra2b	Chrnb2	Mir150	Cimap1b	Fermt1	Fadd
P2rx3	Gmfb		Eif2b5	Slc34a3	Loxl3	Htr2a			Rab7b	Erfe	Olr1198	Dyrk2		Robo1	Rlf		Syt11	Ifnb1	Calcrl	Cib1	Mpo	Cirbp	Gfra4	Fgf2
P2rx4	Grin1		Gfap	Slc4a1	Ltb4r	Htr2b			Arrb2	Exoc5	Olr1214	Fhl2		Robo3	Phf2		Syt13	Ifne	Gpr182	Clock	Msh2	Clcn3	Gpcpd1	Fgfr1
Scn10a	Grin2a		Lamb2	Slit2	Lxn	Htr2c			Cactin	Fabp1	Olr1271	Gsk3b		Robo4	Phf8		Syt15	Ifng	Ramp2	Clu	Muc2	Cldn3	Hspa12b	Fosb
Scn1a	Grin2b		Lamc3	Sod1	Map2k3	Htr3a			Gpr108	Faiml	Olr1400	Homer2		Rpsa	Cenpv		Syt17	Ifnk	Ramp3	Cnp	Muc3	Cldn4	Idh3b	Fth1
Scn2a	Grm4		Plp1	Sod2	Map3k20	Htr4			Gps2	Fank1	Olr1428	Homer3		Scrib	Dicer1		Syt2	Ifnl1	Adra1a	Cox7c	Nampt	Cldn5	Itpa	Ftl1
Scn3a	Grm5		Ror1	Sorbs1	Map3k7	Htr5a			Irak3	Fas	Olr1433	Mapk7		Sdk1	H3f3a		Syt4	Ifnl3	Adra1b	Crebbp	Nfe2l2	Clec3a	Lrrn4	Gabra5
Scn4a	Hrh3		Ror2	Sord	Mapkapk2	Htr5b			Irf4	Ffar4	Olr1451	Mtor		Selp	H3f3b		Syt5	Il10	Adra1d	Crh	Nod1	Clip2	Lzts3	Gata1
Scn4b	Htr6		S100a8	Spink1	Mecom	Htr6			Lgr4	Fgf4	Olr1454	Myoz1		Shc1	Hells		Syt7	Il11	Adra2a	Crp	Nod2	Clstn3	Mavs	Gata2
Scn5a	Htt		S100a9	Src	Mefv	Htr7			Lrrc14	Fgf8	Olr1469	Myoz2		Slit2	Sirt6		Syt8	Il12a	Adra2b	Csf1r	Nos2	Cnot3	Mcm8	Ghrl
Scn7a	Jph3		Tlr4	Srd5a2	Mep1b	Kcnma1			Mir140	Fhl2	Olr1471	Prnp		Sox9	Mis18a		Doc2a	Il12b	Adra2c	Csnk1a1	Nos3	Cntn4	Mir103a2	Glo1
Scn8a	Jph4		Tspan2	Star	Mfhas1	Large1			Mir17	Fignl1	Olr1481	Rcan1		Src	Wdhd1		Doc2b	Il13	Gria1	Csnk1d	Ntrk1	Cntn6	Mrps26	Gnb1
Scn9a	Jun		Vim	Stat5a	Mif	Lrp6			Mir19a	Fkbp8	Olr1493	Tbc1d10c		Srf	Ddx4		Syt1	Il15	Gria2	Csnk1e	Ntrk2	Cntnap2	Nop56	Gnb3
Atp1a2	Kcnq2		Abcc1	Sult2a1	Mir130b	Lrp8			Nfkbil1	Flna	Olr1500	Cd22		Srpx2	Dnmt3c		Syt2	Il16	Gria3	Cst3	Pgf	Cntnap2<sup>em1Sage</sup>	Oxt	Gpx1
Cacnb4	Mecp2		Actr3	Suv39h1	Mir135a	Mecp2			Nlrp6	Flt4	Olr1505	Fkbp1b		Synj2bp	Piwil1		Syt7	Il17a	Gria4	Ctnnb1	Pik3cg	Comt	Pank2	Gpx3
Clcn1	Nfix		Bmp2	Szt2	Mir20a	Met			Otud4	Fmn2	Olr1520	Itpr1		Tax1bp3	Piwil2		Syt9	Il17b	Calcr	Ctsd	Pla2g2a	Coro1a	Pced1a	Gsk3a
Cldn19	Nlgn3		Cul4b	Th	Mir221	Mink1			Pdpk1	Fn1	Olr1523	Siglec10		Tcam1	Spocd1		Anks1b	Il17c	Ramp1	Ctss	Ppara	Cox10	Pcna	Gsk3b
Cntnap1	Npas4		Dab1	Thra	Mir223	Mycbpap			Pik3ap1	Fnta	Olr1537	Sla2		Tek	Tdrd9		Chrna10	Il17d	Ramp3	Cxadr	Ppargc1a	Cp	Pdyn	Hdac5
Fkbp1b	Nrxn1		Eif2b5	Timp3	Mtor	Myo5a			Ptgs2os	Foxe3	Olr1563	Slc24a4		Tenm2	Tex15		Chrna9	Il17f	Mas1	Cyp19a1	Ptger4	Cpt1b	Prnd	Htr1a
Ntrk2	Nrxn3		Eomes	Tk1	Muc19	Myo6			Rnf115	Foxo1	Olr1564	Egln1		Thy1	Atf7ip		Eea1	Il18	Mas1l	Cyp2d4	Ptgs2	Creb1	Prnp	Htr2a
Ntrk3	Ntrk2		Fgfr3	Tnf	Myd88	Nlgn1			Smpdl3b	Fstl1	Olr1571	Akap5		Tjp1	Atf7ip2		Gabra1	Il19	Agtr1a	Cyp46a1	Rela	Crebbp	Prokr2	Htr3b
Scn1b	Ntsr1		Gap43	Tph2	Naglu	Nlgn2			Tyro3	Fxn	Olr1585	Akap6		Tjp2	LOC120093070		Gabrb3	Il1a	Agtr1b	Cyyr1	Ren	Creld2	Ptpra	Htr7
Gba1	Pak5		Hes5	Tsc1	Naip5	Nlgn3			Ywhae	Gas1	Olr1610	C16h10orf71		Tjp3	LOC120093163		Glra1	Il1b	Agtr1a	Dbn1	Retn	Cryz	Rassf2	Igf1
Oprk1	Pak6		Hmbs	Ucp1	Naip6	Npr2			Nlrp1a	Gas6	Olr1633	Camta1		Tln1	Morc2		Glra2	Il1f10	Agtr1b	Ddr1	RT1-CE13	Csmd1	Rnf24	Il1b
Pawr	Plcb1		Hmga2	Wnt11	Ncf1	Npy			Atat1	Gata1	Olr1675	Cherp		Tln2	Mphosph8		Glrb	Il1rn	Agtr2	Dhcr24	Sell	Csnk2a1	Shld1	Il1rn
Rapgef4	Ppp1r9b		Id2	Zeb1	Ndp	Npy5r			Kcnj8	Gata4	Olr1720	Chp2		Tmem47	Pphln1		Gria4	Il2	Agtrap	Dlg4	Selp	Csnk2b	Siglec1	Il6
Cartpt	Prkar2b		Id4	Asl	Ndst1	Nrxn1			Nlrp3	Gata6	Olr1731	Cib1		Tmigd1	Resf1		Grin2c	Il20	Dear	Dlst	Selplg	Ctnnb1	Slc23a2	Il6r
Itga2	Prkn		Large1	Glul	Ndufs4	Nrxn2			Pycard	Gcg	Olr1869	Erbb3		Tnxb	Setdb1		Grin3a	Il21	Aplnr	Dnm1	Si	Cttnbp2	Slc4a11	Ins1
Tnr	Ptgs1		Lif	Slc16a1	Nfe2l2	Nrxn3			Sirt2	Gclc	Olr1877	Igf1		Ttyh1	Setdb2		Insyn1	Il22	Abca1	Dnm1l	Sirt1	Cubn	Smox	Jun
Chrna5	Ptgs2		Mfsd8	Galp	Nfix	P2rx2			Nlrp6	Gfer	Olr193	Lmcd1		Vcam1	Tasor		Insyn2a	Il23a	Abca7	Dpysl2	Slc11a1	Cul3	Snrpb	Kcnk2
Fgf12	Ptn		Mycn	Sirt1	Nfkb2	P2rx3			Rnf34	Ghitm	Olr220	Nrg1		Vegfa	Trim28		Kcnk2	Il24	Epha7	Drd1	Socs1	Cux2	Spef1	Kmo
Ifng	Reln		Naglu	Slc2a2	Nfkbib	Pafah1b1			Nfkbia	Ghrl	Olr35	Ptbp1		Vezt	Cdk2		Notch1	Il25	Ephb1	Drd2	Src	Cyfip1	Stk35	L1cam
Trpa1	Rgs14		Nf1	Atf3	Nfkbiz	Pcdh8			Nod1	Gimap5	Olr36	Slc9a1		Vinac1	Tpr		Drd2	Il3	Ephb2	Drd3	Syk	Cyp11a1	Tgm3	Map1lc3a
Agt	Shank2		Nfix	Atf4	Ninj1	Pdyn			Ripk2	Gli2	Olr385	Sppl3		Vmp1	Brca1		Park7	Il31	Ephb3	Drd4	Tac1	Cyp11b3	Tgm6	Mapk1
Ghsr	Shank3		Nkx2-2	Atxn3	Nkiras2	Penk			Tlr4	Gli3	Olr387	Stimate		Vnn1	Cdyl		Prkn	Il33	Gfra3	Drd5	Tacr1	Cyp19a1	Tmc2	Mfn1
Tymp	Slc12a5		Notch1	Becn1	Nlrc4	Pmch			Xiap	Glo1	Olr440	Tnf		Vsig10	Ftx		Slc6a2	Il34	Hmcn1	Dync1h1	Tacr2	Cyp1a1	Tmem230	Mfn2
Ghitm	Slc24a2		Nr2e1	Bmt2	Nlrp12	Pnoc			Inava	Glp1r	Olr5	Ada		Vsig10l2	Jarid2		Slc6a3	Il36a	Hmcn2	E2f1	Tff1	Cyp1a2	Tmem239	Mif
Letm1	Slc6a1		Nr3c1	Castor1	Nlrp1a	Prkcg			Irgm	Gnaq	Olr520	Adora3		Cxadr	Jpx		Begain	Il36b	Hspg2	Ece1	Timp3	Cyp24a1	Trmt6	Mt-co2
Slc8b1	Slc8a2		Pax6	Cdkn1a	Nlrp1b	Ptchd1			Lacc1	Gnrh1	Olr551	App		Cd209d	Pcgf3		Fmr1	Il36g	L1cam	Eef1a2	Tlr3	Cyp26b1	Ubox5	Mthfr
Abcc6	Slc8a3		S100b	Dap	Nlrp2	Slc12a4			Nfkbia	Golph3	Olr59	Calcr		Trpv4	Pcgf5		Rab3a	Il36rn	Mdga1	Eef2	Tlr4	Cyp27a1	Vps16	Ncam1
Alpl	Sorcs3		Shh	Dapl1	Nlrp3	Slc12a5			Nod2	Grem1	Olr621	Car8		Ctnna3	Rlim		Chrdl1	Il4	Ntrk2	Eef2k	Tnf	Cyp27b1	Tlr3	Ndufb7
Ankh	Stra6		Sox6	Depdc5	Nlrp4	Slc12a6			Otulin	Grk2	Olr623	Ccl3		Dsc2	Srsf8		Cntnap2	Il5	Palld	Egf	Trem1	Cyp2a1	Camk2n1	Nefl
Asph	Synj1		Stat3	Eif2ak2	Nlrp4a	Slc12a7			Rela	Grk5	Olr655	Ccl4		Dsg2	Suz12		Fmr1	Il6	Palldl1	Egfr	Tst	Cyp2a3	Ripk3	Nfkb1
Atp6v1b1	Syt11		Vax1	Eif2ak3	Nlrp4al1	Slc17a7			Ripk2	Grm4	Olr673	Cd24		Dsp	Xist		Kcnq2	Il7	Ptk7	Egr1	Ucn	Cyp2b3	Prnp	Ngf
Cav1	Th		Vps54	Eif2ak4	Nlrp4b	Slc18a3			Tlr4	Gsk3b	Olr703	Cd3e		Jup	Baz2a		Kcnq3	Il9	Robo1	Eif2ak2	Ucn2	Cyp2c6	Fcgr3a	Ngfr
Ccdc47	Tlr2		Gcm1	Eif2s1	Nlrp4f	Slitrk5			Xiap	Hax1	Olr716	Cd4		Pkp2	Bend3		Pdlim4	Inha	Robo2	Eif2s1	Vcam1	Cyp2c79	Ina	Nos1
Cib2	Uba6		Sox8	ENSRNOG00000063234	Nlrp6	Smn1			Cgas	Hck	Olr726	Cd8a		Ajuba	Rrp8		Ptchd1	Inhba	Sema5a	Elk1	Vip	Cyp2d4	Itgam	Nos1ap
Cib3	Vdac1		Sox9	Fas	Nlrp9	Snap91			Clec4e	Hdac1	Olr765	Cdh13		Atp2c1	Sirt1		Pvalb	Inhbb	Adrb3	Eno1	Vipr2	Cyp2f4	Selp	Notch3
Cst5	Vdac3		Tal1	Flcn	Nod1	Snapin			Inava	Hdac2	Olr906	Clec7a		Cdh1	Smarca5		Shisa6	Inhbc	Oprm1	Ep300	Abcb1a	Cyp2j4	Ccl2	Nppc
Cyp27b1	Ythdf1		Arhgef2	Gcn1	Nod2	Snca			Lacc1	Hells	Olr908	Edn1		Cdh10	Suv39h1		Ssh1	Inhbe	Adrb1	Epha1	Adipoq	Cyp2r1	Cd40	Npy
Enpp1	Abi2		Sox5	Gpr155	Nos2	Sncb			Nod1	Hgf	Olr920	Edn2		Cdh11	Suv39h1-ps1		Tsc2	Kitlg	Adrb2	Epha4	Agt	Cyp2s1	Cd40lg	Npy1r
Fam20a	Abl1		Tead3	Hnrnpl	Nr4a1	Sncg			Nod2	Hhip	Olr936	Exoc4		Cdh12	Kdm1a		Adora1	Lefty1	Gpr88	Ephb2	Alox12	Cyp2u1	Il1b	Npy2r
Fgf23	Aff2		Alg10	Impact	Nrros	Spg11			Rnf144a	Hif1a	Olr943	Fcer1a		Cdh13	L3mbtl3		Adora2a	Lefty2	Adrb3	Ephx1	Alpi	Cyp39a1	Cd274	Nqo1
Fgfr1	Ager		Clrn1	Itfg2	Odam	Sv2b			Sting1	Higd1a	Olr947	Gpr62		Cdh15	Samd1		Adrb2	Lep	Ffar1	Epo	Apln	Cyp3a18	Clec12a	Nr3c1
Fgfr3	Amfr		Elmod3	Kics2	Olr1	Sv2c			Gbp2	Higd1al1	Olr951	Grm5		Cdh16	Baz1a		Atxn1	Lif	Gpr174	Epor	Apoa4	Cyp3a9	Ifnar1	Ntrk2
Grin1	App		Fgfr1	Kptn	P2rx7	Synj2bp			Gbp5	Higd1c	Olr952	Hint1		Cdh17	Macroh2a1		Bdnf	LOC120103158	Gpr31	Ercc2	Aqp7	Cyp4a1	Ifngr1	Nts
Hrc	Arl6ip5		Kcnq1	Lars1	Park7	Syt10			Nod2	Higd2a	Olr990	Htr2c		Cdh18	Arb2a		Cdk5	LOC120103159	ENSRNOG00000070504	Ercc3	Atg16l1	Cyp4b1	Il1rl1	Ogdhl
Itpr3	B2m		Lrtomt	Map1lc3a	Parp4	Tac1			Klk1c10	Hip1r	Olr995	Iapp		Cdh19	Dnmt3a		Celf4	LOC120103160	Tas2r102	Esr1	Atg4c	Cyp4f1	Il21r	Oprk1
Jph2	Bdnf		Pafah1b1	Map3k5	Pf4	Tax1bp3			Klk5	Hipk3	Or10a2	Itgal		Cdh2	Ezh2		Chrna1	LOC120103161	Tas2r103	Esr2	Bach2	Cyp4f39	Irf7	Panx1
Kdr	Bglap		Pdzd7	Mapk1	Pidd1	Tpgs1			Klk7	Hk1	Or10a3	Kdr		Cdh20	Nrde2		Chrna10	LOC120103162	Tas2r104	F2	Bglap	Cyp4f6	Irf9	Pawr
Kl	Calb1		Slc4a7	Mapk3	Pja2	Unc13b			Pgc	Hmga2	Or10a3c	L1cam		Cdh22	Znfx1		Chrna2	LOC120103163	Tas2r105	Fabp3	Bpi	Cyp4v3	Ncr1	Pde4d
Nt5e	Casp3		Tmc1	Mapk8	Pla2g2a	Unc13c			Pla2g5	Hmgcr	Or10a4	Lhcgr		Cdh24	Atrx		Chrna3	LOC120103164	Tas2r106	Fadd	Ccl2	Cyp4x1	Nfkb1	Pdyn
Pth	Ccl11		Dll1	Mios	Plaa	Usp14			Spi1	Hmgn5	Or10a48	Ncam1		Cdh26	Ezh1		Chrna4	Lta	Tas2r107	Fas	Ccny	Cyp7a1	Nfkb2	Pla2g2a
Selenon	Chrna7		Jag2	Mtor	Pld3	Vdac1			Trim62	Hnf1a	Or10a49	Ncs1		Cdh3	Ezh2		Chrna5	Ltb	Tas2r108	Fgf1	Ccr7	Cytip	Pdcd1	Pomc
Sgcd	Cln3		Notch1	Nprl2	Plgrkt	Vdac3			Acod1	Hnf1b	Or10a5	Negr1		Cdh4	H3f3a		Chrna6	Mif	Tas2r109	Fgfr1	Cd40	Dcc	Stat1	Pon1
Slc24a4	Cnr1		Rbpj	Nprl3	Plp1	Anks1b			Il17a	Hnrnpk	Or10aa1	Neurod2		Cdh5	H3f3b		Chrna7	Mifl2	Tas2r110	Fis1	Chrna7	Ddhd1	Stat2	Ppp1r1b
Slc34a1	Comt		Atoh1	Prkch	Polb	Chrna10			Il17f	Hpn	Or10aa3	Nmur1		Cdh6	Hat1		Chrna9	Mifl3	Tas2r113	Foxo3	Cibar2	Ddx52	Was	Prep
Slc8a1	Crh		Atoh1	Prkd1	Ppbp	Chrna9			Nod2	Hsp90ab1	Or10ab4	P2rx4		Cdh7	Rif1		Chrnb1	Mifl4	Tas2r114	Fxyd6	Cldn1	Deaf1	Il4r	Prl
Slc8a2	Dbi		Mir96	Rnf152	Prkcq	Eea1			Map3k7	Hsp90b1	Or10ab5	Pdgfra		Cdh8	Sirt6		Chrnb2	Mstn	Tas2r116	Fyn	Col6a3	Dennd6b	Tnf	Ptgs2
Slc8a3	Dkk1		Rac1	Rpl17	Prkcz	Gabra1			Slc19a1	Hspa1a	Or10ac1	Pdgfrb		Cdh9			Chrnb3	Nampt	Tas2r117	Gabpa	Crp	Dgcr2	C9	Reln
Snca	Dnaaf4		Scrib	Rps25	Prkd1	Gabrb3			Tab1	Hspa1b	Or10ad1	Plcg2		Cdhr1			Chrnb4	Ndp	Tas2r118	Gapdh	Dennd1b	Dgcr6	Cd46	Ren
Snx10	Dnah11		Sec24b	Rraga	Ptafr	Glra1			Zdhhc9	Hspa4	Or10ag2	Prnp		Cdhr18			Chrnd	Nodal	Tas2r119	Gapdhs	Dnmt3a	Dgcr8	Cfp	Rnf103
Spp1	Egfr		Slitrk6	RragB	Ptgdr	Glra2			Cyba	Hspa5	Or10ag52	Ramp3		Cdhr2			Chrne	Ntn1	Tas2r120	Gcg	Dok2	Dhcr24	Marco	S100a10
Stc2	Egr1		Ush1c	Rragc	Ptgdr2	Glrb			Emilin1	Hspb1	Or10ag52b	Syk		Cdhr3			Chrng	Osm	Tas2r121	Gdnf	Duox2	Dhrs1	Mmp13	S100b
Tmtc2	Egr2		Wdpcp	Seh1l	Ptgdrl1	Gria4			Emilin2	Hspb2	Or10ag54	Trat1		Dsc1			Ckap5	Prl7d1	Tas2r123	Ghrh	Efs	Dhrs11	Mmp9	Selp
Tnfsf11	Ep300		Ankrd24	Sesn1	Ptger1	Grin2c			Grn	Hspb6	Or10ag54b	Trem2		Dsc2			Cntnap2	Retnlg	Tas2r124	Glud1	Esr2	Dhrs2	Nod2	Slc18a2
Trim24	Ephb2		Atp2b2	Sesn2	Ptger2	Grin3a			Havcr2	Hspd1	Or10ag57	Zap70		Dsc3			Dgki	Rpl13a	Tas2r125	Glul	F13a1	Dhx30	Slc11a1	Slc5a7
Trpv5	Esr2		Cdh23	Sesn3	Ptger3	Insyn1			Lgals9	Htr2b	Or10ag58	Trem2		Fat1			Ghrl	Scg2	Tas2r126	Gnas	F2	Dio2	Tlr2	Slc6a2
Trpv6	Fgf13		Clic5	Sh3glb1	Ptger4	Insyn2a			Mmrn2	Htt	Or10ag59	Slc8a2		Fat3			Glra1	Sectm1a	Tas2r129	Grid2ip	Fcgr2a	Dio3	Tlr4	Slc6a4
Umod	Fzd9		Clrn1	Slc38a2	Ptgfr	Kcnk2			Nlrp10	Hyou1	Or10ag59b	Clec7a		Nlgn1			Glra2	Sectm1b	Tas2r13	Grin1	Fcgr3a	Dip2a	Aif1	Slc6a4<sup>m1Hubr</sup>
Wfs1	Gatm		Clrn2	Szt2	Ptgir	Notch1			Rab34	Hypk	Or10ak11	Efhb		Nrxn1			Glra3	Spp1	Tas2r130	Grin2a	Fga	Dip2b	Cnp	Snap25
Wnk4	Ghsr		Grxcr2	Tfeb	Pxk	Drd2			Unc13b	Id1	Or10ak13	Mir1		Pcdh12			Glra4	Tafa5	Tas2r134	Grin2b	Fgf7	Dipk2a	Plat	Snca
Znhit1	Glp1r		Lhfpl5	Ucp2	Pycard	Park7			Cd40lg	Ifit3	Or10ak14	Mir1b		Pcdh15			Glrb	Tgfb1	Tas2r135	Grk5	Fmnl2	Dipk2b	Cacna1a	Sncg
Hfe	Gm2a		Myo3a	Ulk1	Rarres2	Prkn			Gsdme	Igf1	Or10ak14b	Nfat5		Sell			Gria2	Tgfb2	Tas2r136	Grn	Fn1	Dlg4	RT1-Hb-ps1	Sod1
Car12	Gpi		Myo3b	Wdr24	Rel	Slc6a2			Hrg	Igf1r	Or10ak7	Plcg2		Selp			Grid2	Tgfb3	Tas2r137	Gsk3a	Fpr2	Dlgap4	Trem2	Stat3
Kcnq1	Gprasp3		Myo7a	Wdr59	Rela	Slc6a3			Hrg l1	Ihh	Or10ak7b	Bst1		Cadm1			Grik1	Thpo	Tas2r138	Gsk3b	Fut2	Dlx1	Tyrobp	Stk33
Slc12a1	Grin1		Nherf1	Alb	Relb	Begain			Ulbp1	Il10	Or10ak7e	Calm1		Cldn1			Grik2	Thpol1	Tas2r139	Gsr	Gc	Dmxl2	Aqp4	Tg
Slc12a2	Grin2a		Pcdh15	Ppp1r15a	S100a7a	Fmr1			Adam8	Il1rn	Or10ak7f	Calm2		Cldn11			Grik5	Timp1	Tas2r140	Gss	Gpbar1	Dnaaf1	Cd59<sup>em1Ask</sup>	Th
Slc12a3	Grin2b		Pdzd7	Sirt2	S1pr3	Rab3a			Akirin2	Il2rb	Or10al27	Cmklr1		Cldn16			Grin1	Tnf	Tas2r143	Gstm3	Gpx1	Dnaaf2	Cd59b	Tph1
Slc12a4	Grm5		Pls1	Folr1	Scn11a	Chrdl1			Card9	Il6	Or10al4b	Drd4		Cldn2			Grin2a	Tnfrsf11b	Tas2r144	Gstm5	Gstm1	Dnah11	Gfap	Tph2
Slc12a5	Grm7		Rest	Folr2	Scn9a	Cntnap2			Cpt1a	Il7	Or10al4c	Gbp1		Cldn3			Grin2b	Tnfsf10	Tas2r145	Gsto1	Gstt1	Dnah5	Il21	Trem1
Slc12a6	Grpr		Ripor2	Asns	Scyl1	Fmr1			Dhx9	Ilk	Or10al5b	Gpr143		Cldn5			Grin2c	Tnfsf11	Tas2r7l	Gsto2	Hfe	Dnah7	Il6	Uqcrb
Slc12a7	Htt		Scrib	Atf4	Scyl3	Kcnq2			Ereg	Insl3	Or10al6	Jpt2		Cldn7			Grin2d	Tnfsf13	Acvr1	Gstp1	Hgfac	Dnai1	Mbp	Xirp2
Slc12a8	Il18		Sec24b	Atg14	Selp	Kcnq3			Fadd	Insl6	Or10al7	Mapt		Ncam1			Hcrt	Tnfsf15	Acvr2a	Gstt1	Hspa1l	Dnai2	Mmp9	Xbp1
Slc12a9	Il1b		Sod1	Bcl2	Serpinb1a	Pdlim4			Fpr2	Ints1	Or10am5	Myh7b		Dsc2			Htr3a	Tnfsf4	Acvrl1	Gucy1b1	Icam1	Dnajc30	Nefh	Adcy3
Atp7a	Kcnab1		Strc	Becn1	Slc11a1	Ptchd1			Gbp5	Itch	Or10c1	Pdk2		Cd81			Htr3b	Tnfsf9	Bmpr1a	Hadha	Ifng	Dnmt1	Nefl	Apoa1
Commd1	Lhx8		Tecta	Bhlha15	Smad1	Pvalb			Havcr2	Itgb1	Or10d1	Rgn		Tnfsf4			Lrrk2	Tslp	Bmpr1b	Hadhb	Igf1	Dnmt3a	RT1-Bb	Apoa4
Tfr2	Man2b1		Tprn	Chka	Sphk1	Shisa6			Hmgb1	Itpr1	Or10d1b	Rit2		Ric8a			Mapk8ip2	Vegfa	Bmpr2	Hba-a1	Il10	Dnmt3b	RT1-Db1	Arrb1
Atp2a2	Mapt		Triobp	Cpeb4	Spink7	Ssh1			Hmgb2	Jak2	Or10d1g	Selenok		Dab1			Mecp2	Wnt1	Hjv	Hdac2	Il10ra	Doc2a	S100b	Bdnf
Atp2a3	Mef2c		Whrn	Eif2ak3	Stard7	Tsc2			Ifi35	Jun	Or10d3	Tmbim4		Nlgn1			Mef2c	Wnt10a	Sostdc1	Hfe	Il12b	Dock4	Nefl	Cacna1c
Camk2d	Mme		Ssna1	Foxo3	Stat3	Adora1			Kat5	Kcnh8	Or10d4	Tmem100		Nrxn1			Met	Wnt10b	Brs3	Hif1a	Il21r	Dpf2	Trem2	Calm2
ENSRNOG00000062938	Ncam1		Efnb3	Fxn	Stk39	Adora2a			Lgals9	Kcnj1	Or10d4b	Htt		Afdn			Mpp2	Wnt11	Grpr	Hmgb1	Il23r	Dpp10	Adam17	Cat
ENSRNOG00000064103	Ncstn		Gap43	Gck	Tab2	Adrb2			Nmi	Kdm2a	Or10d4c	Lrrk2		Bhlha15			Nlgn3	Wnt16	Nmbr	Hmgcr	Il2ra	Dpp6	Aqp4	Chrm2
Grina	Nedd9		Ank3	Higd1a	Tac1	Atxn1			Nod2	Kdr	Or10d5	Myh7b		Cd2ap			Npas4	Wnt2	Bdkrb1	Hmox1	Il6	Dpyd	Atm	Chrnb3
Herpud1	Nr4a2		Ap5z1	Hnrnpa1	Tac4	Bdnf			Plscr1	Khdc3	Or10d5b	Ank2		Cdh1			Npff	Wnt2b	Bdkrb2	Hnrnpa1	Irgm	Dpysl5	Camp	Cntnap2
Itpr1	Ntrk1		Ascl2	Hspa5	Tbxa2r	Cdk5			Polr3b	Kif14	Or10d5j	Atp1a2		Cdh10			Oprm1	Wnt3	Ntrk2	Hnrnpa2b1	Jak2	Drd4	Cxcl1	Crhr1
Kctd17	Pafah1b1		Atoh1	Itfg2	Tcirg1	Celf4			Polr3c	Kifap3	Or10d5jl	Atp1b1		Cdh11			P2rx1	Wnt3a	Ackr2	Hras	Kdr	Dst	Cysltr1	Crtc1
Pacs2	Picalm		Atoh7	Kat5	Tgfb1	Chrna1			Polr3d	Kitlg	Or10g1	Atp2a2		Cdh12			P2rx2	Wnt4	Ackr3	Hsd17b10	Lep	Dusp14	Cysltr2	Ctnnd2
Pml	Pirb		Atoh8	Kics2	Thbs1	Chrna10			Polr3f	Klhl20	Or10g1b	Hdac4		Cdh13			P2rx3	Wnt5a	Ackr4	Hsd17b3	Lrrk2	Dync1h1	Ido1	Cyp2d4
Psen1	Pmch		Bex1	Kptn	Ticam1	Chrna2			Polr3g	Krt18	Or10g3	Ryr2		Cdh15			P2rx4	Wnt5b	Agtr1a	Hsd3b1	Madcam1	Dyrk1a	Il6	Disc1
Psen2	Pomk		Bhlha15	Mtmr3	Tirap	Chrna3			Riok3	Lamtor5	Or10g3c	Slc9a1		Cdh16			P2rx5	Wnt6	Agtr1b	Hsd3b2	Mbl2	Ebf3	Lgals3	Dusp1
Selenok	Prkar1b		Bhlhe22	Mybbp1a	Tlr1	Chrna4			Rnf185	Lef1	Or10g6	Tnni3		Cdh17			P2rx6	Wnt7a	Agtr2	Hsf1	Mir155	Ebi3	Lgals9	Edn1
Tmbim6	Prkca		Bhlhe23	Nfe2l2	Tlr10	Chrna5			Slc15a4	Lep	Or10g9	Ank2		Cdh18			P2rx7	Wnt7b	Aplnr	Hsp90aa1	Mir21	Eed	Marco	Eif4b
Tmco1	Prkcg		Borcs7	Nuak2	Tlr11	Chrna6			Srebf1	Lgals3	Or10g9b	Cacna1c		Cdh19			Ppp1r9a	Wnt8a	Bdkrb1	Hspa13	Mki67	Eif4a1	Mmp2	Fkbp5
Tunar	Prnp		Cacna1c	Pick1	Tlr12	Chrna7			Tasl	Lhx3	Or10h1	Camk2d		Cdh2			Ppp3ca	Wnt8b	Bdkrb2	Hspa1a	Mst1	Eif4b	Mmp9	Foxp2
Atp2c1	Prrt1		Camsap2	Pik3c3	Tlr13	Chrna9			Tirap	Lhx4	Or10h1d	Casq2		Cdh20			Rab3gap1	Wnt9a	Ccr1	Hspa1b	Mthfr	Eif4ebp2	Nod2	Frem3
Tmem165	Psen1		Dcc	Pik3r4	Tlr2	Chrnb1			Tlr8	Lims2	Or10h28	Dmd		Cdh22			S1pr2	Wnt9b	Ccr10	Hspa9	Ncf4	Eif4h	Ntrk2	Gad1
AABR07005775.1	Psen2		Ddr1	Plin2	Tlr3	Chrnb2			Trim56	LOC100359916	Or10j2	Fkbp1b		Cdh24			Sez6	Eda	Ccr1l1	Hspb1	Nkx2-3	Eln	Rela	Gad2
Ank2	Pten		Dynlt1	Plin3	Tlr4	Chrnb3			Zdhhc4	LOC100909936	Or10j27	Pln		Cdh26			Slc17a7	Hspa1a	Ccr2	Hspd1	Nlrp3	Elp2	Serping1	Gal
Anxa7	Ptprz1		Epb41l3	Pmaip1	Tlr5	Chrnb4			Bmp6	LOC120096510	Or10j3	Ryr2		Cdh3			Slc1a7	Hspa1b	Ccr3	Htr1a	Nod2	Elp4	Tlr2	Galr1
Apoe	S100b		Gpm6b	Prkaa1	Tlr6	Chrnd			Cd14	LOC120096511	Or10j3b	Slc8a1		Cdh4			Slc29a1	Ngf	Ccr4	Htr2a	Nr1h4	En2	Tlr4	Galr2
Atf4	Shank3		Grm7	Prkaa2	Tlr7	Chrne			Cd180	LOC120103107	Or10j5	Tmem38a		Cdh5			Snca	Tnf	Ccr5	Htr6	Ocln	Ephx1	Tlr9	Galr3
Atp13a1	Shc3		Kcna1	Prkcd	Tlr8	Chrng			Ly86	LOC134481897	Or10j7	Tmem38b		Cdh6			Trpv1	Sct	Ccr6	Htra2	Pbrm1	Ephx2	Tnf	Gata1
Atp13a2	Slc11a2		Kcnc4	Rrp8	Tmed2	Ckap5			Ly96	Lrp1	Or10k2	Dmpk		Cdh7			Syt1	Cga	Ccr7	Icam1	Pdlim5	Ermn	Pvr	Hspa1a
Atp13a3	Slc1a1		L1cam	Sesn1	Tmem258	Cntnap2			Mif	Lrp2	Or10n1	Rem1		Cdh8			Best1	Fshb	Ccr8	Ide	Pgf	Ess2	Bax	Hspa1l
Atp13a4	Slc2a4		Mapk8ip3	Sesn2	Tnf	Dgki			Prkca	Ltk	Or10n7	Prkd1		Cdh9			Nf1	Gnrh1	Ccr9	Igf1	Phox2b	Ext1	Bcl3	Htr2a
Atp13a5	Slc8a2		Mark2	Sesn3	Tnfrsf1a	Ghrl			Sash1	Mad2l1	Or10p1	Casq1		Cdhr1			Pak1	Ambn	Ccrl2	Igf1r	Pikfyve	Fam149a	Cebpa	Htr2c
Atp1b1	Slc8a3		Mgarp	Sh3glb1	Tnfrsf1b	Glra1			Scimp	Mael	Or10p1l1	Dmd		Cdhr18			Abcc8	Amelx	Cx3cr1	Igf2	Plaur	Fam98c	Cx3cl1	Ifi44l
Atp2a1	Src		Nefh	Sirt1	Tnfrsf4	Glra2			Traf6	Map4k4	Or10p22	Fkbp1a		Cdhr2			Kcnj8	Amh	Cxcr1	Igf2r	Pon1	Fan1	Cx3cr1	Il10
Atp2b1	Sts		Neurod1	Slc2a1	Tnfsf4	Glra3			Ankrd17	Mapk7	Or10q1			Cdhr3			Nf1	Angptl3	Cxcr2	Igfbp2	Pon3	Fasn	Nfkb1	Il2
Atp2b2	Tacr1		Neurod2	Slc3a2	Tollip	Glra4			Ddx60	Mapk8	Or10q12			Ctnnd1			Pak1	Areg	Cxcr3	Igfbp3	Ppara	Fbn2	Nfkb2	Il3
Atp2b4	Thra		Neurod4	Slc7a5	Tp73	Glrb			Dhx58	Mapk8ip1	Or10s1			Dsc1			Slc6a9	Artn	Cxcr4	Ikbkb	Pparg	Fev	Notch1	Il5
Atp2c2	Tmod2		Neurod6	Suv39h1	Traf3ip2	Gria2			Usp17la2	Mapk8ip3	Or10u3			Dsc2			Map1b	Bdnf	Cxcr5	Il10	Prf1	Fgfr3	Plau	Il6
C5	Ttbk1		Neurog1	Suv39h1-ps1	Trex1	Grid2			Cd160	Mcl1	Or10u3b			Dsc3			Cntnap2	Bmp10	Cxcr6	Il1a	Prkcq	Fkbp6	Plaur	Isg15
Cacna1c	Ucn		Neurog2	Szt2	Tril	Grik1			Cd226	Mdm2	Or10v1			Fat1			Fmr1	Bmp15	Gpr15	Il1b	Ptafr	Flt1	Ppia	Mc1r
Cacna1f	Vip		Neurog3	Tbl2	Trim14	Grik2			Clnk	Mdm4	Or10v9b			Fat3			Kcnq2	Bmp2	Gpr25	Il2	Ptgs2	Fmo1	Prnp	Med12
Calca	Zfp385a		Olig1	Tp53	Tspan18	Grik5			Gimap5	Med1	Or10w1			Fer			Kcnq3	Bmp3	Gpr75	Il3	Ptpn2	Fmo2	Sod1	Mpo
Casq2	Acss2		Olig2	Upp1	Tspan2	Grin1			Il21	Mgmt	Or10w3			Mmp24			Ptchd1	Bmp4	Rxfp3	Il33	Ptpn22	Fmo3	Nefl	Nos1
Casr	Adcy1		Olig3	Vldlr	Tusc2	Grin2a			RT1-A2	Mical1	Or10x1			Pcdh15			Pvalb	Bmp5	Xcr1	Il4	Rela	Fmo4	Atf6	Nr3c1
Ccl12	Adcy8		Plp1	Xbp1	Tusc2l1	Grin2b			RT1-CE5	Mien1	Or10x1b			Plekha7			Tsc2	Bmp6	Ccr7	Il6	RT1-Bb	Fmo5	Bax	Nr4a1
Ccl2	Apoe		Pmp22	Ywhag	Umod	Grin2c			RT1-M3-1	Mif	Or10z1			Adam9			Adora2a	Bmp7	Ccr7	Il6r	RT1-Db1	Fmr1	Casp3	Nrg1
Ccl3	Arc		Scn2a	Ywhaz	Vcam1	Grin2d			Ap1g1	Mir106a	Or11a4			Itga4			Adrb1	Bmp8a	Ackr3	Il6st	RT1-Ha	Fmr1<sup>em1Sage</sup>	Casp9	Ntrk2
Ccl5	Btbd9		Slc25a46	Zc3h12a	Vnn1	Hcrt			Cd160	Mir106b	Or11g1			Itga5			Bdnf	Bmp8b	Cxcr2	Il7	Sdf2l1	Folr2	Ccl5	Pawr
Ccr1	Calb1		Svbp	Hfe	Vwf	Htr3a			Klrc2	Mir17	Or11g2			Itgb1			Chrna4	Btc	Cxcr3	Inpp5d	Sell	Foxg1	Ccr1	Pdyn
Ccr1l1	Camk2n1		Tbc1d24	Eln	Wnk4	Htr3b			Lamp1	Mir18a	Or11g24			L1cam			Cx3cl1	Ccn2	Cxcr4	Ins1	Slc11a1	Foxp1	Cd209a	Pten
Ccr2	Camk4		Trim32	Lep	Wnt5a	Lrrk2			RT1-CE5	Mir19a	Or11g26			Npnt			Drd4	Ccn3	Cxcr5	Ins2	Slc22a5	Foxp2	Cr2	Reln
Cd40	Ccnd2		Tspan2	Atf2	Xcl1	Mapk8ip2			Ap1g1	Mir19b1	Or11g26b			Plpp3			Gabrb3	Cd320	Cxcr6	Insr	Slc39a8	Frmd5	Jak2	Slc5a7
Cdh5	Chst10		Vash2	Atf4	Zc3h12a	Mecp2			Cadm1	Mir19b2	Or11g27			Vcam1			Glra1	Cdnf	Gpr35	Iqck	Smad3	Ftsj1	Mir146a	Slc6a4
Cherp	Cpeb3		Zpr1	Lars1	Ano6	Mef2c			Cd160	Mir200b	Or11h23b			Adgrl3			Grik1	Clec11a	Cxcr4	Ireb2	Stat3	Fzd9	Negr1	Sod2
Csrp3	Crebbp		Auts2	Mtor	Vwf	Met			Cd226	Mir20a	Or11h4			Cd177			Grik2	Cntf	Cx3cr1	Irs1	Tagap	Gabbr2	Pdia3	Syn1
Ctrc	Ctns		Bdnf	Rnf167	F3	Mpp2			Crtam	Mir20b	Or11h4c			Cd177l1			Insyn1	Cripto	Calcr	Irs2	Tcf7	Gabra5	Prnp	Tac1
Dhrs7c	Drd2		Cdh4	RragB	Acvr1	Nlgn3			Gimap5	Mir21	Or11h4d			Cd177l2			Insyn2a	Csf1	Calcrl	Itpr1	Thbd	Gabrb3	Slc6a4	Tph2
Dmpk	Egr1		Cdk5	Rragd	B4galt1	Npas4			Il12a	Mir221	Or11h6			Cd36			Insyn2b	Csf2	Crcp	Jak2	Tlr4	Gabrd	Sod1	Xdh
Drd3	Ehmt2		Cdk5r1	Sar1a	Eif2ak1	Npff			Il18rap	Mir222	Or11i1			Ceacam1			Nlgn1	Csf3	Ramp1	Jam2	Tlr9	Gabrg3	Spp1	Disc1
Edn1	Eif2ak4		Cyfip1	Sar1b	Lipa	Oprm1			Il21	Mir25	Or11j4			Dchs1			Nlgn3	Cxcl1	Calcr	Kcnc1	Tnf	Gad1	Stat1	Hap1
Edn2	Glud1		Dclk1	Sesn1	Nlrp3	P2rx1			Klrc1	Mir293	Or11l3			Epcam			Npas4	Efemp1	Calcrl	Kcnc4	Tnfrsf1a	Gad2	Stat3	Morc1
Edn3	Gria1		Dcx	Sesn2	Nlrp6	P2rx2			Klrc2	Mir361	Or11m3			Fgfrl1			Abhd6	Egf	Cnr1	Kcnma1	Tnfrsf1b	Gal3st1	Prnp	Tph2
Ednra	Grin1		Dvl1	Sesn3	Nupr1	P2rx3			Klrc3	Mir363	Or11n2			Flrt3			Adora1	Epgn	Cnr2	Kl	Tnfsf15	Gal3st3	Eif2ak2	Gabrd
Eif3e	Grin2b		Edn1	Grin2b	Scn11a	P2rx4			Klrd1	Mir494	Or11q2			Igsf11			Arf1	Ereg	Gpr55	Klc1	Tyk2	Galns	Gucy1b1	Il10
Gcm2	Kat2a		Edn2	Bmt2	Tnfsf4	P2rx5			Klre1	Mir92a1	Or12d13			Lypd10			Cd38	Fbrs	Ackr2	Klk6	Ugt1a1	Galnt5	Mapt	Tph1
Gpr12	Lcn2		Edn3	Mapk1	Vnn1	P2rx6			Klri1	Mir92a2	Or12d14			Lypd10l1			Drd1	Fgf1	Ackr4	Klrg1	Vdr	Gapvd1	Nefh	Serpine1
Hexb	Ldlr		Ednra	Mat2a	A2m	P2rx7			Klri2	Mir93	Or12d14b			Mag			Drd5	Fgf10	Ccr1	L1cam	Vegfa	Gatad2b	Nefl
Htr2a	Lrrn4		Gsk3b	Mtor	Bdkrb2	Ppp1r9a			Klrk1	Mitf	Or12d14c			Mmp24			Gria1	Fgf11	Ccr10	Ldlr	Vipr1	Gdpd3	S100b
Htr2b	Mecp2		Itgb1	Mtr	Cd6	Ppp3ca			Lag3	Mmp9	Or12d17			Mpz			Grid2ip	Fgf12	Ccr3	Lep	Vtn	Gfap	Ywhag
Htr2c	Mtor		Lhx2	Nfe2l2	Cxcr2	Rab3gap1			Lamp1	Mnat1	Or12d2			Pecam1			Grm2	Fgf13	Cx3cr1	Lipc	Ace	Ggnbp2	Mir146a
Inpp4b	Nfatc4		Limk1	Prmt1	Elane	S1pr2			Ly49s3	Mpl	Or12d2b			Unc5d			Mgll	Fgf14	Cxcr2	Lipi	Acer3	Gigyf1	Poldip2
Kel	Npas4		Map1b	Atg5	Icam1	Sez6			Ncr3	Mpz	Or12d2c			Bmp5			Pick1	Fgf16	Cckar	Lpl	Adam17	Gja5	Il18
Nppc	Ntf4		Mapt	Atg7	Il31ra	Slc17a7			Nectin2	Mre11	Or12e1			Bmp7			Plk2	Fgf17	Cckbr	Lrp1	Adrb3	Gja8	Il5
Nptn	Ntrk2		Mir124-1	Becn1	Nlrp6	Slc1a7			Pvr	Msx1	Or12e10			Ccn1			Prrt1	Fgf18	Lhcgr	Lrp1b	Ager	Gjb2	Ace
Pgm1	Pcdh8		Mir124-2	Becn2	Npff	Slc29a1			Raet1e	Msx2	Or12e13b			Dnajb6			Pten	Fgf19	Cntfr	Lrp8	Akt1	Gnb1	Ifnl1
Pik3cb	Pja2		Ndn	ENSRNOG00000062718	Oprm1	Snca			Raet1l	Mt3	Or12e14			Erf			Ptk2b	Fgf2	Il6r	Lrpap1	Atm	Gnb1l	Cd40
Pkd2	Prkcz		Ngf	ENSRNOG00000063835	Orm1	Trpv1			Raet1ll1	Mtdh	Or12e7			Itga4			Shank2	Fgf20	Il6st	Maoa	Atp5f1a	Gngt1	Cd40lg
Pkhd1	Ptchd1		Nlgn3	ENSRNOG00000067112	Serpinb9	Syt1			Rasgrp1	Muc4	Or12e8			Lef1			Shank3	Fgf21	Lifr	Maob	Bcl2	Gp1bb	Aqp4
Pln	Reln		Nrp1	Gabarap	Serpinc1	Agrn			RT1-A2	Myc	Or12e9			Vcam1			Slc24a1	Fgf22	A1bgl1	Map2	Birc3	Gpd2	Il6
Prkca	Rgs14		Plxnb1	Gabarapl1	Casp6	Cdk5r1			RT1-M3-1	Mydgf	Or12j2			Wnt7b			Slc24a2	Fgf23	Gp6	Mapk1	Cd68	Gpr32	Vps37a
Prkcb	Rps6kb1		Pou4f2	Gabarapl2	A2m	Chrm1			Sh2d1a	Myo18a	Or12j2b			Zfp36l1			Sorcs2	Fgf3	Igsf1	Mapk10	Chrna7	Gpr50	C3
Pth1r	Sgk1		Pou4f3	Gabarapl3	Ahsg	Chrm2			Sh2d1b2	Naa15	Or12j3			Abca12			Srf	Fgf4	Itga11	Mapk14	Csf1r	Gpr89b	Ctla4
Pygm	Shank1		Raph1	Gabarapl4	Ass1	Chrm3			Slamf6	Naa16	Or12j4			Cdsn			Stxbp1	Fgf5	Itga2	Mapk3	Csf3	Gprasp2	Foxp3
Rgn	Slc17a7		RGD1359108	Map1lc3a	Cebpa	Gnai2			Stat5a	Naa35	Or12j5			Akna			Braf	Fgf6	Oscar	Mapk8	Ereg	Gpx2	Hnrnpa1
Rmdn3	Slc2a4		Rnf6	Map1lc3b	Crp	Plcb1			Stat5b	Naa38	Or12k5			Acvr1			Camk2b	Fgf7	C3ar1	Mapk9	Ezh2	Gpx5	Ifnl1
Ryr2	Snap25		Sema3a	Acat2	Epo	Rgs10			Vav1	Naip5	Or12k7			Cplane2			Chrd	Fgf8	C3ar1	Mapt	Fas	Gpx6	Il21
Ryr3	Srf		Sema5a	Ccne1	F2	Rgs8			Cd226	Naip6	Or12k7b			Gata5			Ckap5	Fgf9	C5ar1	Mbl2	Fgf10	Gria1	Il27
S100vp	Tac1		Sema5b	Cdkn2b	Fga	Best1			Crtam	Nat8b	Or12k8			Tgfb2			Crh	Fgfr3	C5ar2	Mcm2	Fgf7	Gria4	Klrk1
Slc10a7	Tacr1		Sema7a	Csnk1a1	Fn1	Nf1			Il12a	Nckap1l	Or13a1			Tgfbr2			Crhr1	Gas6	Ltb4r	Mdm4	Foxp3	Grin1	Mmp2
Slc24a1	Trpm4		Slc9a6	Cyp11b2	Hamp	Pak1			Il12b	Ncl	Or13a18			Ccn3			Crhr2	Gdf1	C5ar2	Mfn1	Hamp	Grin2b	Nfkb1
Slc24a2	Ncam1		Spg11	Dbi	Hfe	Abcc8			Klrk1	Ncoa3	Or13a18b			Cyp1b1			Dbi	Gdf10	Cmklr1	Mfn2	Hmgb1	Grm5	RT1-Bb
Slc24a3	Abca7		Srf	Hmox1	Hif1a	Kcnj8			Nectin2	Ndufaf4	Or13a18c			Thbs4			Drd1	Gdf11	Cmklr2	Mir100	Hsf1	Gsc2	Tnfrsf18
Slc24a5	Abcc8		Ssna1	Lpl	Hnrnpk	Nf1			Pvr	Nfkb1	Or13a19			Spi1			Egr1	Gdf15	Cr2	Mir124-3	Icam1	Gsta2	Zeb1
Slc30a1	Adcy8		Tnr	Mtor	Hp	Pak1			Raet1ll1	Ngb	Or13a19b			Bves			Enpp1	Gdf2	Fpr1	Mir125b2	Ifng	Gstm1	Crp
Slc37a4	Adgrf1		Ulk1	Pdk2	Hps5	Slc6a9			Cd160	Ngfr	Or13a19c			Camsap3			Gfap	Gdf3	Fpr2	Mir132	Ifngr1	Gstm5l	Adrb2
Sppl2c	Adrb1		Ulk2	Pld1	Il1rn	Map1b			Dpp4	Niban2	Or13a23			Ctnna1			Gip	Gdf5	Fpr2l1	Mir146a	Il10	Gsto1	Becn1
Stc1	App		Usp9x	Prdm4	Il6	Cntnap2			Rasgrp4	Nkx3-2	Or13a25			Dsp			Gria1	Gdf6	Fpr2l2	Mir155	Il1b	Gstp1	Ccr1
Stim1	Asic1		Vcl	Rps6kb1	Ins2	Fmr1			RT1-A2	Nme2	Or13a26			Ihh			Gria3	Gdf7	Fpr2l3	Mir212	Il1rn	Gstt2	Cd274
Stim2	Atad1		Alcam	Scd4	Itih4	Kcnq2			Arg1	Nnt	Or13a26b			Itgb5			Grin2a	Gdf9	Fpr3	Mir296	Il2	Gtf2i	E2f1
Stoml2	Atp1a3		Nrp1	Tnks	Kng1	Kcnq3			Cxcl1	Nol3	Or13a26c			Kifc3			Grin2b	Gdnf	Gpr33-ps1	Mir375	Il23a	Gtf2ird1	Ido1
Sv2a	Atxn1		Nrp2	Xbp1	Kng2	Ptchd1			Pomc	Nono	Or13a27			Plekha7			Grin2c	Gfer	Ptgdr2	Mir708	Il25	Gusb	Il1rl1
Sypl2	Atxn1l		Plxna3	Abcc8	Lbp	Pvalb			F2rl1	Nos1	Or13a27b			Serpinb8			Grin2d	Gh1	Crhr1	Mir99a	Il33	Hdac10	Il33
Tcirg1	B4galt2		Ryk	Cd68	Lcn2	Tsc2			Atat1	Npm1	Or13a27c			Srf			Hmgcr	Gkn1	Crhr2	Mirlet7c1	Il6	Hectd4	Mmp9
Tgfb1	Bdnf		Sema3a	Crebbp	Mug1	Adora2a			Brcc3	Npy5r	Or13a27d			Vcl			Htr6	Gmfb	Mc2r	Mme	Irf9	Hepacam	Oprm1
Tmem203	Bloc1s6		Sema3f	Eif4g1	Orm1	Adrb1			Btk	Nqo1	Or13a27e			Adgrl1			Htr7	Gmfg	Cysltr1	Mmp2	Itga2	Herc2	Pdcd1
Tnni3	Cacna1d		Slit1	Ep300	Plscr1	Bdnf			Casp4	Nr1h4	Or13c25			Alcam			Itpr3	Gpi	Cysltr2	Mmp9	Itga4	Hey1	Tlr4
Tpcn2	Casp1		Slit2	Fam107a	Reg3a	Chrna4			Cd36	Nr2e1	Or13c3			Amigo1			Large1	Hbegf	Cd44	Mpo	Jak2	Hfe	Ifih1
Trdn	Cck		Slit3	Icam1	Reg3b	Cx3cl1			Cd36l1	Nr3c1	Or13c3b			Amigo2			LRRTM1	Hdgf	Cd74	Mre11	Kcnma1	Hgf	Lcn2
Trpm8	Cebpa		Smo	Il6	Reg3g	Drd4			Ddx3x	Ntsr1	Or13c3c			Amigo3			Lrrtm2	Hdgfl3	Cntfr	Mrpl39	Kdr	Hira	Rig1
Trpv4	Cebpb		Wnt5a	Kcnb1	Saa4	Gabrb3			Dhx33	Nuak2	Or13c3e			Cadm1			Mapk1	Hgf	Crlf1	Ms4a4a	Kl	Hirip3	Rnasel
Vapb	Chat		Lamb2	Kcnj11	Saal1	Glra1			Gbp5	Nuggc	Or13c3f			Cadm3			Mecp2	Igf1	Crlf2	Mt-nd1	Mapk1	Hivep2	Sting1
Vdr	Chrna7		Ntrk3	Lamtor1	Serpina1	Grik1			Mapk8	Nup62	Or13c3g			Cbln1			Mir100	Igf2	Csf2ra	Mt-nd2	Mapk3	Hk1	Tlr3
Vps54	Chrnb2		Tnr	Lcn2	Sigirr	Grik2			Mark4	Nupr1	Or13c7			Cd164			Mir101-2	Il11	Csf2rb	Mt-nd4	Mif	Hnf1b	Ccr5
Xk	Cic		Ablim1	Mios	Stat3	Insyn1			Mavs	Ogg1	Or13c7b			Cd24			Mir101a	Il12a	Csf3r	Mt1	Mir146a	Hnrnpu	Irf5
Abcc2	Cnr1		Alcam	Mtor	Stat5b	Insyn2a			Mir21	Oog1	Or13c7c			Cd6			Mir106a	Il12b	Cx3cr1	Mt2A	Mir155	Hoxa1	Mavs
Ckb	Comt		Ank3	Otud3	Tf	Insyn2b			Myd88	Oog3	Or13c7d			Cdh2			Mir106b	Il2	Ebi3	Mt3	Mir21	Hs3st3b1	Rfc1
Faslg	Creb1		Apbb1	Ppard	Tfr2	Nlgn1			Nek7	Oog3l1	Or13c7e			Cdh4			Mir125a	Il3	Epor	Mthfr	Mmp2	Hsd17b1	S100b
Kcne3	Crhr1		Apbb2	Prkaa1	Tfrc	Nlgn3			Plcg2	Opa1	Or13c9			Ceacam15			Mir125b1	Il34	F3	Nae1	Mmp9	Hsd3b1
Ptk2	Crtc1		Arhgap35	Prkaa2	Ugt1a1	Npas4			Ppp2ca	Opn3	Or13d1			Ceacam6			Mir125b2	Il4	Flt3	Napb	Mpo	Htra4
Stk39	Csmd1		Arhgef25	Prkab1	Fcgr1a	Abhd6			Prkd1	Osr1	Or13e8			Crb1			Mir126a	Il5	Fzd4	Nbn	Myd88	Huwe1
Tbxas1	Cx3cr1		Artn	Prkab2	Fcgr2a	Adora1			Ptpn22	Pa2g4	Or13f5			Crb2			Mir127	Il6	Ghr	Ncam1	Nfe2l2	Ift74
Wnk1	Cyp7b1		Arx	Prkag1	Fcgr2al1	Arf1			Stmp1	Pafah2	Or13f5l1			Crtam			Mir128-1	Il7	Ifngr1	Ncam2	Nfkbia	Ihh
	Dbh		Atoh1	Prkag3	Fcgr2b	Cd38			Tlr4	Pak2	Or13g1			Cxadr			Mir128-2	Inha	Ifngr2	Ncf2	Nod2	Il1rapl1
Atp12a	Drd1		B3gnt2	Rheb	Fcgr3a	Drd1			Tlr6	Palb2	Or13j1			Dchs1			Mir129-1	Inhba	Ifnlr1	Nck2	Npy	Il1rl1
Atp1a1	Dtnbp1		B4gat1	Rptor	Ighe	Drd5			Usp50	Pam16	Or13l2			Fat4			Mir130a	Inhbb	Il12b	Ncstn	Pdgfra	Ino80e
Atp1a4	Eif4ebp2		Bdnf	Rraga	Ighg1	Gria1			Zdhhc5	Pax2	Or13m2			Grid2			Mir132	Inhbc	Il12rb1	Ndufa2	Pdgfrb	Insr
Atp1b2	Ep300		Bmp7	Rragc	LOC134481532	Grid2ip			Slc15a4	Pax4	Or13n4			Igsf21			Mir134	Inhbe	Il12rb2	Ndufa5	Phex	Ints6
Atp1b3	Fen1		Boc	Sec13	Fads2	Grm2			Slc46a2	Pcid2	Or13n4b			Il1rapl1			Mir137	Jag2	Il13ra1	Ndufa6	Pik3cg	Iqgap3
Atp4a	Fgf13		Bsg	Seh1l	Adora2a	Mgll			Tlr4	Pcnt	Or13p10			Itga4			Mir138-1	Kitlg	Il13ra1-ps1	Ndufb3	Ptger4	Iqsec2
Atp4b	Foxo6		Cdh4	Txn2	Ager	Pick1			Hspa1a	Pdcd10	Or13p3			Itga5			Mir138-2	Lefty1	Il13ra2	Ndufb8	Rela	Irf2bpl
Drd2	Gabrb3		Cdk5r1	Ucn2	Agt	Plk2			Hspa1b	Pdcd4	Or13p4			Itgal			Mir145	Lefty2	Il20ra	Ndufs3	Rnasel	Itga4
Fxyd2	Gip		Cdk5r2	Ucn3	App	Prrt1			Nagk	Pde3a	Or13p5			Jag1			Mir148b	Lep	Il20rb	Nectin2	Slc11a1	Itgb3
Kctd7	Glp1r		Cdon	Ulk1	Bace2	Pten			Peli3	Pdgfrb	Or13p8b			Jaml			Mir150	Lif	Il21r	Nefl	Smad4	Itpr3
Agtr2	Grin1		Chl1	Wdr24	C1qa	Ptk2b			Slc15a3	Pdpn	Or13p9			L1cam			Mir151	Manf	Il22ra1	Nefm	Socs3	Jag1
C7	Grin2a		Cntn1	Wdr59	C5ar1	Shank2			Slc15a4	Pdxk	Or14a257			Megf11			Mir153	Mdk	Il23r	Nfe2l2	Tnf	Jakmip1
Chp2	Grin2b		Cntn2	Acvr2a	Cntf	Shank3			Tlr4	Pgr	Or14a257b			Megf6			Mir17	Mia	Il2rb	Ngb	Tnfrsf1a	Jam2
Il1a	Grm7		Cntn3	Becn1	Egfr	Slc24a1			Zdhhc5	Phb1	Or14a257c			Nectin1			Mir181a2	Mstn	Il31ra	Ngf	Vegfa	Jam3
Nr3c2	Hrh1		Cntn4	Inhba	Ifng	Slc24a2			Lbp	Phb2	Or14a257d			Nectin3			Mir181b1	Nenf	Il3ra	Ngfr	Ccr2	Jarid2
Scnn1a	Hrh2		Cntn5	Map1lc3a	Ifngr1	Sorcs2			Rps19	Phip	Or14a258			Nectin4			Mir181b2	Ngf	Il4r	Nog	Ccr3	Jmjd1c
Scnn1b	Hrh3		Cntn6	Mapk8	Il1b	Srf			Hpx	Pias1	Or14a260			Nlgn1			Mir181c	Nodal	Il5ra	Nos1	Cd80	Kap
Scnn1g	Htr2a		Crppa	Oaz1	Mt2A	Stxbp1			Ankrd17	Pidd1	Or14c39			Notch1			Mir181d	Nrg1	Il6r	Nos2	Il10	Kat6a
Sgk1	Htr7		Csf1r	Comt	Naglu	Braf			Ddx60	Pik3r1	Or14c39b			Notch3			Mir187	Nrg2	Il6st	Nos3	Il17a	Kcna2
Slc1a3	Idua		Cxcl12	Slc34a1	Psen1	Camk2b			Dhx58	Pim1	Or14c40			Nrxn1			Mir191	Nrg3	Il7r	Npy	Itgam	Kcnj3
Tmprss3	Igf1		Cyfip1	Xpr1	Smo	Chrd			Oasl	Pim2	Or14c43			Ptprd			Mir195	Nrg4	Lepr	Nrg1	Serpina1	Kcnk3
Afg3l2	Igf2		Cyfip2	Cyp11b2	Trem2	Ckap5			Pum1	Pim3	Or14j1			Pvr			Mir19a	Nrtn	Lifr	Nrgn	Tlr2	Kcnk9
Anxa6	Il1b		Dag1	Hrk	Zeb2	Crh			Pum2	Pink1	Or14j10b			Scarf1			Mir19b1	Ntf3	Osmr	Nrip1	Tlr4	Kcnma1
C1h19orf12	Il1rn		Dcc	Jun	App	Crhr1			Trim15	Pkhd1	Or14j15			Scarf2			Mir19b2	Ntf4	Prlr	Nrp1	Hspa1l	Kcnq2
ENSRNOG00000066493	Itga3		Dlx5	Pck1	Grn	Crhr2			Usp15	Plac8	Or14j3			Sele			Mir204	Ogn	Ngfr	Ntf3	Nod2	Kcnq3
Immt	Itga5		Draxin	Slc38a3	Lrp1	Dbi			Usp17la2	Plaur	Or14j3b			Sell			Mir20a	Osgin1	Nradd	Ntn1	Prkcq	Kcns3
Maip1	Itga8		Drgx	Akr1c3	Psen1	Drd1			Zc3hav1	Plk1	Or14j3d			Selp			Mir211	Osgin2	Oprk1	Ntrk1	Slc39a8	Kctd13
Mcu	Itpr3		Dscam	Alb	Bdnf	Egr1			Zcchc3	Plk2	Or14j3e			Tenm1			Mir218-2	Osm	Dear	Ntrk2	Atg16l1	Kdm3b
Mcub	Jph3		Dscaml1	Ambra1	Camp	Enpp1			Mr1	Plk3	Or14j5			Tenm2			Mir22	Pdgfa	Ednra	Nudt1	Gnai2	Kdm5b
Micu1	Kalrn		Dvl1	Atg14	Ccl11	Gfap			Slc22a13	Por	Or14j5b			Tenm3			Mir221	Pdgfb	Ednrb	Opa1	Abcb1a	Kdm6a
Micu2	Kat2b		Ece1	Atg4b	Ccl2	Gip			Cd24	Pou3f3	Or14j5c			Tenm4			Mir222	Pdgfc	Epha1	Pak1	Irf5	Kif17
Micu3	Kcnk10		Edn1	Atg5	Ccl5	Gria1			Fbxo38	Pou4f1	Or14j5e			Umod			Mir23a	Pdgfd	Epha2	Parp1	Il23r	Kif22
Pdzd8	Kcnk2		Edn3	Atg7	Gja1	Gria3			Hspd1	Ppard	Or14j6			Vcam1			Mir23b	Pgf	Epha3	Pawr	Irgm	Kifc1
Smdt1	Kcnk4		Ednra	Bmf	Nfkbiz	Grin2a			RT1-Db1	Ppid	Or14n1			Cd2			Mir24-2	Prok1	Epha5	Pcdh11x	Il10rb	Kirrel3
Bak1	Kcnq2		Efna1	Bmpr2	Ptges	Grin2b			Treml4	Ppif	Or14p1			Cd200			Mir25	Prom2	Epha6	Pck1	Tmc1	Klf13
Bax	Klk8		Efna2	Cadps2	S100a8	Grin2c			Cyba	Ppp5c	Or1a1			Cd200l1			Mir26a	Pspn	Epha7	Pcmt1	Abcg4	Klhdc7b
Bcap31	Large1		Efna3	Cartpt	S100a9	Grin2d			F2rl1	Ppt1	Or1a1b			Cd200l2			Mir26b	Ptn	Epha8	Pcsk1n	Apoa1	Klhl22
Fis1	Lgmn		Efna4	Cav1	Scn11a	Hmgcr			Hmgb1	Pramef12	Or1aa2			Cd200r1			Mir28	Rabep1	Ephb1	Pde2a	Apoa4	Klkb1
Rap1gds1	Lmx1a		Efna5	Clec16a	Spn	Htr6			Mfhas1	Pramef12-ps1	Or1ad1			Cd47			Mir29a	Rabep2	Ephb2	Pdgfb	Apoc3	Kmt2a
Tgm2	Lmx1b		Efnb1	Ctsl	Thbs1	Htr7			Pja2	Pramef17	Or1ad5			Gldn			Mir29b1	Reg1a	Ephb3	Pebp1	Arcn1	Kmt2b
Thada	Map1a		Efnb2	Dnajc15	Vcam1	Itpr3			Tirap	Pramef20	Or1ad6			Itga4			Mir29b2	Tff1	Ephb4	Pgrmc1	Arhgef12	Kmt2c
Iscu	Mapt		Efnb3	Dsc2	Vnn1	Large1			Tlr1	Pramef20-ps1	Or1ad8			Itga5			Mir301b	Tff2	Efemp1	Phactr2	Atp5mg	Kmt2d
ENSRNOG00000066670	Mecp2		Emb	Ehmt2	Ahcy	LRRTM1			Cav1	Pramef20l1	Or1af1			Itga7			Mir30a	Tgfa	Egfr	Picalm	Bace1	Kmt2e
Nol3	Musk		Enah	Eif2ak4	Il10	Lrrtm2			F2rl1	Pramef25	Or1ak2			Itgad			Mir30b	Tgfb1	Erbb4	Pik3cg	Bcl9l	Kmt5b
Prkce	Neto1		Epha1	Elapor1	Il1b	Mapk1			Flot1	Pramef27	Or1b1			Itgam			Mir30c1	Tgfb2	Nrg2	Pik3r1	C1qtnf5	Lamb1
Slc25a27	Nfix		Epha10	Fads1	Il1rn	Mecp2			Peli1	Pramef5	Or1d2			Itgav			Mir30c2	Tgfb3	Csf2ra	Pilra	C2cd2l	Lamc3
Fcrl5	Ngf		Epha2	Fbxo22	Orm1	Mir100			Ptpn22	Pramef8	Or1e1			Itgax			Mir30d	Thbs4	Epor	Pin1	Cbl	Las1l
Fkbp1a	Nog		Epha3	Flcn	Tnf	Mir101-2			Tirap	Pramef8l1	Or1e16			Itgb1			Mir30e	Timp1	Il13ra1	Plau	Cd3d	Lat2
Ntsr1	Nqo2		Epha4	Fnip1	Clec10a	Mir101a			Trim3	Pramef8l2	Or1e16d			Itgb2			Mir320a	Vegfa	Il13ra1-ps1	Plcb1	Cd3e	Lgals5
Tgfb2	Nrg1		Epha5	Foxa3	F2r	Mir106a			Wdfy1	Pramef8l3	Or1e18			Itgb3			Mir324	Vegfb	Il13ra2	Plcd1	Cd3g	Lgals9
Spx	Ntan1		Epha6	Foxo1	Hif1a	Mir106b			Cd14	Pramel34l	Or1e1c			Itgb7			Mir328	Vegfc	ENSRNOG00000066572	Plcg1	Cenatac	Lhx1
Tmtc4	Ntf3		Epha7	Gas2l1	Il1a	Mir125a			F2rl1	Pramel36	Or1e1d			Izumo1			Mir330	Vegfd	Fgfr1	Plcg2	Cep164	Limk1
Bnip3	Ntf4		Epha8	Gas6	Timp1	Mir125b1			Hmgb1	Pramel36l1	Or1e1e			Jam3			Mir337	Vgf	Fgfr2	Pnmt	Cxcr5	Lmf2
Mcur1	Oxt		Ephb1	Gba1	F12	Mir125b2			Ifi35	Pramel38	Or1e1fl1			Madcam1			Mir342	Gh1	Fgfr3	Pon1	Ddx6	Loxl1
Slc25a23	Oxtr		Ephb2	Gcgr	Kng2	Mir126a			Lbp	Pramel38l2	Or1e20b			Nfasc			Mir345	Ghrh	Fgfr4	Pon2	Dpagt1	Loxl2
Abl1	Paip2		Ephb3	Glul	Epha3	Mir127			Ltf	Pramel53	Or1e21			Ninj1			Mir381	Ghrl	Fgfrl1	Pon3	Drc12	Loxl4
Akap6	Pak5		Ephb4	Inhbb	Il1a	Mir128-1			Ninj1	Pramel53l1	Or1e21b			Nrcam			Mir383	Adipoq	Chrm1	Poted	Dscaml1	Lrfn2
Aplnr	Pak6		Ephb6	Jmy	Il1b	Mir128-2			Nr1h3	Pramel6	Or1e22			Parva			Mir410	Adm	Chrm2	Ppara	Foxr1	Lrp1
Bdkrb1	Pde4d		Etv1	Klf10	Il1rn	Mir129-1			Peli1	Pramel7	Or1e23			Perp			Mir411	Adm2	Chrm3	Pparg	Fxyd2	Lrrn3
Capn3	Pgrmc1		Evl	Krt20	Ptger3	Mir130a			Ptpn22	Pramex1	Or1e25			Ptprc			Mir425	Agrp	Chrm4	Ppargc1a	Fxyd6	Lrrtm3
Casq1	Pla2g6		Ext1	Lamp2	Trpv1	Mir132			Ticam2	Prap1	Or1e26b			Rnase10			Mir433	Agt	Chrm5	Ppp1r9b	Grik4	Lztr1
Cd19	Plcb1		Fezf1	Lrrk2	Slc9a6	Mir134			Tirap	Prdm9	Or1e27			Sirpa			Mir484	Apela	Hrh3	Ppp2r2b	H2ax	Macrod2
Cemip	Plk2		Flrt2	Map1lc3a	Cebpb	Mir137			Wdfy1	Prdx3	Or1e27b			Thy1			Mir486	Apln	Hrh4	Ppp3r1	Hinfp	Magel2
Clec4b2	Ppp1r1b		Flrt3	Map1lc3b	Unc13d	Mir138-1			Znrf1	Prdx5	Or1e28			Vcam1			Mir487b	Bglap	Adora1	Prkcb	Hmbs	Mall
Cx3cl1	Psen1		Foxd1	Max	Adora3	Mir138-2			Ddx3x	Prelid1	Or1e31			AC131360.1			Mir500	Bmp10	Adora2a	Prkn	Hyou1	Maoa
Cxcl10	Psen2		Gap43	Mfsd2a	Btk	Mir145			Ptpn22	Prkaa1	Or1e32			AC131360.2			Mir541	C1qtnf12	Adora2b	Prnp	Ift46	Map1b
Cxcl11	Pten		Gas1	Mtor	Lyn	Mir148b			Rsad2	Prkaa2	Or1e33			Amigo1			Mir551b	C1qtnf9	Adora3	Psen1	Il10ra	Map2k1
Cxcl9	Ptgs1		Gata3	Myh13	Rab44	Mir150			Slc15a4	Prkce	Or1e34			Amigo2			Mir652	Calca	P2ry12	Psen2	Jaml	Mapk1
Cxcr3	Ptgs2		Gbx2	Myod1	Slc18a2	Mir151			Tasl	Prkcz	Or1e35			Bsg			Mir7-1	Calcb	P2ry1	Ptger4	Kmt2a	Mapk11
Dbi	Ptn		Gdf7	Nr1h3	Snap23	Mir153			Treml4	Prkdc	Or1e35b			Cadm1			Mir760	Cck	P2ry12	Ptgs1	Mcam	Mapk12
F2	Reln		Gfra3	Nupr2	Ywhaz	Mir17			Ddx3x	Prlr	Or1f19			Cadm2			Mir770	Cga	P2ry6	Ptgs2	Mfrp	Mapk3
F2r	Rin1		Gli2	Pcsk9	Rab44	Mir181a2			Slc15a4	Prnp	Or1f19e			Cadm3			Mir9	Crhr2	Taar1	Ptk2b	Mpzl2	Mapk8ip2
F2rl3	Rogdi		Gli3	Pdk4	Ext1	Mir181b1			Tasl	Proc	Or1f19f			Cadm4			Mir9-3	Dio2	Taar4	Ptpn5	Mpzl3	Mau2
Gpr39	S100b		Hmcn1	Pik3c2a	Ak7	Mir181b2			Hmgb1	Prok2	Or1f20			Cdh1			Mir92a1	Edn1	P2ry1	Pyy	Nectin1	Maz
Il13	Scn2a		Hspg2	Pik3c2b	Ccr2	Mir181c			Ptpn22	Prokr1	Or1f20b			Cdh10			Mir92a2	Edn2	Gpbar1	Rbm11	Nherf4	Mbd5
Lhcgr	Shank2		Igdcc4	Pik3c3	Ccr5	Mir181d			Rsad2	Prop1	Or1f20d			Cdh11			Mir92b	Edn3	Cmklr1	Rcan1	Nlrx1	Mbd6
Npsr1	Shank3		Kalrn	Ppara	Cd68	Mir187			Rtn4	Psen1	Or1f20e			Cdh12			Mir93	Enho	Oprd1	Reg1a	Oaf	Mccc2
Pdpk1	Shisa7		Kif5a	Ppm1d	Cysltr1	Mir191			Slc15a4	Psmd10	Or1f21			Cdh13			Mir98	Epo	Esr1	Reln	Pafah1b2	Mcm3ap
Plcg1	Slc1a1		Kif5b	Ralb	Enpp1	Mir195			Tlr9	Psmg2	Or1f21b			Cdh15			Mir99a	Erfe	Gper1	RT1-Db1	Pcsk7	Mecp2
Sri	Slc24a2		Klf7	Ripor1	Fosl2	Mir19a			Treml4	Pten	Or1f21c			Cdh16			Mirlet7c1	Fbn1	Gabbr1	Runx1	Phldb1	Med13
Thy1	Slc6a1		L1cam	Rnase4	Hmgb1	Mir19b1			Zdhhc3	Ptger2	Or1f26			Cdh17			Mirlet7c2	Fbn2	Gabbr2	S100b	Pou2f3	Med13l
Trpc1	Slc6a4		Lama1	Rptor	Hmgb2	Mir19b2			Gdi1	Ptgfr	Or1f27			Cdh18			Mirlet7d	Fndc5	Gpr156	Samsn1	Rnf214	Med15
Xcl1	Slc8a2		Lama2	Rraga	Hmgb2l1	Mir204			Lrch4	Ptgs2	Or1f28			Cdh19			Mirlet7f-1	Galp	Gpr158	Sell	Rnf26	Mef2c
Mtln	Slc8a3		Lama5	RragB	Hmgb2l2	Mir20a			Pik3ap1	Ptk2	Or1f29			Cdh2			Mirlet7f2	Gast	Ntsr1	Selp	Rps25	Met
Cyp11b3	Sorcs3		Lamb1	Rragc	Il1f10	Mir211			Fadd	Ptk2b	Or1f29l1			Cdh20			Mirlet7i	Gcg	Ntsr2	Serpine2	Sc5d	Mettl27
Kcna5	Spg11		Lamb2	Rragd	Il1rn	Mir218-2			Ikbke	Ptma	Or1f30			Cdh22			Mpp2	Gdf15	Sort1	Serpinf1	Scn2b	Mib1
Kcnh2	Syt11		Lamb3	Sfrp1	Il20rb	Mir22			Irf3	Ptmal1	Or1f31			Cdh23			Musk	Gfral	Grm1	Shc1	Scn4b	Mif
Kcnj10	Syt4		Lamc1	Sirt1	Il25	Mir221			Irf7	Ptmal3	Or1f32			Cdh24			Nf1	Gh1	Adrb1	Sirt1	Sidt2	Miox
Klhl3	Tafa2		Lamc2	Sphk1	Il2ra	Mir222			Lsm14a	Ptmal5	Or1f33			Cdh26			Nfatc4	Ghrl	Gabbr1	Sirt3	Sik3	Mir181b1
Upk3a	Th		Lamc3	Srd5a1	Il36a	Mir23a			Mavs	Ptms	Or1f34			Cdh3			Nlgn1	Gip	Kctd12	Slc18a3	Slc37a4	Mir211
Dmd	Trem2		Lgi1	Srebf1	Il36b	Mir23b			Mmp12	Raf1	Or1f45			Cdh4			Nlgn3	Gpha2	Kctd16	Slc25a4	Sorl1	Mir486
Tmem38a	Trpm7		Lgr4	Srebf2	Il36g	Mir24-2			Nlrc5	Rasa1	Or1i2			Cdh5			Nog	Gphb5	Gabbr1	Slc2a1	Tagln	Mkrn3
Tmem38b	Ttc36		Lgr6	Stk24	Il36rn	Mir25			Rbm47	Rb1cc1	Or1j1			Cdh6			Nptn	Hamp	Gabrb1	Slc2a3	Tbcel	Mlc1
AABR07002627.1	Tuba1a		Lhx2	Stk26	Il5ra	Mir26a			Rnf185	Rbfox2	Or1j10			Cdh7			Nr2e1	Iapp	Kctd12	Slc2a4	Tecta	Mlxipl
Adcy8	Ythdf1		Lmx1a	Tbc1d7	Kdm6b	Mir26b			Sting1	Reg3b	Or1j12			Cdh8			Ntrk2	Igf1	Kctd12b	Slc30a4	Thy1	Mmp9
Atp2b3	Adgrb3		Lrtm2	Tcf7l2	Mir155	Mir28			Tbk1	Rela	Or1j12b			Cdh9			Plk2	Igf2	Kctd16	Slc30a6	Tlcd5	Mocos
Bok	C1ql1		Mapk8ip3	Tfeb	Mir21	Mir29a			Trim41	Rgn	Or1j13			Cdhr1			Prkcg	Inha	Kctd8	Slc8a1	Tmem25	Mov10l1
Calcb	Clstn3		Matn2	Tnrc6a	Mir301a	Mir29b1			Trim56	Rhbdd1	Or1j13b			Cdhr17			Prkcz	Inhba	Oprd1	Slc8a2	Tmprss13	Mpdz
Cav2	Dkk1		Mef2c	Tsc1	Notch1	Mir29b2			Trim6	Ripk1	Or1j13c			Cdhr18			Prrt1	Inhbb	Oprk1	Slc8a3	Tmprss4	Mrm1
Cav3	En1		Megf8	Tsc2	Notch2	Mir301b			Ube2k	Rln1	Or1j14			Cdhr2			Pten	Inhbc	Oprm1	Snap91	Trappc4	Mrpl40
Cdh23	Git1		Megf9	Tsc2_v1	Pnma1	Mir30a			Usp27x	Rnf144b	Or1j15			Cdhr3			Ptk2b	Inhbe	Sigmar1	Snca	Treh	Mtf1
Chga	Gpr88		Mycbp2	Tsc2_v2	Rasgrp1	Mir30b			Usp29	Rnf157	Or1j15b			Cdhr4			Ptn	Ins1	Adcyap1r1	Sncb	Trim29	Mthfr
Cln3	Taco1		Myh10	Ttc5	Rbpj	Mir30c1			Wnt5a	Rnf7	Or1j16			Cdhr5			Rasgrf2	Ins2	Crhr1	Sncg	Ttc36	Mtln
Cnga1	Ube3a		Myot	Usp33	RT1-Db1	Mir30c2			Zbp1	Rpl10	Or1j16b			Ceacam1			Reln	Insl3	Crhr2	Snrnp70	Ube4a	Mtmr10
Cngb1	Mapk8ip2		Nectin1	Vps41	Trex1	Mir30d			Hpx	Rps3a	Or1j19			Ceacam6			Rgs14	Insl6	Cysltr1	Snrpa	Upk2	Mtnr1a
Cul5	Nf1		Neo1	Wdr45	Zfp35	Mir30e			Irgm	Rps6	Or1j20			Celsr1			Rims1	Kng1	Cysltr2	Sod1	Usp2	Mtnr1b
Fto	Pak1		Neurog2	Wdr45b	C5	Mir320a			Med1	Rps6ka1	Or1j21			Celsr2			S100b	Lep	Fshr	Sod2	Vps11	Mtor
Fxn	Adcy3		Nexn	Wipi1	Ccr2	Mir324			Nlrc5	Rps6kb1	Or1j22			Celsr3			Serpine2	Lhb	Galr1	Sorl1	Inava	Mtr
Fxyd1	Drd4		Nfasc	Wipi2	Cfh	Mir328			Parp9	Rxfp2	Or1j4			Chl1			Shank2	Metrn	Ghrhr	Spint1	Slc22a5	Mttp
Gpr3	Grin1		Ngfr	Wnt2b	Il6	Mir330			Txk	Scx	Or1j8b			Clstn1			Shank3	Metrnl	Gipr	Spred2	Tgfb1	Mvp
Hcrtr1	Gucy2e		Nkx2-1	Wnt4	Mapk9	Mir337			Mir708	Senp17	Or1l4			Clstn2			Slc1a1	Nppa	Glp1r	Stat3	Serpine1	Myh10
Hcrtr2	Tpbg		Nog	Wnt9b	Nfkbiz	Mir342			Irf1	Serpinb2	Or1l4b			Clstn3			Slc24a1	Nppb	Gpr171	Stox1	Vegfa	Myh7
Myh7b	Agt		Notch2	Wrn	Tlr3	Mir345			Irf7	Serpinb9	Or1l8			Cntn4			Slc24a2	Nppc	Gpr37	Syp	Adam17	Myo19
Plcd1	Aldh1a7		Notch3	Yme1l1	Tnf	Mir381			Irf7	Sfrp1	Or1m1			Csf1r			Slc8a2	Npy	Gpr37l1	Tap2	Iah1	Myt1
Slc35g1	Drd1		Nptn	Zfyve1	Wdr83	Mir383			Eif2ak2	Sgk1	Or1n1			Dchs1			Slc8a3	Ostn	Grpr	Tardbp	Egfr	Myt1l
Tex101	Pde8b		Nr4a3	Brip1	Enpp1	Mir410			Slc15a2	Sh3rf1	Or1n1b			Dchs2			Snap25	Pomc	Kiss1r	Tbp	Cyp3a9	Naa15
Tmem178a	Tacr1		Nrcam	Ltc4s	Myd88	Mir411			Slc15a4	Sh3rf2	Or1n2			Dsc1			Snap47	Prl	Lgr5	Tdo2	F2	Naaladl2
Tmem64	Tacr2		Nrp1	Mdm2	Scnn1b	Mir425			Peli3	Shc1	Or1o1			Dsc2			Snca	Prl2a1	Lgr6	Tf	Mir155	Nalcn
Trpc2	Drd1		Nrp2	Sirt1	Traf3ip2	Mir433			Nop53	Shh	Or1o11			Dsc3			Stx3	Prl2b1	Lhcgr	Tfam	Tnf	Nat2
Trpc3	Drd5		Ntf3	Adamts1	Alox5	Mir484			Flot2	Siah2	Or1o11b			Dscam			Stx4	Prl2c1	Ltb4r	Thbd	Il1rn	Nav1
Trpc4	Grin2b		Ntn1	Atp2b1	Ffar2	Mir486			Hcfc2	Sin3a	Or1o11c			Dscaml1			Syt12	Prl3a1	Ltb4r2	Timp2	Abcb1a	Nbea
Trpc5	Htr2a		Ntn3	Bglap	Lbp	Mir487b			Src	Sirt1	Or1o2			Dsg1			Tnr	Prl3b1	Npr3	Tlr4	Acsm3	Ncaph2
Trpc6	Htr2c		Ntn4	Casr	Mdk	Mir500			Appl1	Sirt2	Or1o2b			Dsg2			Tshz3	Prl3c1	Pth1r	Tmed10	Adcy7	Nckap1
Trpc7	Chrna7		Ntrk1	Cyp24a1	Ninj1	Mir541			Appl2	Six1	Or1o2c			Dsg3			Unc13a	Prl3d1	Pth2r	Tmprss15	Adipoq	Ndn
Wbp2nl	Adnp		Ntrk3	Fes	Ptn	Mir551b			Flot1	Six4	Or1o2d-ps1			Dsg4			Vamp2	Prl3d4	Rxfp1	Tnf	Adrb2	Nedd4l
Xndc1	Aph1b		Or10a4	Fgf23	Slamf1	Mir652			Pik3r1	Slc25a27	Or1o2e			Emb			Mmp9	Prl4a1	Rxfp2	Tnfrsf1a	Alb	Nemf
Ywhae	Brinp1		Or8a1b	Fzd1	Slamf8	Mir7-1			Trem2	Slc2a3	Or1p1			Esam			Abr	Prl5a1	Rxfp3	Tnfrsf1b	Alox12	Nexmif
Calb1	Calb1		Otx2	Fzd2	Adam8	Mir760			Tlr9	Slc40a1	Or1p1e			Fat1			Adcy1	Prl5a2	S1pr2	Tomm40	Alpi	Nf1
Fzd9	Comt		Pax6	Gdap1	Alox5	Mir770			App	Slc9a1	Or1q1			Fat2			Adcy8	Prl6a1	Sctr	Tp53	Apln	Nfib
Grid2ip	Cux2		Pgrmc1	Il15	Aoc3	Mir9			Cd36	Smad3	Or1r1			Fat3			Akap12	Prl7a1l-ps1	Tshr	Tph1	Apoa4	Ninl
Grm5	Drd4		Pla2g10	Itgb1	C5	Mir9-3			Esr1	Smad5	Or1s2			Fat4			Akap7	Prl7a3	Tshr-ps1	Tpi1	Aqp7	Nipa1
Myo5a	Grm7		Plxna3	Kdm6a	Ccl2	Mir92a1			Gfi1	Smad6	Or1x2			Hmcn1			Arc	Prl7a4	Vipr1	Tpp1	Arpc2	Nipa2
Synpo	Lcn2		Plxna4	Ltbp1	Ccr6	Mir92a2			LOC681325	Smarca4	Or1x2b			Hmcn2			Arhgap44	Prl7b1	Vipr2	Trem2	Brinp3	Nlgn1
Wnt5a	Mdk		Pou4f2	Mir125b1	Cd24	Mir92b			Mfhas1	Smg9	Or1x2c			Hspg2			Arrb2	Prl7c1	Gpr52	Tsc2	Btnl2	Nlgn3
Adora1	Npas4		Ptpro	Mir125b2	Cx3cl1	Mir93			Mir146a	Smo	Or1x2d			Igsf11			Bace1	Prl7d1	Gpr88	Tspan14	C3	Nlgn3<sup>em1Sage</sup>
Cacna1b	Pdcd10		Rac1	Mmp1	Elane	Mir98			Tasl	Smokl4	Or2a14			Igsf21			Baiap2	Prl8a2	Opn1mw	Ttr	Card9	Nos1
Cacna1d	Pde5a		Reln	Nos2	Fut7	Mir99a			Clpb	Snca	Or2a20			Igsf9			Baiap3	Prl8a3	Opn1sw	Uchl1	Casp3	Nos2
Cacnb2	Ptchd1		Robo1	Pdia3	Itgam	Mirlet7c1			Lsm14a	Sod1	Or2a25			Igsf9b			Bcr	Prl8a4	Opn3	Ucp1	Ccl20	Nos3
Calb2	Rcan1		Robo2	Penk	Itgb2	Mirlet7c2			Mavs	Sod2	Or2a5			Kirrel3			Bdnf	Prl8a5	Opn4	Uqcrc1	Ccl7	Notch1
Cdk5	Rcan2		Robo3	Phex	Jam3	Mirlet7d			Oas3	Son	Or2a51			L1cam			Bsn	Prl8a7	Opn5	Usp25	Ccny	Notch2
Cnr1	Serpinf1		Ror1	Ptn	Nfkb1	Mirlet7f-1			Phb1	Sox10	Or2a52			Mdga1			Btbd9	Prl8a9	Rgr	Vcp	Ccr3	Notch3
Erc1	Slc2a4		Rtn4r	Sfrp1	Nfkbia	Mirlet7f2			Phb2	Sox8	Or2a57			Myot			Cacna1a	Prlh	Rho	Vegfa	Ccr6	Notch4
Erc2	Abca7		Rtn4rl1	Sult2a1	Nlrp3	Mirlet7i			Rig1	Sox9	Or2a7			Nectin1			Cacna1b	Pth	Rrh	Vim	Cd40	Notum
Htr1b	Abcc8		Runx3	Tnc	Nr1h4	Mpp2			Rnf135	Sphk1	Or2aa1			Nectin2			Camkv	Pthlh	Gpr171	Vldlr	Cdh1	Nphp1
Kcnh1	Abl2		Ryk	Trem1	Ppbp	Musk			Trim25	Spry2	Or2ab1			Nectin3			Cdh11	Pyy	Gpr34	Vps13c	Cdh3	Nqo1
Marcksl1	Adam2		Scn1b	Vdr	Rtn4	Nf1			Clec4a	Src	Or2ad1			Nectin4			Cdh2	Reg3b	Gpr87	Vsnl1	Cdkn1a	Nqo2
Ncs1	Adra1b		Sdk2	Col1a1	S100a8	Nfatc4			Clec6a-ps1	Stil	Or2ag1			Nexn			Cdkl5	Reg3g	P2ry1	Wt1	Cfb	Nr2f1
Npy	Ap1s2		Sema3a	Col2a1	S100a9	Nlgn1			Clec7a	Stk40	Or2ag13			Nptn			Cel	Retn	P2ry12	Wwox	Chrna7	Nr3c2
P2ry1	App		Sema3b	Pawr	Tnf	Nlgn3			Klrc1	Stub1	Or2ag16			Nrcam			Cfl1	Retnla	P2ry13	Xrn1	Col18a1	Nr4a2
P2ry2	Atp1a2		Sema3c	Pparg	Trim55	Nog			Klrc2	Supv3l1	Or2ag16b			Ntrk2			Chmp2b	Retnlb	P2ry14	App	Col1a1	Nrcam
P2ry4	Atp1a3		Sema3d	Ccl5	Alox5	Nptn			Klrc3	Sycp2	Or2ag17			Ntrk3			Chrna7	Retnlg	P2ry2	Hfe	Col6a3	Nrg2
Rimbp2	Atxn1		Sema3e	Gas6	Alox5ap	Nr2e1			Klrd1	Taf9	Or2ag18			Palld			Cntnap4	Rln1	P2ry4	Mpo	Cxcr1	Nrp2
Scgn	B3gat1		Sema3f	Postn	Ager	Ntrk2			Klre1	Taf9b	Or2ag19			Palldl1			Cspg5	Rln3	Ptafr	Nos3	Cxcr2	Nrxn1
Sv2b	B4galt2		Sema3g	Acp5	App	Plk2			Klri1	Tax1bp1	Or2ag19b			Pcdh1			Cx3cr1	Sct	AABR07055861.1	Plau	Cxcr3	Nrxn1<sup>em1</sup>
Tspoap1	Braf		Sema4a	Bglap	C1qa	Prkcg			Klri2	Tbx3	Or2ag2			Pcdh10			Dgkb	Smr3b	AABR07058422.1	Adam10	Cxcr4	Nrxn2
Atg5	Cacna1c		Sema4b	Ctnnb1	C5ar1	Prkcz			Klrk1	Tcf7	Or2ag20			Pcdh11x			Dgke	Sst	AC107331.1	Pld3	Cyp24a1	Nrxn3
Coro1a	Cacna1e		Sema4c	Ctsk	Casp1	Prrt1			Plcg2	Tcim	Or2ag2b			Pcdh12			Dlgap1	Stc1	AC114252.1	Apoe	Dap	Nsf
Cyba	Cck		Sema4d	Dlx5	Clu	Pten			Syk	Tek	Or2ah1			Pcdh15			Dlgap2	Stc2	AC122990.1	Apoe	Defa5	Nsun2
Diaph1	Cdk5		Sema4f	Fos	Csf1r	Ptk2b			Tyrobp	Tent5b	Or2aj4			Pcdh17			Dlgap3	Tg	Ackr1	Kif5c	Dpep1	Nsun5
Itgb3	Chrd		Sema4g	Igf1	Cx3cl1	Ptn			Tyrobp	Tert	Or2aj4b			Pcdh18			Dnm1	Thpo	Adgra1	Lrrk2	Duox2	Ntrk2
Lime1	Chrnb2		Sema5a	Igf1r	Cx3cr1	Rasgrf2			Cadm1	Tex11	Or2ak4			Pcdh19			Drd2	Thpol1	Adgra2	Psen1	Ecm1	Ntsr1
Lyn	Ckap5		Sema5b	Insr	Ifng	Reln			Nectin2	Tfap2a	Or2ak4c			Pcdh20			Eif4ebp2	Tor2a	Adgra3	Apoe	Ephb2	Nudt7
Ms4a2	Comt		Sema6a	Jun	Ifngr1	Rgs14			Pvr	Tfap2b	Or2ak4e			Pcdh7			Epha7	Tshb	Adgrb1	Psen1	Esr2	Oca2
Prkd1	Creb1		Sema6b	Mitf	Ifngr2	Rims1			Ulbp1	Tfrc	Or2ak5			Pcdh8			Ephb1	Ttr	Adgrb2	Psen2	F2	Odad1
Ptk2b	Crhr1		Sema6c	Runx2	Il13	S100b			Tirap	Tgfa	Or2ak5b			Pcdh9			Fyn	Ucn	Adgrb3	Sorcs1	Fas	Odad2
Ptpn6	Ctns		Sema6d	Slc39a4	Il4	Serpine2			Hmgb1	Tgfb2	Or2ak5d			Pcdha1			Gabrr1	Ucn2	Adgrd1	Abca7	Faslg	Ophn1
Ubash3b	Dbh		Sema7a	Slc39a5	Itgam	Shank2			Irak1	Tgfbr1	Or2ak5e			Pcdha11			Glra2	Ucn3	Adgre1	Sorl1	Fcgr2a	Oprl1
Calm1	Dcdc2		Shh	Sp1	Jak2	Shank3			Lgals9	Thbs1	Or2ak5f			Pcdha13			Gnai2	Uts2	Adgre4	App	Fgf7	Oprm1
Calm2	Ddhd2		Slit1	Sp7	Jun	Slc1a1			Nod2	Thy1	Or2ak6			Pcdha2			Gper1	Uts2b	Adgre5	Atp5pf	Gc	Or4a47
Calm3	Deaf1		Slit2	Tnfrsf11a	Kcnj8	Slc24a1			Pik3ap1	Timp1	Or2ak6b			Pcdha3			Gria1	Vgf	Adgrf1	Cyyr1	Ghrl	Or4c35
Chd7	Drd1		Slit3	Adrb1	Naglu	Slc24a2			Ripk2	Tjp1	Or2ak6c			Pcdha4			Gria2	Vip	Adgrf2	Gabpa	Gna12	Or4n4
Clic2	Drd2		Smad4	Adrb2	Nampt	Slc8a2			Tlr2	Tmbim4	Or2ak6e			Pcdha5			Gria3	Pmch	Adgrf3	Jam2	Gpr65	Otud7a
Gstm2	Drd3		Tenm2	Adrb3	P2ry1	Slc8a3			Tnip2	Tmbim6	Or2at1			Pcdha6			Gria4	Cer1	Adgrf4	Mir155	Gpx1	Oxtr
Gstm7	Drd5		Tgfb2	Appl2	P2ry2	Snap25			Cd86	Tmbim7	Or2av10			Pcdha7			Grid1	Dand5	Adgrf5	Mir155hg	Gpx2	Pafah1b3
Gsto1	Foxb1		Trio	Bmp8a	Snca	Snap47			Colec12	Tmem14a	Or2av9			Pcdha8			Grid2	Nbl1	Adgrg1	Mrpl39	Gstm1	Pagr1
Mettl21c	Grin1		Ttc8	Bmp8b	Tlr1	Snca			Havcr2	Tmigd1	Or2b11			Pcdhac2			Grik1	Avp	Adgrg2	Psen1	Gstt1	Pah
Mir1	Grin2a		Tubb3	Clic5	Tlr2	Stx3			Lgals9	Tnf	Or2b2			Pcdhb1			Grik2	Oxt	Adgrg3	Apoe	Herc2	Pak2
Mir1b	Hif1a		Ulk1	Gpr39	Tlr3	Stx4			Oas1a	Tnfrsf18	Or2b4			Pcdhb10			Grik3	Adcyap1	Adgrg4	Psen1	Hnf4a	Panx2
Pde4d	Hmgcr		Ulk2	Mc4r	Tlr4	Syt12			Rftn1	Tnfrsf1a	Or2bd2			Pcdhb11			Grik4	Agrp	Adgrg5	Psen1	Hnmt	Paox
Corin	Hrh1		Unc5a	Oma1	Tlr6	Tnr			Scara3	Tnfrsf22	Or2c1			Pcdhb12			Grik5	Asip	Adgrg6	Ubqln2	Hp	Pappa2
Cacna1s	Hrh2		Unc5b	Pparg	Tlr9	Tshz3			Scimp	Tnfrsf26	Or2d2			Pcdhb15			Grin2a	Avp	Adgrg7	Tuba4a	Hspa4	Pard3
Ccl19	Htt		Unc5c	Sct	Tnf	Unc13a			Ticam1	Tp53	Or2d2b			Pcdhb16			Grin3a	Calca	Adgrl1	Fus	Htra1	Pard6b
Ccl21	Idua		Unc5d	Sctr	Trem2	Vamp2			Tlr3	Trem2	Or2d3			Pcdhb17			Grin3b	Cartpt	Adgrl2	Vcp	Icam1	Pbx1
Ddit3	Ift20		Usp33	Sorl1	Trpv1	Mmp9			Tnf	Triap1	Or2d36			Pcdhb2			Grm3	Cck	Adgrl3	Park7	Icoslg	Pcdh19
Ero1a	Itgb1		Vasp	Trpv1	Cx3cr1	Abr			Tnip2	Tsc22d1	Or2d36b			Pcdhb20			Grm5	Cort	Adgrl4	Trpm7	Igf1r	Pcdh9
Fgf2	Kit		Vax1	Trpv4	Grn	Adcy1			Unc93b1	Tslp	Or2d3c			Pcdhb21			Hcn4	Ecrg4	Adgrv1	Gba1	Igf2	Pdgfrb
Glp1r	Kmt2a		Wnt3	Ucp1	Il33	Adcy8			Cd14	Ttc9	Or2d4			Pcdhb22			Hnrnpk	Gal	Adora2b	Snca	Ikzf1	Per2
Gp1ba	Kras		Wnt3a	Cartpt	Trem2	Akap12			Chuk	Twist1	Or2f1			Pcdhb3			Igsf8	Ghrh	Adra2c	Sncb	Il10	Pgap2
Gp1bb	Lrrn4		Wnt5a	Cck	Tyrobp	Akap7			Ecsit	Twist2	Or2f1b			Pcdhb5			Iqsec2	Grp	Aplnr	Atrip	Il12b	Phf2
Gp5	Mecp2		App	Gcg	Adora1	Arc			Hmgb1	Ube2b	Or2f2			Pcdhb6			Itgb1	Hcrt	C3ar1	Htra1	Il18rap	Phf21a
Gp9	Meis2		Diaph1	Gdf15	Ash1l	Arhgap44			Irak1	Ube2z	Or2g1			Pcdhb6l			Jak2	Nmb	C5ar1	Notch3	Il1b	Phf3
Ibtk	Mtor		Diaph2	Gfral	Il4	Arrb2			Irak2	Ucn	Or2g25			Pcdhb7			Kcnn2	Npff	C5ar2	Trex1	Il1r2	Phip
Itpr2	Ndrg4		Foxg1	Ghsr	Ins2	Bace1			Irf3	Ucp2	Or2g7			Pcdhb8			L1cam	Nppa	Casr	Notch3	Il1rn	Pianp
Lck	Neto1		Robo1	Lep	Nlrp3	Baiap2			Lgals9	Ufl1	Or2h1			Pcdhb9			Lrfn2	Npy	Celsr1	Htra1	Il23r	Pigw
Mcoln1	Nf1		Robo2	Nenf	Pparg	Baiap3			Ly96	Ufm1	Or2h15			Pcdhga1			Lrp8	Nts	Celsr2	Notch3	Il33	Pim3
Plcb1	Nlgn3		Robo3	Npff	Adcyap1	Bcr			Lyn	Ung	Or2h1b			Pcdhga10			Lrrc4	Oxt	Celsr3	Prnp	Il7r	Pkp4
Plcb2	Nog		Apoa1	Nucb2	Fcgr2b	Bdnf			Map3k7	Usp47	Or2h2			Pcdhga11			Lrrc4c	Pomc	Cmklr1	Htra1	Irf5	Plxnb2
Plcb3	Nps		Apoe	Ppara	Npy	Bsn			Myd88	Vdac1	Or2h2c			Pcdhga12			Mapk3	Ppy	Cmklr2	Pura	Irgm	Pmp22
Plcb4	Nptn		Bcl2	Spx	Npy5r	Btbd9			Naglu	Vegfa	Or2j3			Pcdhga2			Mapk8	Prlh	Cnr1	Aldh1a1	Jak2	Pogz
Plcd3	Nts		Bex1	Ucn	Selenos	Cacna1a			Nfkbia	Vegfb	Or2k2			Pcdhga3			Mapk9	Pyy	Cnr2	Atf6	Kdr	Pomgnt1
Plcd4	Pde1b		Chl1	Bbs2	Adcyap1	Cacna1b			Nmi	Vip	Or2l13			Pcdhga5			Met	Qrfp	Crhr1	Cped1	Kif21b	Pomt1
Plce1	Pde8b		Cntf	Bbs4	Trim11	Camkv			Oas1a	Vtcn1	Or2l13c			Pcdhga7			Myo5b	Spx	Crhr2	Ctss	Lamb1	Pomt2
Plcg2	Pianp		Cspg5	Lep	Ldlr	Cdh11			Pik3ap1	Wdr73	Or2l5			Pcdhga8			Ncam1	Vgf	Csprs	Galc	Lsp1	Pon2
Plch1	Pias1		Ctnna1	Mkks	Nr1d1	Cdh2			Rela	Wfs1	Or2m12			Pcdhgb7			Ncan	Vip	Cx3cr1	Il1a	Ltf	Pon3
Plch2	Ppp1r1b		Dag1	Pyy	Trem2	Cdkl5			Ripk2	Wnk3	Or2m13			Pcdhgb8			Ngf	Cdc42ep2	Cxcr2	Klrc2	Masp2	Ppp2r1a
Plcl1	Ptprz1		Dhfr	Foxa2	Cyp19a1	Cel			S100a14	Wnt1	Or2n1			Pcdhgc3			Nlgn1	Pdyn	Drd1	Krt73	Mir155	Ppp3ca
Plcl2	Rag1		Enpp1	Sik2	Foxp3	Cfl1			Scimp	Wnt5a	Or2n1e			Pcdhgc5			Nlgn2	Penk	Drd2	Mapt	Mir31	Ppp4c
Plcz1	Rgs14		Folr1	Kank2	Il4	Chmp2b			Tbk1	Wnt7a	Or2n1el1			Pecam1			Nlgn3	Pnoc	Drd3	Msl3l2	Mmp1	Ppp6r2
Ptprc	Ric8a		Gap43	Snai2	Tnfaip3	Chrna7			Ticam1	Wt1	Or2n1g			Pik3cb			Nptn	Zfp106	Drd4	Nefh	Mmp9	Pqbp1
Trpm2	Sct		Isl1	Lgsn	Il10	Cntnap4			Ticam2	Xbp1	Or2n1h			Plxnb2			Nrg3	ENSRNOG00000066520	Drd5	Nefl	Mpo	Prex1
Xcr1	Sgk1		Jak2	Nr1h4	Cx3cr1	Cspg5			Tirap	Xiap	Or2n1i			Plxnb3			Ntf3	ENSRNOG00000066672	Ednrb	Prnp	Mst1	Prg2
Ccr5	Slc7a11		Jam3	Fbn1	Abi3bp	Cx3cr1			Tlr4	Ybx1	Or2n1j			Ptk7			Ntf4	ENSRNOG00000068915	ENSRNOG00000062423	Ptgs1	Mtrr	Prickle1
ENSRNOG00000067970	Syngap1		Jun	Ghrl	Pparg	Dgkb			Tmem126a	Ybx3	Or2n1k			Ptprf			Ntng1	LOC108351994	ENSRNOG00000062462	Ptgs2	Muc2	Prkab2
Atp7b	Synpo		Mag	Ghsr	Abcd1	Dgke			Tnip3	Yme1l1	Or2n1l			Ptprm			Ntng2	Adcyap1	ENSRNOG00000063214	RT1-Bb	Nkx2-3	Prkcz
Naglu	Tafa2		Mapk8ip3	Npy	Abcd2	Dlgap1			Traf3	Zfand6	Or2n1n			Ptprt			Nxph1	Agrn	ENSRNOG00000063399	S100b	Nod2	Prkn
App	Tanc1		Mtr	Oprm1	Adcy7	Dlgap2			Traf6	Zfp830	Or2p2			Pvr			Nxph4	Agt	ENSRNOG00000063818	Serpina3m	Ormdl3	Prnp
Ednrb	Ttc36		Nefh	Or4m1	Apod	Dlgap3			Tril	Znf16l-ps1	Or2q1			Ret			P2rx3	App	ENSRNOG00000064169	Serpina3n	Pon1	Prodh
Ext1	Tuba1a		Nefm	Ghrl	Appl2	Dnm1			Tirap	Apc	Or2r11			Robo1			Pacsin2	Areg	ENSRNOG00000064353	Snca	Pon3	Prok1
Ext2	Zzef1		Nrep	Srf	Chid1	Drd2			Tlr5	Tcf7	Or2r3			Robo2			Pafah1b1	Bmp2	ENSRNOG00000064471	Snora16b	Prdm1	Prrt2
Mc3r	Cntnap2		Rxra	Ncoa1	Cuedc2	Eif4ebp2			Havcr2	Fgfr2	Or2r3b			Ror1			Pate4	Btc	ENSRNOG00000064925	Srd5a3	Psmg1	Psg29
Slc9b2	Foxp2		Vcan	Foxa2	Ephb2	Epha7			Pik3ap1	Arg2	Or2t1			Sdk2			Pcdh8	Cck	ENSRNOG00000065067	Stx1a	Ptger4	Ptch1
	Htt		Bdnf	Kat2b	Extl3	Ephb1			Scimp	St3gal1	Or2t26			Tenm3			Pde4a	Ccl11	ENSRNOG00000065111	Tubb2a	Ptgs1	Ptchd1
	Nrxn1		Foxb1	Mlx	Ezh2	Fyn			Tlr7	Fadd	Or2t29			Ccm2l			Pfn1	Ccl24	ENSRNOG00000065217	Ywhag	Ptgs2	Pten
	Nrxn2		Stxbp1	Mlxipl	F2	Gabrr1			Unc93b1	Gpam	Or2t35			Cd24			Pfn2	Ccl26	ENSRNOG00000065691	Btk	Ptpn2	Ptges
	Shank3		Uchl1	Ogt	Il1r2	Glra2			Myd88	Tnfrsf4	Or2t43			Cd99			Plcb4	Cd274	ENSRNOG00000065692	Timm8a1	Rela	Ptges2
	Stra6		Amigo1	Usf1	Lilrb4	Gnai2			Tlr8	Tsc22d3	Or2t44			Cxadr			Plcg1	Cd70	ENSRNOG00000065977	Abca7	Ripk2	Ptges3
			Arhgap35	Usf2	Macir	Gper1			Epg5	Bcl2	Or2t44b			Cxadrl1			Plppr4	Cd80	ENSRNOG00000066038	Ang	RT1-Bb	Ptgis
			Casp3	Eif2ak4	Mefv	Gria1			Havcr2	Bcl2l1	Or2t45			ENSRNOG00000062547			Ppp1r9a	Cd86	ENSRNOG00000066192	Arsa	RT1-Db1	Ptgr1
			Casp6	Cyp27b1	Mir136	Gria2			Nr1h4	Cav1	Or2t45b			ENSRNOG00000062892			Ppp3ca	Ctsg	ENSRNOG00000066452	Bace2	Sell	Ptgs1
			Cdk5r1	Mn1	Mir140	Gria3			Pik3ap1	Ceacam6	Or2t47			ENSRNOG00000066169			Prkaca	Cxcl13	ENSRNOG00000066569	Ccnf	Selp	Ptpn11
			Celsr3	Rxra	Mir146a	Gria4			Tlr9	Itga5	Or2t47d			ENSRNOG00000068667			Prkar1b	Dll1	ENSRNOG00000066601	Chmp2b	Slc11a1	Ptpn6
			Cnr1	Snw1	Mir26a	Grid1			Tnip2	Itgb1	Or2t47e			L1cam			Prkar2a	Dll4	ENSRNOG00000066602	Chrna4	Slc26a3	Ptprt
			Cntn2	Vdr	Mir93	Grid2			Unc93b1	Mcl1	Or2t48			Megf10			Prkar2b	Edn1	ENSRNOG00000066727	Chrnb4	Sphk1	Pum2
			Crtac1	Cckar	Mir98	Grik1			Ap3b1	Notch1	Or2t48b			Megf11			Prkn	Egf	ENSRNOG00000066920	Crhr1	Stat3	Qprt
			Efna5	Cntn2	Nlrc3	Grik2			Bcl10	Ntrk2	Or2t48d			Ncam1			Psmc5	Epgn	ENSRNOG00000067283	Csf1r	Thbd	Qrich1
			Ephb2	Col6a1	Pdcd4	Grik3			Cd86	Pdk4	Or2t48e			Plpp3			Ptn	Ereg	ENSRNOG00000067327	Dctn1	Tnf	Rabl2
			Ephb3	Gdf15	Pla2g10	Grik4			Fosl1	Pik3ca	Or2t6			Ptpru			Ptpra	F2rl2	ENSRNOG00000067350	Erbb4	Tnfaip3	Rai1
			Fezf2	Gfral	Ppara	Grik5			Irak3	Ptk2	Or2v1			Tjp2			Ptprd	Fn1	ENSRNOG00000067506	Fus	Tnfsf15	Ralgdsl6
			L1cam	Guca2b	Pycard	Grin2a			Lrrc19	Ptrh2	Or2v2			Cdhr2			Ptprs	Gas6	ENSRNOG00000067684	Glt8d1	Tp53	Ranbp1
			Ncam1	Nmur2	Sirpa	Grin3a			Ly96	Snai2	Or2v2b			Cdhr5			Pxk	Gcg	ENSRNOG00000068067	Grn	Vcam1	Ranbp17
			Ncam2	Prlh	Spink7	Grin3b			Mapkapk2	Src	Or2v2c			Slc39a8			Reln	Gdnf	ENSRNOG00000068333	Hnrnpa2b1	Vegfa	Ranbp2
			Ndn	Rmi1	Trem2	Grm3			Mapkapk3	Tle1	Or2w1			Ccr2			Rgs14	Gip	ENSRNOG00000068544	Kansl1	Vip	Rarb
			Nrp1	Galp	Zc3h12a	Grm5			Nfkbiz	Flt3lg	Or2w1c			Itgam			Ror2	Gpnmb	ENSRNOG00000069156	Lrrk2	Vipr1	Rbfox1
			Ptprz1	Htr2c	AABR07054614.1	Hcn4			Plcg2	Hspd1	Or2w2			Lrg1			Rps6kb1	Gpr15lg	ENSRNOG00000069234	Mapt		Reln
			Rtn4	Htr4	Abr	Hnrnpk			Ptgs2os	Lef1	Or2w6			Sema4d			Rtn4	Grem1	ENSRNOG00000070161	Marchf4		Rere
			Sema3a	Nod2	Acod1	Igsf8			Rps6ka3	Plk2	Or2y1			Apoa4			Shank1	Grem2	ENSRNOG00000070504	Masp2		Rfc2
			Sema5a	Pomc	Acp5	Iqsec2			Ticam1	Pth	Or2y11			Calca			Shank3	Hbegf	ENSRNOG00000070602	Mef2c		Rfx3
			Tnfrsf21	Sct	Ada	Itgb1			Tifab	Pax2	Or2y12			Ccl5			Slc4a8	Hmgb1	ENSRNOG00000070772	Mobp		RGD1359108
			Actb	Sctr	Adipoq	Jak2			Tlr1	Pax8	Or2y13			Cd177			Slc6a6	Hspa1a	F2r	Nefl		Rims1
			Actbl2	Slc22a3	Adora1	Kcnn2			Tlr10	Pax2	Or2y14			Cd177l1			Slc7a11	Hspa1b	F2rl1	Optn		Rnaseh2b
			Actg1	Mtor	Adora2a	L1cam			Tlr11	Pax8	Or2y15			Cd177l2			Stat3	Iapp	F2rl2	Pou1f1		Rnf135
			Actg1l1	Bax	Ahr	Lrfn2			Tlr12	Tgfbr3	Or2y16			Cd24			Stau1	Igf1	F2rl3	Prkn		Rogdi
			Actl9	Bcl2	Alox5	Lrp8			Tlr13	Foxc1	Or2y1c			Ezr			Stx3	Igf2	Ffar1	Psen1		Rps6ka2
			Actl9b	Ghrl	Aoah	Lrrc4			Tlr2	Foxc2	Or2y1d			F11r			Syngap1	Il17d	Ffar2	Rnase4		Rrp8
			Adcy1	Mt3	Apoa1	Lrrc4c			Tlr3	Aatf	Or2y1e			Fermt3			Syngr1	Il18	Ffar3	Setx		Rsph4a
			Afg3l2	Mtor	Apoe	Mapk3			Tlr4	Asah2	Or2y1g			Icam1			Synpr	Il1b	Ffar4	Sppl2c		Rtn4r
			Als2	Prkcg	Arnt	Mapk8			Tlr5	Bax	Or2y1h			Itga4			Syp	Jag1	Fpr1	Tardbp		Ryr2
			Amigo1	Gh1	Ash1l	Mapk9			Tlr6	Bcl2	Or2y1i			Itga5			Tnr	Lrpap1	Fshr	Tm2d3		Satb1
			Ank3	Ghr	Bcr	Met			Tlr7	Bdnf	Or2z2			Itgal			Trio	Mill1	Fzd1	Tnk1		Satb2
			Apc	Med1	C1qtnf12	Myo5b			Tlr8	Bmf	Or3a1			Itgam			Trpc1	Nbl1	Fzd10	Trem2		Sbf1
			Aplp1	Snw1	C1qtnf3	Ncam1			Tlr9	Bmi1	Or3a1e			Itgb1			Tubb2b	Nodal	Fzd2	Vcp		Scaf8
			Aplp2	Trim24	Ccn3	Ncan			Traf3	Cdk11b	Or3a1f			Itgb2			Ube2i	Nrg1	Fzd4	Vps13c		Scarf2
			App	Eif2a	Cd276	Ngf			Unc93b1	Cth	Or3a4			Jam2			Ube3a	Nrg2	Fzd5	Adam10		Scfd2
			Ark2c	Eif2b1	Cd44	Nlgn1			Scimp	Ctnnb1	Or4a15			L1cam			Unc13a	Nrg3	Fzd6	RGD1359108		Scn1a
			Atl1	Eif4ebp1	Cdh5	Nlgn2			Tlr2	Cx3cl1	Or4a15b			Lypd10			Unc13b	Nrg4	Fzd7	Ttc3		Scn2a
			Atp8a2	Larp1	Chrna7	Nlgn3			Tlr6	Cx3cr1	Or4a2			Lypd10l1			Unc13c	Nts	Fzd8	Adamts2		Scn9a
			Bcl11b	Pex2	Cxcl17	Nptn			Prkce	Faim2	Or4a47			Msn			Vgf	Penk	Fzd9	Canx		Scnn1a
			Bcl2	Rpl17	Cyld	Nrg3			Rab11fip2	Gata4	Or4a66			Nt5e			Vps35	Pglyrp1	Ghrhr	Cby3		Scnn1b
			Brsk1	Rpl26	Elf4	Ntf3			Ticam2	Gnai2	Or4a66b			Olr1			Wnk1	Pnoc	Ghsr	Grm6		Scnn1g
			Brsk2	Hlcs	Enpp3	Ntf4			Cd274	Gnai3	Or4a66c			Pecam1			Wnt3a	Pth	Glp1r	Hnrnph1		Sdk1
			Cacna1f	Otc	Ets1	Ntng1			Cd300lf	Grina	Or4a68			Ptprc			Wnt5a	Sema3e	Gpbar1	Ltc4s		Selenoo
			Cck	Apoe	Extl3	Ntng2			Cd40	Hspb1	Or4a69			Rock1			App	Sema4d	Gper1	Maml1		Septin5
			Cckar	Cacna1s	Fem1a	Nxph1			Irf3	Igbp1	Or4a70			Sele			Chrna7	Sfrp2	Gpr101	Mgat4b		Setd2
			Cdk5	Cdkn2a	Ffar4	Nxph4			Ticam1	Ing2	Or4a71			Selp			Grik1	Sst	Gpr119	RGD1359108		Setd5
			Cnp	Cdkn2a_v1	Fndc4	P2rx3			Ticam2	Madd	Or4a72			Syk			Grik2	Tac1	Gpr12	Rufy1		Sez6l2
			Cntn2	Cdkn2a_v2	Foxf1	Pacsin2			Tlr4	Map3k7	Or4a73			Tnip1			Grin2a	Tac4	Gpr132	Spata31d1c		Sfswap
			Cntnap1	Gad1	Foxp3	Pafah1b1			Tlr6	Mapk8ip2	Or4a77			Umod			Pclo	Tafa1	Gpr135	Sqstm1		Sgf29
			Cntnap2	Gad2	Fpr2	Pate4				Maz	Or4a77b			Vcam1			Sh3gl1	Tafa2	Gpr141	Zfp354c		Sh3rf2
			Creb1	Grk2	Fxr1	Pcdh8				Meis3	Or4a77c			Add2			Slc8a2	Tafa3	Gpr142	Zfp879		Shank2
			Ctnna2	Igfbp3	Gata3	Pde4a				Mir210	Or4a77d			Chst4			Slc8a3	Tafa4	Gpr143	C20h22orf15		Shank2<sup>em13Sage</sup>
			Dab1	Ldlr	Ghrl	Pfn1				Mnt	Or4a77e			Cx3cr1			Stx1a	Tafa5	Gpr146	Chchd10		Shank3
			Dclk1	Rarres2	Ghsr	Pfn2				Mrtfa	Or4a78			Ext1			Tmem108	Tgfa	Gpr149	Sqstm1		Shh
			Dlx5	Ryr1	Gper1	Plcb4				Nanos3	Or4a80			Gcnt1			Zmynd8	Tnf	Gpr15	Kif5a		Sin3a
			Dock7	Cd40	Gpr31	Plcg1				Nog	Or4a81			Golph3			Chrna2	Tnfsf11	Gpr150	Tbk1		Ski
			Drd2	Cd40lg	Gps2	Plppr4				Nr4a2	Or4b1			Itga4			Dbn1	Tnfsf12	Gpr151	Aptx		Slc12a2
			Drgx	Egfr	Grn	Ppp1r9a				Pam16	Or4b13b			Itgb1			Drd4	Tnfsf13	Gpr152	Aqp3		Slc12a7
			Dst	Hp	Hamp	Ppp3ca				Pcgf2	Or4b1c			Itgb7			Htr6	Tnfsf13b	Gpr153	Aqp7		Slc13a4
			Dvl1	Mt-cyb	Hgf	Prkaca				Psen1	Or4b1d			Jam2			Snca	Ulbp1	Gpr157	Arhgef39		Slc16a1
			Ephb2	Rela	Ier3	Prkar1b				Psen2	Or4c1			Lep			Cbln1	Vegfa	Gpr160	Arid3c		Slc16a2
			Erbb3	Sds	Il10	Prkar2a				Qars1	Or4c10			Madcam1			Celf4	Wnt1	Gpr161	Atosb		Slc19a1
			Fgfr2	Acvr1c	Il10ra	Prkar2b				Rb1	Or4c102			Podxl2			Eif4a3	Wnt10a	Gpr162	B4galt1		Slc1a1
			Flot1	Apoe	Il13	Prkn				Tmbim1	Or4c103			Rock1			Lrrk2	Wnt2	Gpr17	Bag1		Slc1a4
			Golga2	Cfh	Il2	Psmc5				Tmbim6	Or4c103b			Sele			Mtmr2	Wnt3	Gpr173	Car9		Slc22a5
			Gsk3b	Clic5	Il22	Ptn				Tnf	Or4c104			Sell			Nlgn3	Wnt3a	Gpr174	Ccdc107		Slc25a1
			Igf1r	Cntn2	Il22ra1	Ptpra				Wnt16	Or4c105			Selp			Npy2r	Wnt4	Gpr176	Ccin		Slc25a12
			Isl1	Cntnap2	Il22ra2	Ptprd				Wnt4	Or4c105b			Selplg			Plk2	Wnt7a	Gpr18	Ccl19		Slc25a20
			Isl2	Enpp1	Il2ra	Ptprs				Aurkb	Or4c107			Spn			Prkn	Wnt7b	Gpr182	Ccl21		Slc25a25
			Kalrn	Gdf3	Il4	Pxk				Bcl2	Or4c108			Tnf			Pten	Wnt8a	Gpr183	Ccl27		Slc2a3
			Klf7	Lep	Irgm	Reln				Foxp1	Or4c108b			Vcam1			S1pr2	Wnt8b	Gpr19	Cd72		Slc3a1
			Llgl1	Lipa	Isl1	Rgs14				Hsh2d	Or4c109			Ext1			Tmem25	Wnt9a	Gpr20	Chmp5		Slc3a2
			Map1a	Mapk14	Krt1	Ror2				Il2	Or4c109b			Jam2			Adora1	Wnt9b	Gpr21	Cimip2b		Slc6a1
			Map1b	Pcsk1n	Lgals9	Rps6kb1				Il3	Or4c10b			Rac2			Ager	Zp3	Gpr22	Clta		Slc6a4
			Map1s	Pnpla3	Lpcat3	Rtn4				Irs2	Or4c11			Stk10			Fmr1	Trh	Gpr25	Cntfr		Slc7a5
			Map2	Pparg	Lrfn5	Shank1				Mir106a	Or4c110			Kit			Abl1	Alkal1	Gpr26	Creb3		Slc9a3
			Mapt	Ppargc1a	Macir	Shank3				Mir106b	Or4c111			Bmp7			Adora1	Alkal2	Gpr27	Dcaf12		Slc9a9
			Metrn	Prlh	Mefv	Slc4a8				Mir19b1	Or4c112			Cd44			Ager	Angpt4	Gpr3	Dctn3		Slco1c1
			Myh10	Rasal2	Metrnl	Slc6a6				Mir19b2	Or4c112b			Cd47			Apoe	Areg	Gpr31	Dnai1		Slco2a1
			Ndn	Rmi1	Mfhas1	Slc7a11				Mir20b	Or4c114			Cfh			App	Btc	Gpr33-ps1	Dnaja1		Slitrk5
			Nefl	Sgip1	Mir126a	Stat3				Mir25	Or4c115			Il1b			C11h22orf39	Dgkq	Gpr35	Dnajb5		Slx1b
			Nkx2-8	Slc12a3	Mir138-1	Stau1				Mir363	Or4c116			Thbs1			Cx3cr1	Egf	Gpr37l1	Enho		Smarca2
			Nolc1	Slc25a25	Mir138-2	Stx3				Mir92a1	Or4c117			Arg1			Epha4	Egfr	Gpr39	Exosc3		Smarcb1
			Notch1	Stk39	Mir142	Syngap1				Mir92a2	Or4c117b			Btn1a1			Fam107a	Epgn	Gpr4	Fam219a		Smarcc1
			Npr2	Tbl1xr1	Mir145	Syngr1				Mir93	Or4c119-ps1			Btn2a2			Fxr1	Ereg	Gpr45	Fam221b		Smc3
			Ntn1	Vgf	Mir146a	Synpr				Noc2l	Or4c12			Casp3			Ppp1r9a	Grem1	Gpr52	Fancg		Smg9
			Ntng1	Wnk4	Mir147	Syp				Ormdl3	Or4c120			Cd274			Prnp	Hbegf	Gpr61	Fbxo10		Snrpn
			Ntng2	Abcg2	Mir15b	Tnr				Pdcd1	Or4c121			Crtam			Ptn	Igf1	Gpr62	Frmpd1		Sntg2
			Numb	Ascl1	Mir16	Trio				Slc39a10	Or4c122			Ido1			Tyrobp	Igf2	Gpr63	Galt		Snurf
			Numbl	Bche	Mir181a2	Trpc1				Acot1	Or4c123			Laptm5			Syne1	Ngf	Gpr65	Gba2		Sox5
			Pak3	Bcl2	Mir181c	Tubb2b				Ambra1	Or4c124			Lgals9			Asic1	Tgfa	Gpr68	Glipr2		Sox9
			Pax6	Cbs	Mir187	Ube2i				Atg5	Or4c124b			Lilrb4			Nf1	Vegfa	Gpr75	Gne		Spen
			Picalm	Eef2	Mir199a2	Ube3a				Atg7	Or4c125			Lrrc32			Pnkd		Gpr82	Grhpr		Spg11
			Pip5k1c	Gpx1	Mir19a	Unc13a				Bcl2	Or4c127			Mir181c			Slc30a1		Gpr83	Hint2		Spn
			Pitpna	Gsn	Mir204	Unc13b				Cflar	Or4c129			Pdcd1lg2			Syt4		Gpr85	Hrct1		Sptan1
			Plppr4	Hspa9	Mir20a	Unc13c				Gata4	Or4c15			Prkar1a			Syt4		Gprc5a	Il11ra1		Srcap
			Pou4f2	Lrp6	Mir221	Vgf				Gch1	Or4c15b			Prnp			Prrt2		Gprc5b	Kif24		Srd5a2
			Prickle1	Mgmt	Mir222	Vps35				Ghrh	Or4c29			Rc3h1			Ppp1r9a		Gprc5c	Melk		Srsf1
			Ptk2	Mog	Mir30c2	Wnk1				H19	Or4c3			Scrib			Prkn		Gprc5d	Msmp		Srsf11
			Ptpn11	Mthfr	Mir488	Wnt3a				Hand2	Or4c31			Adora2a			Cdk5		Gprc6a	Myorg		Stard9
			Ptprz1	Nfkbiz	Mir92a1	Wnt5a				Hey2	Or4c31b			Vsir			Nr3c1		Grm1	Ndufb6		Sts
			Rab10	Nrf1	Mir92a2	App				Hsf1	Or4c31c			Gli3			Rgs14		Grm2	Nfx1		Stx1a
			Rab3a	Ogg1	Mirlet7g	Chrna7				Hspa8	Or4c31e			Ihh			Rin1		Grm3	Nol6		Stxbp1
			Rab8a	Timp3	Muc19	Grik1				Hspb6	Or4c35			Shh			Unc13b		Grm4	Npr2		Stxbp5
			Rtn4r	Tyms	Mvk	Grik2				Ilk	Or4c3e			Btla			Unc13c		Grm5	Nudt2		Sulf1
			Ryk	Vegfa	Ndfip1	Grin2a				Jak2	Or4c52			Clec4g			Adipoq		Grm7	Or13c7		Sulf2
			Scn11a	Zfp354a	Nfkb1	Pclo				Kifap3	Or4c58			Foxp3			Adnp		Grm8	Or13j1		Sult1b1
			Sema4a	Ahi1	Nlrc3	Sh3gl1				Mdk	Or4c99			Tnfrsf14			Bche		Grpr	Pax5		Sult1c2a
			Sema4d	Akt1	Nlrp12	Slc8a2				Mfn2	Or4d10			Bmp2			Drd1		Hcar1	Phf24		Sult1c3
			Shtn1	Apoa4	Nlrp3	Slc8a3				Mir145	Or4d10c			Tarm1			Drd2		Hcrtr2	Pigo		Sult2b1
			Slit1	Atn1	Nlrx1	Stx1a				Mir21	Or4d11			Twsg1			Drd4		Lgr4	Polr1e		Suox
			Slit2	Bcl10	Nr1d1	Tmem108				Mir210	Or4d2			Cd160			Gabbr1		Lgr5	Prss3		Syce3
			Slitrk1	Bdnf	Nr1d2	Zmynd8				Mir222	Or4d2b			Cbfb			Gnai1		Lgr6	Reck		Syn1
			Slitrk2	Chrna7	Nr1h3	Chrna2				Mir223	Or4d5			Hmgb1			Gnai2		LOC100359656	Rgp1		Syn2
			Slitrk3	Clps	Nr1h4	Dbn1				Mir30e	Or4d6			Runx1			Grm4		LOC100361204	Rig1		Syn3
			Slitrk4	Clpsl2	Nr1h5	Drd4				Mir494	Or4e1			Runx3			Il1b		LOC100366095	Rnf38		Syncrip
			Slitrk5	Comt	Nt5e	Htr6				Myocd	Or4e2			Arg2			Npy2r		LOC100912028	Rpp25l		Synrg
			Slitrk6	Cps1	Otulin	Snca				Nfe2l2	Or4e5			Cblb			Pcdh17		LOC102554388	Rusc2		Tac3
			Smn1	Ctrb1	Pbk	Cbln1				Nkx2-5	Or4f14			Cd274			Rapgef4		LOC102555599	Sigmar1		Tacr3
			Snap25	Cyp1a1	Pdcd10	Celf4				Nol3	Or4f14d			Cd44			Tnr		LOC103689958	Sit1		Tada2a
			Snap91	Drd1	Pf4	Eif4a3				Notch1	Or4f14e			Foxp3			Tprg1l		LOC103691839	Smu1		Taf1
			Spast	G6pc1	Pglyrp1	Lrrk2				Npm1	Or4f14f			Itch			Kcnq4		LOC108348097	Spag8		Tafa3
			Spg11	G6pd	Pla2g10	Mtmr2				Nrg1	Or4f15			Lgals12			Pmch		LOC108348195	Spata31f1		Tafa5
			Sptbn4	Gast	Pla2g5	Nlgn3				Nupr1	Or4f47			Lgals5			Ptgs2		LOC108351823	Spata31g1		Tanc2
			Ssna1	Gh1	Ppara	Npy2r				Pax8	Or4f4a			Lgals9			Slc6a4		LOC120093062	Spink4		Tango2
			Stk11	Ghr	Ppard	Plk2				Pcmt1	Or4f4b			Ndfip1			Adora1		LOC120093079	Spmip6		Taok2
			Stk25	Ghrh	Pparg	Prkn				Pdpk1	Or4f5			Tarm1			Bdnf		LOC120093129	Stoml2		Tbl1x
			Stmn1	Ghsr	Ppp1r13l	Pten				Ppp1r10	Or4f52			Tnfrsf14			Cnr2		LOC120093759	Tesk1		Tbl2
			Syngap1	Hsd11b2	Proc	S1pr2				Qki	Or4f53			Twsg1			Cntnap2		LOC120094362	Tln1		Tbr1
			Taok2	Insr	Ptger4	Tmem25				Ralgdsl2	Or4f53b			Vsir			Drd4		LOC120094365	Tmem215		Tbx1
			Tbce	Mpo	Ptgis	Adora1				Rapgef3	Or4f54			Xcl1			Grik1		LOC120094366	Tmem8b		Tbx6
			Tnn	Oprm1	Ptpn2	Ager				Sfrp2	Or4f56			Cd274			Htr1b		LOC120095328	Tomm5		Tcf20
			Top2b	Oxt	Rabgef1	Fmr1				Sirt1	Or4f57			Dapl1			Npy5r		LOC120095566	Topors		Tcf4
			Trim46	Pdxk	Rb1	Abl1				Sirt4	Or4f58			Hfe			Slc6a1		LOC120097717	Tpm2		Tekt3
			Trim54	Plec	Reg3g	Adora1				Sirt5	Or4f59			Slc4a2			Stxbp1		LOC120098956	Trmt10b		Tet1
			Uchl1	Pnliprp2	Rora	Ager				Slc25a4	Or4f6			Socs1			Adora1		LOC120100835	Ubap1		Tet3
			Ulk1	Pparg	Sharpin	Apoe				Trip10	Or4f60			Zbtb7b			Atad1		LOC120101432	Ubap2		Tfrc
			Vax2	Scnn1b	Sirpa	App				Igf1	Or4f60b			Slc4a2			Drd2		LOC120101452	Ube2r2		Thbs1
			Wnt3a	Slc16a1	Slc39a8	C11h22orf39				Igf1r	Or4f61b			Vsir			Drd3		LOC120101681	Unc13b		Tjp1
			Wnt5a	Slc25a25	Smad3	Cx3cr1				Mtor	Or4f61d			Abl1			Drd4		LOC134482878	Vcp		Tjp2
			Zdhhc17	Socs3	Smpdl3b	Epha4				Adora2a	Or4f62			Abl2			Grik1		LOC134484036	Zbtb5		Tjp3
			Col25a1	Srebf1	Socs3	Fam107a				Akt2	Or4f6b			B4galnt2			Grik2		LOC134484883	Zcchc7		Tlcd3b
			Ece1	Srebf1_v2	Socs5	Fxr1				Arrb2	Or4f7			Cdh1			Grik3		LOC134484928	Chmp2b		Tlr3
			Edn1	Tmem126b	Sod1	Ppp1r9a				Ep300	Or4f7b			Epb41l5			Htr1b		LOC687104	Pou1f1		Tm9sf4
			Ednra	Tmem135	Stat3	Prnp				Gpi	Or4f7c			Gtpbp4			Htr2a		Lpar1	Ccnf		Tmem219
			Fgfr3	Trip10	Tff2	Ptn				Herpud1	Or4g16			Jag1			Myo5a		Lpar2	Cyld		Tmem270
			Itga4	Dele1	Tmsb4x	Tyrobp				Hnf1a	Or4g17			Jak2			Npy2r		Lpar3	Bdnf		Tmprss9
			Npr2	Eif2ak1	Tnfaip3	Syne1				Hspa1b	Or4g7			Muc4			Pla2g6		Lpar5	Chmp2b		Tnrc6b
			Nptx1	Hamp	Tnfaip6	Asic1				Il6	Or4k1			Nf2			Prkn		Mas1	Fus		Top1
			Nrp1	Hfe	Tnfaip8l2	Nf1				Mdm2	Or4k15			Pik3r1			Braf		Mas1l	Grn		Top2b
			Ntrk1	Acp5	Tnfrsf1a	Pnkd				Por	Or4k15c			Podxl			ENSRNOG00000063623		Mc2r	Hsp90aa1		Tp53i3
			Sema3a	Bcl2	Tnfrsf1b	Slc30a1				Ptma	Or4k1l1			Ptk2			ENSRNOG00000066207		Mchr1	Nefl		Tpmt
			Nrp1	Cat	Trim45	Syt4				Nol3	Or4k2			Spint2			ENSRNOG00000066432		Mrgprb13	Optn		Tpst1
			Sema3a	Cyp11a1	Trim65	Syt4				Axl	Or4k35			Tgfb1			Fmr1		Mrgprb2	RGD1359108		Tpst2
			Taok2	Gstp1	Tyro3	Syt4				Bcl2	Or4k36			Tnr			Rap1a		Mrgprb3	Sigmar1		Trabd
			Nrp1	Hp	Uaca	Prrt2				Bcl2l1	Or4k37			Vegfa			Rap1b		Mrgprb3l	Tardbp		Trank1
			Taok2	Hsd17b3	Vps35	Ppp1r9a				Ccl19	Or4k42b			Wnt1			Syt4		Mrgprb4	Tmem106b		Trappc9
			Abl1	Hsd3b1	Wfdc1	Prkn				Ccl21	Or4k44			Bmp6			Adarb1		Mrgprb5	Prnp		Trim50
			Abl2	Il1a	Zfp36	Cdk5				Cxcl12	Or4k45			Epcam			Cacna1a		Mrgprd	Asb16		Trio
			Gfap	Il1b	Fcgr2b	Nr3c1				Gas6	Or4k46			Mad2l2			Cd24		Mrgpre	Atxn7l3		Trip11
			Gpr37l1	Itga2	Gpr17	Rgs14				Bcl2l1	Or4k48			Nexmif			Chat		Mrgprf	G6pc3		Trmt2a
			Map2k1	Sod2	Gpx1	Rin1				Creb3	Or4k48b			Notch1			Chrm1		Mrgprg	Grn		Trpc4
			Mapk1	Sparc	Gpx2	Unc13b				Creb3l1	Or4k49			Notch4			Chrna1		Mrgprgl1	Hdac5		Trpm1
			Mapk3	Vwf	Il12b	Unc13c				Grina	Or4k5			Ppm1f			Chrnb1		Mrgprx1	Hrob		Tsc1
			Plpp3	Mif	Mir105	Adipoq				Herpud1	Or4k50			Rgcc			Egr3		Mrgprx2	Lsm12		Tsc2
			Ptpn11	A2m	Mir19a	Adnp				Hspa1a	Or4k51			Vegfa			Erc1		Mrgprx2l	Rundc3a		Tshz3
			Shh	Aacs	Mir19b1	Bche				Hspa1b	Or4k52			Swap70			Erc2		Mrgprx3	Slc25a39		Tspan1
			Ttc21b	Abca1	Mir19b2	Drd1				Ikbkg	Or4k6			Wnk1			Etv5		Mtnr1b	Slc4a1		Tssk2
			Vim	Abcg5	Mkrn2	Drd2				Lrrk2	Or4k77			Lilrb4			Fchsd1		Npbwr1	Tmub2		Ttll8
			Mycbp2	Abcg8	Nlrp6	Drd4				Ngf	Or4l1			Cd24			Fchsd2		Olfr1085	Ubtf		Tub
			Nrp1	Acaa1a	Nod2	Gabbr1				Opa1	Or4m1			Ripor2			Kif1b		Olfr1176	Abat		Tubgcp5
			Plxna3	Acaca	Psma1	Gnai1				Park7	Or4n4			Adipoq			Large1		Olfr1177	Ache		Tubgcp6
			Plxna4	Acacb	Psmb4	Gnai2				Pdx1	Or4n5			Apoa1			Mylk2		Olfr1350	Adipoq		Txnrd1
			Sema3a	Acadm	RT1-Db1	Grm4				Prkn	Or4p18			Il10			Ntf3		Olfr164	Agtr1a		Txnrd2
			Sema3f	Acsl1	Trem2	Il1b				Ptpn1	Or4p18b			Il1rn			P2rx2		Olfr411	Aifm1		Tymp
			Hes1	Acsl3	Cd24	Npy2r				Selenos	Or4p19			Klf4			P2rx3		Olfr472	Apoa4		Ube3a
			Neurog2	Acsl4	Extl3	Pcdh17				Syvn1	Or4p20			Map2k5			Rab3a		Olfr919	Atf2		Ubn2
			Psen1	Acsl5	Git1	Rapgef4				Tmbim6	Or4p20b			Mapk7			Rimbp2		Olr1024	Atf5		Ufd1
			Dscam	Acsl6	Il17a	Tnr				Txndc12	Or4p22			Mbp			Rimbp3		Olr1049	Atrx		Ugt1a1
			Prom1	Adipoq	Il33	Tprg1l				Wfs1	Or4p22d			Mir221			Slc5a7		Olr1052	Bag1		Ugt1a6
			Rom1	Adipor2	Mdk	Kcnq4				Xbp1	Or4p22e			Myadm			Stac3		Olr1088	Bax		Ugt2a1
			Sdk2	Adsl	Ptpn6	Pmch				Hyou1	Or4p23			Wnk1			Stxbp1		Olr1090	Bche		Ugt2a3
			Slc4a7	Agl	Reg3b	Ptgs2				Prkn	Or4p4			Ccm2l			Tspoap1		Olr1092	Bcl2		Ugt2b7
			Ttc8	Agtr1b	Reg3g	Slc6a4				Abl1	Or4p7			Map2k1			Vps54		Olr1093	Bdnf		Unc5b
			Ihh	Ahcy	Siglec10	Adora1				Abl2	Or4p8			Rdx			Arid1b		Olr1143	Casp3		Unc79
			Vcam1	Akr1c3	Stat3	Bdnf				Angpt1	Or4s2			Zfp703			Cacna1a		Olr1177	Casp8		Unc80
			Ascl1	Alad	Cst7	Cnr2				Angptl4	Or4x11			Gnrh1			Camk4		Olr1178-ps	Casp9		Upf2
			Fat3	Alb	Cx3cl1	Cntnap2				Braf	Or4x11c			Bmp4			Dlgap2		Olr1191	Cat		Upp2
			Foxg1	Aldh3a1	Grn	Drd4				Cdh5	Or4x13			Cdkn2a			Drd2		Olr1198	Cebpa		Ush2a
			Hes1	Alox5	Ldlr	Grik1				Fga	Or4x5			Clec4g			Kif1b		Olr1214	Cebpb		Vat1l
			Hexa	Amelx	Nr1d1	Htr1b				Fgb	Or4x6			Erbb2			Oprl1		Olr1271	Chat		Vcl
			Id2	Apaf1	Pparg	Npy5r				Fgf21	Or4z4			Ihh			Pnoc		Olr1428	Cib1		Vdr
			Mef2c	Apoa1	Syt11	Slc6a1				Fgg	Or51a10			Tmem131l			Pten		Olr1433	Cnr1		Vps37d
			Mnx1	Apoc3	Tafa3	Stxbp1				Fgl1	Or51a25			Klf4			Tmod2		Olr1451	Cnr2		Vrk3
			Mycbp2	Arg2	Cd200	Adora1				Gas6	Or51a25b			Mir125a			Vdac1		Olr1454	Cntf		Vwf
			Ophn1	Arsa	Cd200l1	Atad1				Gata2	Or51a25bl1			Mir141			Vdac3		Olr1469	Creb1		Wdfy3
			Rb1	Arsb	Cd200l2	Drd2				Gata3	Or51a39			Mir146a			Ap3m2		Olr1471	Crebbp		Wdr93
			Slc1a3	Asl	Cd200r1	Drd3				Icam1	Or51a41			Mir221			Asic1		Olr1481	Ctsh		Wwox
			Spr	Ass1	Ifnb1	Drd4				Id1	Or51a42			Mir222			Brsk1		Olr1493	Cycs		Ypel3
			Tbcd	Bche	Igf1	Grik1				Il10	Or51a7			Mir31			Cacna1b		Olr1500	Diablo		Zbed4
			Unk	Bckdha	Nr1d1	Grik2				Il11	Or51a7b			Mirlet7g			Cacna1f		Olr1505	Dlg4		Zbtb20
			Bmerb1	Bckdhb	Pparg	Grik3				Il13	Or51aa2			Adtrp			Cltb		Olr1520	Dnah6		Zdhhc8
			Dab2ip	Bcl2	Tnfrsf1b	Htr1b				Il4	Or51ab3			Akt1			Dgki		Olr1523	Drd1		Zdhhc9
			Dab1	Bdh1	Trem2	Htr2a				Itgb3	Or51ac3			Ass1			Dvl1		Olr1537	Drd2		Zfhx3
			Tctn1	Brca1	Abhd17a	Myo5a				Kdr	Or51af1			Mia3			Lin7a		Olr1563	Drd3		Zfp148
			Abca2	Brca2	Cptp	Npy2r				Krit1	Or51ag1			Ppara			Lin7b		Olr1564	Drd5		Zfp827
			Ckap5	C2	Csnk1a1	Pla2g6				Mapk7	Or51ah3			Wnk1			Lin7c		Olr1571	Dusp1		Zg16
			Cntn1	Cav1	Fbxl2	Prkn				Mir126a	Or51b17			Ccl21			Nf1		Olr1585	Dynlt1		Zgrf1
			Ercc2	Cckar	Haus8l2	Braf				Mir126b	Or51b4			Ccl25			Nos1ap		Olr1610	E2f1		Zim1
			Mag	Ccl28	Hspa8	ENSRNOG00000063623				Mir30b	Or51b4b			Ccl28			Nrxn1		Olr1633	Egfr		Zmiz1
			Mios	Cd36	Irgm	ENSRNOG00000066207				Mir30e	Or51b6			Cxcl12			Nrxn2		Olr1675	Egr1		Znhit3
			Mobp	Cd3e	Lamp2	ENSRNOG00000066432				Ndnf	Or51b6b			Fgl2			Nrxn3		Olr1720	Eif2ak2		Aco2
			Tenm4	Cebpa	Mefv	Fmr1				Nfe2l2	Or51d1			Ifnl1			Pdzd11		Olr1731	Elk1		Adsl
			Tlr2	Chat	Nlrc3	Rap1a				Pak4	Or51e1			Cd300a			Ppfia3		Olr1869	Ep300		Ankrd54
			Clu	Cnr1	Sirt2	Rap1b				Pdpk1	Or51f1			Zbtb7b			Ppt1		Olr1877	F2		Apobec3
			Fa2h	Col1a1	Trem2	Syt4				Ramp2	Or51f1f			Adamts18			Ptprn2		Olr193	Faah		Apol2
			Myrf	Cox4i1	Trim31	Adarb1				Scg2	Or51f1g			Alox12			Rab15		Olr220	Fas		Apol7b-ps1
			Pten	Cp	Zdhhc12	Cacna1a				Sema5a	Or51f2			C1qtnf1			Rims1		Olr35	Faslg		Apol9a
			Aspa	Cpt1a	Dusp10	Cd24				Serpine1	Or51f23b-ps1			Cd9			Rims2		Olr36	Foxp1		Atf4
			B4galt5	Ctrb1	Grn	Chat				Tek	Or51f23c			Ceacam1			Rims4		Olr387	Gapdh		Baiap2l2
			B4galt6	Cubn	Ins2	Chrm1				Tert	Or51f4			Prkcd			Snap25		Olr440	Gdnf		C1qtnf6
			Cntn2	Cybb	Rps19	Chrna1				Tnfaip3	Or51f5			Prkg1			Snap91		Olr5	Git1		C7h22orf23
			Cntnap1	Cyp11a1	Slamf8	Chrnb1				Tnip2	Or51g1			Serpine2			Snca		Olr551	Gja1		Cacna1i
			Cntnap2	Cyp11b2	Fcgr2b	Egr3				Agap2	Or51g2			Sh2b3			Stxbp1		Olr59	Glul		Cacng2
			Enpp1	Cyp1b1	Il20rb	Erc1				Alms1	Or51h1			Tmx1			Stxbp2		Olr621	Gpx1		Card10
			Fgfr3	Cyp2c7	Spn	Erc2				Apc	Or51h1l1			Ubash3b			Stxbp3		Olr623	Gpx6		Cbx6
			Gpm6b	Cyp3a23-3a1	Adcy1	Etv5				Atoh1	Or51h5			Ptpn2			Syn1		Olr655	Grik2		Cbx7
			Hes5	Dad1	Adcy8	Fchsd1				Bcl2	Or51i1			Cd44			Syn2		Olr673	Grin2a		Cby1
			Id4	Ddit3	Bpgm	Fchsd2				Btc	Or51i2			Ctla4			Syn3		Olr703	Grin2b		Ccdc134
			Kcnj10	Dgat2	Ifng	Kif1b				Cdkn1b	Or51k1			Hspb1			Syt1		Olr716	Grm5		Cdc42ep1
			Mag	Dpyd	Il4	Large1				Cflar	Or51k2			Irf1			Syt4		Olr726	Gsr		Cenpm
			Mal	Epo	Naglu	Mylk2				Gcm2	Or51k7			Lag3			Unc13a		Olr765	Haao		Chadl
			Myrf	Ercc1	Nr3c1	Ntf3				Hand2	Or51l1			Mdk			Wnt7a		Olr906	Hap1		Cimip4
			Ncstn	Fads1	Psen2	P2rx2				Hmox1	Or51l14			Mir21			Nr4a1		Olr908	Hdac1		Csdc2
			Nkx6-2	Fasn	Trem2	P2rx3				Itgb3bp	Or51l4			Mir30b			Adora2a		Olr920	Hdac3		Csf2rb
			Plp1	Gatm	Ulk4	Rab3a				Mdk	Or51p1			Tnfsf4			Htr2c		Olr936	Hdac7		Csnk1e
			Sox10	Gclc	Vps54	Rimbp2				Mir381	Or51q1			Tug1			Slc18a3		Olr943	Hmgcr		Cyth4
			Ulk4	Gclm	Slc7a2	Rimbp3				Mst1	Or51q1d			Ctsg			Tacr2		Olr947	Hnmt		Ddx17
			Arhgap35	Glrx	Tlr4	Slc5a7				Myc	Or51q1e			Dusp22			Syt1		Olr952	Hpca		Desi1
			Arhgef28	Gnpat	Nlrp1a	Stac3				Nkx2-5	Or51r1			Dusp3			Drd2		Olr990	Hsf1		Dmc1
			Atg7	Gpam	Atat1	Stxbp1				Nkx2-6	Or51s1			Fgl1			Nat8l		Olr995	Hspa8		Dnajb7
			B4galt5	Hat1	Kcnj8	Tspoap1				Npc1	Or51t1			Gimap5			Rab3b		Opn1mw	Htra2		Dnal4
			B4galt6	Havcr1	Nlrp3	Vps54				Nupr1	Or51v14			Gpnmb			App		Opn1sw	Htt		Eif3d
			Chrnb2	Hmgcl	Pycard	Arid1b				Pkhd1	Or51v8			Il4			Baiap2		Opn4	Ift57		Eif3l
			Ndel1	Hmgcr	Sirt2	Cacna1a				Tmf1	Or51v8b			Il4i1			Cacnb3		Opn5	Ift88		Elfn2
			Prkca	Hmgcs2	Nlrp6	Camk4				Ttpa	Or52a20			Ildr2			Chrna7		Oprl1	Igf1		Enthd1
			Pten	Hsf1	F12	Dlgap2				Yap1	Or52a20l1			Jak3			Cux2		Oprm1	Igf1r		Ep300
			Ptk2	Igf1	Prcp	Drd2				Epo	Or52a5			Lag3			Dbn1		Or10a2	Il6		Fam227a
			Agbl4	Igfbp2	Adam8	Kif1b				Bcl2l1	Or52a5b			Laptm5			Dlg4		Or10a3	Il6r		Fam83f
			Agtpbp1	Il1b	Alox5ap	Oprl1				Cidea	Or52ab2			Lax1			Drd4		Or10a3c	Ip6k2		Foxred2
			Ascl1	Il4	Aoc3	Pnoc				Cxcr3	Or52ab2b			Mir181c			Dvl1		Or10a4	Itpr1		Galr3
			Atp7a	Il6st	Bpifa1	Pten				Dffa	Or52ab4			Mir27a			Gria1		Or10a48	Kdm5c		Gcat
			Brinp1	Klk1	C2cd4a	Tmod2				Fzd3	Or52ac1			Pag1			Grin1		Or10a49	L1cam		Gga1
			Btg2	Lct	C2cd4b	Vdac1				Gcg	Or52ad1			Pdcd1			Grin2a		Or10a5	Lep		Grap2
			Cdk5	Ldha	Il6	Vdac3				Mir30b	Or52ae10			Peli1			Grin2b		Or10aa3	Maoa		Gtpbp1
			Fgf8	Lep	Klk1	Ap3m2				Acvr1	Or52ae7			Pla2g2d			Grin2c		Or10ab4	Maob		H1f0
			Fgfr1	Lepr	Mif	Asic1				Ar	Or52ae7b			Ptpn22			Grin2d		Or10ab5	Map2		Hmox1
			Foxg1	Lipg	Mir92a2	Brsk1				Birc6	Or52ae8			Socs6			Grip2		Or10ac1	Map3k5		Ift27
			Gabrb1	Lta	Npy5r	Cacna1b				Bmp4	Or52ae8b			Spn			Grk2		Or10ad1	Mbp		Il2rb
			Gata2	Mapt	Pik3cg	Cacna1f				Cflar	Or52ae9			Tgfb1			Gsk3b		Or10ag2	Meg3		Josd1
			Gba2	Mgp	Tac1	Cltb				Cttn	Or52b1			Tigit			Neto1		Or10ag52	Mir132		Kcnj4
			Hprt1	Mlxipl	Cnr1	Dgki				Dab2	Or52b2			Tnfaip8l2			Neto2		Or10ag52b	Mir22		Kctd17
			Lep	Mlycd	Park7	Dvl1				Fcmr	Or52b3-ps1			Ufl1			Ngfr		Or10ag54	Mir222		Kdelr3
			Lingo1	Mmp9	Ffar2	Lin7a				Gclc	Or52b4			Vtcn1			Nlgn1		Or10ag54b	Mir448		L3mbtl2
			Lmx1b	Mt-cyb	Ffar3	Lin7b				Gclm	Or52d1			Havcr2			Nlgn2		Or10ag57	Mmp9		Lgals1
			Map2	Mtor	Gbp2	Lin7c				Gstp1	Or52d13			Lgals3			Nlgn3		Or10ag58	Msh2		Lgals2
			Neurog2	Nod2	Gbp5	Nf1				Htt	Or52d3			Lilrb4			Nrxn1		Or10ag59	Mt-co2		Maff
			Nova2	Nppb	RT1-A2	Nos1ap				Igf1	Or52e15			Cd74			Prkar1b		Or10ag59b	Mt-nd3		Mb
			Npy	Nqo1	Csf1r	Nrxn1				Il19	Or52e15b			Dtx1			Prkcz		Or10ak11	Mtnr1a		Mchr1
			Ntrk2	Nrf1	Ido1	Nrxn2				Il4	Or52e15c			Ifnb1			Pten		Or10ak13	Napepld		Mcm5
			Pals1	Oxct1	Pde5a	Nrxn3				Il7	Or52e18			Ifnl1			Ptk2b		Or10ak14	Ncor1		Mei1
			Taok1	Pemt	Lta	Pdzd11				Itga6	Or52e19			Nrarp			Reln		Or10ak14b	Nfe2l2		Mfng
			Ttc36	Pik3r1	Tnf	Ppfia3				Itgav	Or52e2			Prdx2			Rgs4		Or10ak7	Nfkb1		Mgat3
			Bcl11b	Pklr	Adora2b	Ppt1				Lgals3	Or52e3			Bmp4			Rims1		Or10ak7b	Ngfr		Micall1
			Bmpr1a	Pkm	Ankrd42	Ptprn2				Lmna	Or52e4			Foxj1			Rims2		Or10ak7f	Nog		Mief1
			Bmpr1b	Plec	Appl1	Rab15				Mir142	Or52e5			Ihh			Shank1		Or10al27	Nos3		Mir33
			Brinp2	Por	Card9	Rims1				Mir199a2	Or52e51			Nfkbid			Shank3		Or10al4c	Npy		Mpst
			Brinp3	Ppara	Cd6	Rims2				Nol3	Or52e5b			Rag2			Ssh1		Or10al5b	Npy2r		Mrtfa
			Cacna1a	Ppargc1a	Cd74	Rims4				Nrp1	Or52e7			Shh			Stx1a		Or10al6	Nrf1		Myh9
			Hoxa1	Ppargc1b	Clec7a	Snap25				Pak5	Or52e8			Zc3h8			Stx1b		Or10al7	Ogg1		Naga
			Lmx1a	Prl	Gbp5	Snap91				Park7	Or52e8b			Cd24			Tbc1d24		Or10am5	Optn		Ncf4
			Met	Prss1	Gpsm3	Snca				Peli3	Or52h1			Arg1			Wnt7a		Or10c1	Parp1		Ndufa6
			Mnx1	Prss2	Hif1a	Stxbp1				Phip	Or52h2			Btla			Dtnbp1		Or10d1	Pcp4		Nol12
			Nkx6-1	Pten	Il17a	Stxbp2				Prdx2	Or52h7			Cd274			Rab3gap1		Or10d1b	Pde9a		Nptxr
			Nr4a2	Rps6kb1	Il17b	Stxbp3				Psme3	Or52h9			Cd276			Kmo		Or10d1g	Plcb3		Pdgfb
			Pou4f1	Rxra	Il17c	Syn1				Rb1cc1	Or52i2			Cd37			Stxbp1		Or10d3	Polr2a		Pdxp
			Smo	Ryr2	Il17d	Syn2				Rela	Or52j3			Cd80			Abat		Or10d4	Ppargc1a		Pheta2
			Sox5	Scd	Il17f	Syn3				Ripk1	Or52j3b			Cd86			Grin2a		Or10d4b	Ppp1r1b		Phf5a
			Spock1	Serpinc1	Il17ra	Syt1				Rps6kb1	Or52k1			Ceacam1			Grin2b		Or10d4c	Ppp1r9a		Pick1
			Tal1	Sfrp2	Il17rc	Syt4				Scg2	Or52k2			Cebpb			Igsf9b		Or10d5b	Ppp3ca		Pla2g6
			Tulp3	Shank2	Il6	Unc13a				Sh3rf1	Or52l1			Clec4g			Nlgn2		Or10d5j	Prkaa1		Pmm1
			Bhlhe22	Si	Klrh1	Wnt7a				Siah2	Or52l1b			Ctla4			Nlgn3		Or10d5jl	Prkn		Polr2f
			Chrnb2	Slc27a4	Kpna6	Nr4a1				Src	Or52m1			Dlg1			Ntsr1		Or10g1	Psmb9		Polr3h
			Dclk1	Slc34a1	Mapk9	Anxa7				Tcf7l2	Or52m2			Dlg5			Rims1		Or10g1b	Ptgs2		Pvalb
			Dcx	Slc37a4	Mir324	Chrm3				Tgfbr1	Or52n1			Foxj1			Rims2		Or10g3	Qprt		Rac2
			Ephb1	Slc6a19	Mir675	Gna11				Tnfaip3	Or52n1b			Foxp3			Unc13b		Or10g3c	Rcan1		Rangap1
			Ephb2	Slc6a4	Myd88	Gnaq				Tnfrsf4	Or52n2			Glmn			Bdnf		Or10g6	Setdb1		Rasd2
			Ephb3	Slc8a1	Nod2	Itpr1				Vegfa	Or52n20			Gpnmb			Ephb2		Or10g9	Sin3a		Rbfox2
			Kifbp	Soat2	Pla2g3	Plcb1				Yap1	Or52n2b			Havcr2			Fmr1		Or10g9b	Sirt1		Rbx1
			Mycbp2	Srebf1	Stat3	Prkcb				Zmynd11	Or52n2e			Ido1			Fxr1		Or10h1	Slc18a3		Rpl3
			Nr4a2	Star	Tarm1	Stim1				Agap2	Or52n2f			Il20rb			Fxr2		Or10h1d	Slc1a2		Rps19bp1
			Prdm8	Stat1	Ticam1	Adora2a				Bcl2	Or52n3			Il2ra			Grm5		Or10h28	Slc29a1		Septin3
			Sptbn4	Suox	Ticam2	Htr2c				Bcl2l10	Or52n4			Il4i1			Kdr		Or10j2	Sod2		Sgsm3
			Atp2b2	Tbxa2r	Tlr3	Slc18a3				Col2a1	Or52n4c			Kng2			Kit		Or10j27	Srsf6		Sh3bp1
			Cbln1	Tfam	Tlr4	Tacr2				Csf2	Or52n4d			Lilrb4			Neurl1		Or10j3	Syne3		Shisa8
			Grid2	Tfrc	Tlr6	Syt1				Ctnna1	Or52n4e			Mad1l1			Nptn		Or10j3b	Tbp		Slc16a8
			Kndc1	Tgfbr2	Tnf	Drd2				Cx3cl1	Or52n5-ps1			Marchf7			Shank3		Or10j5	Tfam		Slc25a17
			Mtpn	Tmigd1	Ccl5	Nat8l				Eya1	Or52p1			Pawr			Adcy8		Or10j7	Timp2		Smdt1
			Nfix	Tnfrsf11b	Ccr5	Rab3b				Eya2	Or52p2			Pdcd1lg2			Cbln1		Or10k2	Trip10		Snord43
			Nrxn1	Ttpa	Cnr1	App				Eya3	Or52r1			Pde5a			Fmr1		Or10n1	Tug1		Snord83b
			Ophn1	Txn2	Il1b	Baiap2				Eya4	Or52r1c			Peli1			Grid2		Or10n7	Ucp1		Snu13
			Prox1	Ucp3	Pla2g4a	Cacnb3				Fgf10	Or52s1			Pla2g2a			Iqsec2		Or10p1	Ucp2		Sox10
			Top2a	Ugt1a1	Ptger3	Chrna7				Fyn	Or52s19			Pla2g2d			Kcnb1		Or10p1l1	Xpo5		Srebf2
			Ulk1	Vcam1	Ptgs2	Cux2				Gas1	Or52s1b			Pla2g2f			Mapt		Or10p22	Zdhhc13		Sstr3
			Wnt7a	Vldlr	Tnf	Dbn1				Gata1	Or52s20			Pla2g5			Pirb		Or10q1	Zdhhc17		St13
			Crk	Xbp1	Tnfrsf11a	Dlg4				Gdnf	Or52s6			Pten			Ppp1r9a		Or10q12	Adam33		Sun2
			Crkl	Bnip1	Tnfsf11	Drd4				Gfral	Or52u1			Ptpn6			Stau2		Or10s1	Adissp		Syngr1
			L1cam	Bnip2	Nppa	Dvl1				Hspa1a	Or52w1			Ripor2			Adcy1		Or10u3	Adra1d		Tab1
			Nanos1	Bnip3	Pla2g3	Gria1				Hspa1b	Or52x1			RT1-A2			Adcy8		Or10u3b	Ap5s1		Tef
			Samd4b	Nos2	Snx4	Grin1				Il1b	Or52z1			RT1-Ba			Adora2a		Or10v1	Atrn		Tmem184b
			Agtpbp1	Nppc	Vamp7	Grin2a				Il7	Or52z12			RT1-Bb			Adrb1		Or10v9b	Avp		Tmprss6
			Atp2b2	Parp2	Vamp8	Grin2b				Map2k5	Or52z13			RT1-Db1			Akap5		Or10w1	Bmp2		Tnfrsf13c
			Atp7a	Sox2	Ccr7	Grin2c				Mapk7	Or52z14			RT1-M3-1			App		Or10w3	Cdc25b		Tnrc6b
			Atxn2	Zeb2	Abcc1	Grin2d				Mcl1	Or55b10			Scgb1a1			Chrna7		Or10x1	Cds2		Tob2
			Cacna1a	Aacs	Adam8	Grip2				Nrg1	Or55b3			Sdc4			Cpeb3		Or10x1b	Cenpb		Tomm22
			Cend1	Acadm	Adora3	Grk2				Pf4	Or55b4			Sftpd			Creb1		Or10z1	Chgb		Triobp
			Faim2	Acads	App	Gsk3b				Prdx2	Or56a3b			Shh			Crtc1		Or11a4	Cpxm1		Tst
			Foxp2	Acat1	Camk2n1	Neto1				Ripk1	Or56a5			Spn			Drd1		Or11g1	Crls1		Txn2
			Herc1	Adcyap1	Casp1	Neto2				Sgk3	Or56b1			Tgfb1			Drd2		Or11g2	Ddrgk1		Wbp2nl
			Ldb1	Adm	Casp12	Ngfr				Snai2	Or56b2			Tnfrsf21			Eif2ak4		Or11g24	Dnaaf9		Xpnpep3
			Lhx1	Adsl	Casp4	Nlgn1				Stradb	Or56b2b			Tsc2			Ephb2		Or11g26	Ebf4		Xrcc6
			Lhx5	Adss1	Ccl1	Nlgn2				Tert	Or56b2k			Tspan32			Fmr1		Or11g26b	Fastkd5		Zc3h7b
			Psap	Ak3	Ccl24	Nlgn3				Tnf	Or56b6			Vsig4			Hnrnpk		Or11g27	Fermt1		Disc1
			Rora	Aldob	Ccl3	Nrxn1				Unc5b	Or56b6b			Vtcn1			Igsf11		Or11h23b	Gfra4		Slc25a12
			Skor2	Aqp2	Ccn4	Prkar1b				Zc3hc1	Or56b6c			Zc3h12d			Lgmn		Or11h4	Gpcpd1		Slc6a4
			Slc25a46	Atg7	Ccr2	Prkcz				Arhgef2	Or5a1			Xcl1			Mme		Or11h4c	Hspa12b		4933412E24Rikl
			Top2a	Bcas3	Cd47	Pten				Bcl2l1	Or5a21			Ascl2			Nos1		Or11h4d	Idh3b		Aatf
			Ttc21b	Bdh1	Cd74	Ptk2b				Brca1	Or5a3			Il4r			Nptn		Or11h6	Itpa		Abat
			Ttll1	Bnip1	Cebpa	Reln				Caps	Or5ac15			Jak3			Nrgn		Or11i1	Lrrn4		Abcb7
			Chrna2	Cad	Cebpb	Rgs4				Cflar	Or5ac16			Tnfsf4			Pde9a		Or11j4	Lzts3		Abcc1
			Rac1	Cbl	Clock	Rims1				Ddx3x	Or5ac19			Ascl2			Prkar1b		Or11l3	Mavs		Abcc6
			Rac3	Cckar	Ctss	Rims2				Faim	Or5ac21			Foxp3			Ptpn5		Or11m3	Mcm8		Abcd1
			Ascl1	Cps1	Cx3cl1	Shank1				Faim2	Or5ac22			Il2			Reln		Or11n2	Mir103a2		Abhd11
			Dlx1	Ddit3	Ddt	Shank3				Faiml	Or5ac23			Il4			Shank3		Or11q2	Mrps26		Abhd11-as1
			Dlx2	Dhodh	Dhx9	Ssh1				Fga	Or5ac23b			Pf4			Shisa7		Or12d13	Nop56		Acaca
			Nkx2-1	Foxk1	Ets1	Stx1a				Fgb	Or5ac24			Rc3h1			Slc18a3		Or12d14	Oxt		Acadsb
			Dlx1	Foxk2	Fabp4	Stx1b				Fgg	Or5ac25			Rc3h2			Sqstm1		Or12d14b	Pank2		Ace
			Dlx2	Foxo3	Fem1a	Tbc1d24				Fgl1	Or5ae1			Smad7			Stau1		Or12d14c	Pced1a		Ace2
			Arx	Gcg	Gpr4	Wnt7a				Gpx1	Or5ae2			Tbx21			Zdhhc2		Or12d17	Pcna		Acot9
			Cntn2	Gcgr	Gprc5b	Dtnbp1				Gsk3b	Or5af1			Zbtb7b			Adrb2		Or12d2	Pdyn		Acsl4
			Drd1	Gip	Gpsm3	Rab3gap1				Hgf	Or5af1b			Zc3h12a			Afdn		Or12d2b	Prnd		Actl6b
			Drd2	Gnpat	Gsdmd	Kmo				Hmgb2	Or5af1c			Loxl3			Igsf11		Or12d2c	Prnp		Actl9
			Fezf2	Gpt	Htr2a	Stxbp1				Hmox1	Or5ak22			Tbx21			Nlgn1		Or12e1	Prokr2		Actr3b
			Lhx6	Gpt2	Hyal2	Abat				Icam1	Or5ak24			Tnfsf18			Nrxn1		Or12e10	Ptpra		Actrt1
			C11h21orf91	Hcrt	Ifi35	Grin2a				Itprip	Or5ak25			Anxa1			Rapsn		Or12e13b	Rassf2		Ada
			Chd5	Hmgcl	Ifng	Grin2b				Nol3	Or5ak4			Ascl2			Baiap3		Or12e14	Rnf24		Adamts10
			Elavl4	Hmgcs2	Il16	Igsf9b				Pea15	Or5al1			Bcl6			Bglap		Or12e7	Shld1		Adarb1
			Emx1	Hp	Il17ra	Nlgn2				Raf1	Or5al5b			Hlx			Cacna1b		Or12e8	Siglec1		Adcyap1
			Eomes	Hspa8	Il17rb	Nlgn3				Rffl	Or5al7			Socs5			Dtnbp1		Or12e9	Slc23a2		Adgrg2
			Fezf2	Igf1	Il18	Ntsr1				Rnf34	Or5an1			Zfp35			Gper1		Or12j2	Slc4a11		Adgrg4
			Gdpd5	Il1rn	Il1b	Rims1				Serpine1	Or5an10			Rc3h1			Gpr158		Or12j2b	Smox		Adgrl1
			Hprt1	Insr	Il1rl1	Rims2				Sfrp2	Or5an1b			Specc1l			Micu3		Or12j3	Snrpb		Adm
			Id4	Lct	Il33	Unc13b				Tmbim1	Or5an6			Akna			Snca		Or12j4	Spef1		Adnp
			Lhx6	Lrp11	Ldlr	Bdnf				Tnfaip3	Or5an9			Astn1			Sphk1		Or12j5	Stk35		Adrb2
			Nkx2-1	Nucb2	Lgals1	Ephb2				Tnfrsf22	Or5ap2			Astn2			Stx1a		Or12k5	Tgm3		Adsl
			Nr2e1	Oxct1	Lgals2	Fmr1				Ybx3	Or5ap2b			Cdk5r1			Stx1b		Or12k7	Tgm6		Aff2
			Ophn1	Pck1	Lilra5	Fxr1				Api5	Or5aq1			Cel			Unc13a		Or12k7b	Tmc2		Agap1
			Pafah1b1	Pck2	LOC100909977	Fxr2				Cfdp1	Or5aq1b			Nlgn1			Stx1b		Or12k8	Tmem230		Agpat3
			Pex5	Pdk4	Lpl	Grm5				Chd8	Or5aq1d			Nlgn2			Ptger4		Or13a1	Tmem239		Agtr2
			Sin3a	Pdp2	Mdk	Kdr				Ddias	Or5aq6			Nlgn3			Adcy8		Or13a18	Trmt6		Ahcyl1
			Tox	Pfkfb1	Mefv	Kit				Gas6	Or5aq7			Nrxn1			Anapc2		Or13a18b	Ubox5		Ahi1
			Zfp335	Pparg	Mir144	Neurl1				Mir155	Or5aq7b			Ret			Cdc20		Or13a18c	Vps16		Aifm1
			Adgrg1	Ppargc1a	Mir181b1	Nptn				Mir21	Or5ar1			Tnr			Cfl1		Or13a19	Jph3		Aifm3
			Gli3	Reg3b	Mir181b2	Shank3				Pik3ca	Or5as1			Lamb1			Cplx2		Or13a19b	Anxa11		Aire
			P2ry12	Serpine1	Mir21	Adcy8				Pik3cg	Or5au1			Atp1b2			Dbn1		Or13a19c	Vcp		Akap10
			Rtn4	Sgip1	Mir22	Cbln1				Sfrp1	Or5b100			S100a8			Ephb2		Or13a23	Hnrnpa2b1		Akap14
			Wdr47	Si	Napepld	Fmr1				Sirt1	Or5b102			S100a9			Mecp2		Or13a25	Hnrnpa1		Akap17a
			Lrp1	Slc18a2	Nfkbia	Grid2				Ccl2	Or5b104			Actb			Mmp9		Or13a26	Egf		Akap4
			Lrp2	Sorbs1	Nfkbiz	Iqsec2				Dll1	Or5b104b			Actg1			Neurod2		Or13a26b	Hnrnpa1		Aknad1
			Wnt7b	Sstr1	Ninj1	Kcnb1				Prkca	Or5b105			Actn1			Ptgs2		Or13a26c	Hnrnpa2b1		Alas2
			Wnt5a	Sstr2	Nkg7	Mapt				Prkcd	Or5b106			Bloc1s4			Ssh1		Or13a27	Tnf		Aldh1a3
			Slit1	Sstr3	Nlrp10	Pirb				Prkch	Or5b107			Cfh			Unc13a		Or13a27b	Vcp		Aldh3a1
			Slit2	Tbc1d5	Nlrp1a	Ppp1r9a				Prkci	Or5b109			Clic1			Cckbr		Or13a27c	Itm2b		Aldh3a2
			Slit3	Trim32	Nlrp3	Stau2				Rad21	Or5b113			Comp			Ccl2		Or13a27d	Adcy9		Aldoa
			Robo1	Ucn	Nlrp6	Adcy1				Traf2	Or5b114			Csrp1			Clstn1		Or13a27e	Anks3		Aldoart2
			Slit2	Ucn3	Nmi	Adcy8				Trem2	Or5b116			Entpd1			Clstn2		Or13c25	C10h16orf96		Alg13
			Ntn1	Ugt1a1	Osm	Adora2a				Pgr	Or5b116b			F2rl3			Clstn3		Or13c3	Cdip1		Alkal1
			Unc5c	Ulk1	Pdcd4	Adrb1				Adar	Or5b12			Fermt3			Dlg4		Or13c3b	Coro7		Alkbh5
			Plxna4	Ulk2	Pde2a	Akap5				Cflar	Or5b123			Fga			Efnb3		Or13c3c	Crebbp		Alx3
			Ryk	Ulk3	Prkca	App				Igf1r	Or5b123b			Fgb			Fmr1		Or13c3e	Dnaaf8		Amelx
			Wnt5a	Yars1	Ptger4	Chrna7				Lims1	Or5b124			Fgg			Gip		Or13c3f	Dnaja3		Amer1
			Akap5	Zfp36	Pycard	Cpeb3				Mir21	Or5b12b			Fgl1			Gria1		Or13c3g	Glis2		Amigo1
			Akap5	Alad	Ripk1	Creb1				Ppara	Or5b17			Fibp			Gria2		Or13c7	Hmox2		Ammecr1
			Cntn2	Hmbs	S100a8	Crtc1				Prkaa1	Or5b21			Flna			Grik2		Or13c7b	Mgrn1		Amot
			Cntnap2	Nnt	S100a9	Drd1				Prkaa2	Or5b24			Gata1			Grin2b		Or13c7c	Nmral1		Ampd1
			Dlg2	Pdx1	Serpine1	Drd2				Rb1	Or5b3			Gla			Hnrnpk		Or13c7d	Nudt16l1		Ampd2
			Kcnb1	Pemt	Setd4	Eif2ak4				Cx3cl1	Or5b95			Gnas			Kctd13		Or13c7e	Pam16		Amy1
			Kcnip2	Setdb1	Snca	Ephb2				Cx3cr1	Or5b95l1			Gp6			Kiss1		Or13c9	Rogdi		Angptl4
			Kcnip2_v1	Abcb1a	Stat5a	Fmr1				Draxin	Or5b96			Hbb			Kiss1r		Or13d1	Septin12		Ank2
			Kcnip2_v2	Abcb1b	Stat5b	Hnrnpk				Lcn2	Or5b99			Hspb1			Lgi1		Or13e8	Smim22		Ank3
			Kcnip2_v3	Ager	Sucnr1	Igsf11				Stambp	Or5bb12			Ilk			Nmu		Or13f5	Srl		Ankrd37
			Ank3	Aldh1a2	Tgfb1	Lgmn				Park7	Or5be3			Itgb3			Oxt		Or13f5l1	Tfap4		Anos1
			Gldn	Apoc3	Tlr2	Mme				Pink1	Or5bh3			Metap1			Prkcz		Or13g1	Ubald1		Anxa1
			Myoc	Arg1	Tlr4	Nos1				Eno1	Or5c1			Myh9			Ptk2		Or13j1	Vasn		Ap1s2
			Nfasc	Bdnf	Tlr6	Nptn				Hyou1	Or5d14			Myl12a			Retn		Or13l2	Ager		Ap2m1
			Nrcam	Cat	Tnfrsf1a	Nrgn				Kdm6a	Or5d14l1			Myl12b			Rims1		Or13n4	Aif1		Ap3b2
			Sclt1	Cd44	Tnfsf18	Pde9a				Map2k1	Or5d16-ps1			Myl9			Rims2		Or13n4b	Anxa5		Ap3s1
			Sptbn4	Cyp1a1	Tnfsf4	Prkar1b				Nol3	Or5d18			P2ry12			Rims3		Or13p10	Apoe		Apba2
			Bdnf	Cyp26a1	Tnip1	Ptpn5				Pik3cb	Or5d20			Pdgfra			Rims4		Or13p3	Becn1		Apc
			Cd2ap	Cyp26b1	Tradd	Reln				Pink1	Or5d35			Pdia2			S100b		Or13p4	Ccr1		Apex2
			Dvl1	Dnmt1	Trpv4	Shank3				Tmbim6	Or5d37			Pdia3			Slc1a3		Or13p5	Chrna4		Apln
			Efna5	Dnmt3a	Tslp	Shisa7				Akt1	Or5d40			Pdia4			Snca		Or13p8b	Chrna7		Apoo
			Hdac6	Dnmt3b	Wnt5a	Slc18a3				Bcl2	Or5d41			Pdia6			Syde1		Or13p9	Edn1		Apool
			Ist1	Epo	Zbp1	Sqstm1				Bcl2l1	Or5d41b			Pear1			Syt1		Or14a257	Elk1		Aqp4
			Lpar3	Fads1	Zp3	Stau1				Bcl2l10	Or5d45			Pip5k1c			Tnf		Or14a257b	Eno2		Ar
			Nfix	Gata4	Cd24	Zdhhc2				Bcl2l2	Or5d47			Plek			Ifng		Or14a257c	Gba1		Araf
			Nin	Gsr	Cd28	Adrb2				Ddx3x	Or5e1			Ppia			Lama2		Or14a257d	Gfap		Arap1
			Npr2	Hamp	Cd81	Afdn				Fignl1	Or5g24			Ppial4d			Musk		Or14a258	Gpr37		Arf3
			Prkg1	Lipa	Kars1	Igsf11				G2e3	Or5g25			Ptpn6			Nalcn		Or14a260	Igf1r		Arhgap36
			Rnd2	Lrat	Cd24	Nlgn1				Gcg	Or5g27			Rap2b			Ngfr		Or14c39	Igf2		Arhgap4
			Septin7	Map1b	Grn	Nrxn1				Hdac1	Or5g27b			Slc6a4			Tac1		Or14c39b	Igf2r		Arhgap6
			Spg21	Mmp9	Mdk	Rapsn				Hdac2	Or5g28			Slc7a11			Tacr1		Or14c40	Ins2		Arhgef6
			Ulk1	Muc2	Serpine1	Baiap3				Hells	Or5g29			Stxbp1			Uts2		Or14c43	Insr		Arhgef9
			Ulk2	Muc3	Ctsc	Bglap				Herpud1	Or5g9			Stxbp3			Arrb2		Or14j1	Klk6		Arl13a
			Zeb2	Muc4	Kcnn4	Cacna1b				Ivns1abp	Or5h17			Tln1			Chrnb2		Or14j10b	Mag		Arl14epl
			App	Muc5ac	Lrrk2	Dtnbp1				Mapk8ip1	Or5h17b			Tspan32			Flot1		Or14j15	Map2		Armcx1
			Cobl	Pitx2	Mmp8	Gper1				Mmp9	Or5h17c			Tspan9			Pink1		Or14j3	Mmrn1		Armcx2
			Spart	Ppard	Stap1	Gpr158				Ndufa13	Or5h18			Tubb1			Adora2a		Or14j3b	Nefl		Armcx3
			Adam17	Pparg	Tafa3	Micu3				Ndufs3	Or5h19-ps1			Tyro3			Adra1a		Or14j3d	Ngf		Armcx4
			Dag1	Rara	Trem2	Snca				Noc2l	Or5h24			Ubash3a			Car2		Or14j5	Ngfr		Armcx5
			Ephb2	Rbp1	Ttbk1	Sphk1				Nol3	Or5h24b			Ubash3b			Car7		Or14j5b	Nos2		Armcx6
			Fzd3	Rxra	Mir206	Stx1a				Opa1	Or5h25			Vcl			Cckbr		Or14j5c	Ntrk1		Arr3
			Gdnf	Serpina7	Mmp8	Stx1b				Parl	Or5h25b			Wnt3a			Erbb4		Or14j5e	Ntrk2		Arsl
			Ncam1	Sftpa1	Nupr1	Unc13a				Pink1	Or5h25d			Ager			Grik1		Or14j6	Pcna		Arvcf
			Nell2	Sftpb	Plcg2	Stx1b				Plaur	Or5h26			Cd24			Hap1		Or14n1	Ppargc1a		Arx
			Nfib	Sftpc	Trem2	Ptger4				Ppif	Or5h26b			Cd86			Kif5b		Or14p1	Prkn		Asb11
			Nrp1	Si	Atat1	Adcy8				Rtkn2	Or5h27			Epo			Nalcn		Or1a1	Septin4		Asb12
			Ptch1	Slc30a4	Brcc3	Anapc2				Src	Or5h27b			Fadd			Nlgn1		Or1a1b	Snca		Asb9
			Ryk	Slc34a1	Btk	Cdc20				Uri1	Or5i1			Gpam			Nlgn2		Or1aa2	Sncb		Asf1a
			Shh	Tshb	Casp4	Cfl1				Vdac2	Or5j1			Hhla2			Nps		Or1ad1	Sncg		Asic2
			Smo	Tyms	Cd36	Cplx2				Armc10	Or5k14			Hmgb1			Nrxn1		Or1ad5	Sod2		Asmt
			Vegfa	Vegfa	Cd36l1	Dbn1				Cep63	Or5k15			Igf1			Oxtr		Or1ad6	Tardbp		Asmtl
			Draxin	Alad	Ddx3x	Ephb2				Mdm2	Or5k16			Igf2			Prkce		Or1ad8	Th		Asphd1
			Ascl1	Tspo	Dhx33	Mecp2				Mdm4	Or5k17			Igfbp2			Tac1		Or1ak2	Vcp		Astn2
			Bcl11b	Cebpa	Gbp5	Mmp9				Mir21	Or5k3			Il12b			Tacr1		Or1b1	Spg21		Atg12
			Fezf2	Mthfr	Mapk8	Neurod2				Prkn	Or5k8			Il12rb1			Zdhhc12		Or1d2	App		Atg4a
			Gata2	Abca1	Mark4	Ptgs2				Pttg1ip	Or5l13			Il18			Zdhhc3		Or1e1	Bax		Atp10a
			Pax6	Angpt1	Mavs	Ssh1				Rrm2b	Or5l14b			Il2			Adcyap1		Or1e16	Bcl2		Atp11c
			Tbr1	Ccl2	Mir21	Unc13a				Rrn3	Or5m10			Il23a			Adora2a		Or1e16d	G6pd		Atp1b4
			Gnat2	Cd36	Myd88	Cckbr				Sh3glb1	Or5m10b			Il2ra			Cacng2		Or1e18	Il2		Atp2b3
			Naglu	Fabp1	Nek7	Ccl2				Ackr3	Or5m11			Il4			Cacng3		Or1e1c	Snca		Atp6ap1
			Ndp	Mlxipl	Plcg2	Clstn1				Atad5	Or5m13			Jak3			Cacng4		Or1e1d	Atf2		Atp6ap2
			Bhlhe22	Scap	Ppp2ca	Clstn2				Bcl2l1	Or5m13b			Mir21			Cacng5		Or1e1e	Creb1		Atp6v0a1
			Grcc10	Scarb1	Prkd1	Clstn3				Bid	Or5m3			Mir30b			Cacng7		Or1e1fl1	Fos		Atp7a
			Nin	Tp53	Ptpn22	Dlg4				Ccar2	Or5m5			Ppp3ca			Cacng8		Or1e20b	Hnmt		Atpaf2
			Pafah1b1	Alpl	Stmp1	Efnb3				Cdkn2d	Or5m8			Pycard			Cckbr		Or1e21	Map2k6		Atrn
			Prdm8	Enpp1	Tlr4	Fmr1				Clu	Or5m9			Rps3			Ccl2		Or1e21b	Mapt		Atrx
			Szt2	Kynu	Tlr6	Gip				Cxcl12	Or5o1			Slamf1			Ccr2		Or1e22	Psen1		Atxn7l2
			Tsku	Serpina3n	Usp50	Gria1				Ddias	Or5p1			Stat5a			Drd1		Or1e23	Snca		Auts2
			Zeb2	Abcb1a	Zdhhc5	Gria2				Sfrp2	Or5p4			Stat5b			Egfr		Or1e25	Sncb		Avp
			Scn1b	Alpl	Lbp	Grik2				Snai1	Or5p5			Tnfsf4			Glul		Or1e26b	Tardbp		Avpr1a
			Slit2	Bglap	Rps19	Grin2b				Snai2	Or5p50			Tnfsf9			Gria4		Or1e27	Trem2		Avpr1b
			Bhlhe22	Bmp7	Btk	Hnrnpk				Tmem161a	Or5p52			RT1-Bb			Grin1		Or1e27b	Apoe		Avpr2
			Cdh11	Cd4	Fcer1a	Kctd13				Tpt1	Or5p53			Ada			Grin2a		Or1e31	App		Awat1
			Epha4	Cdkn2d	Fcer1g	Kiss1				Trim32	Or5p56			Gli3			Grin2b		Or1e33	Hfe		Awat2
			Fbxo45	Crym	Fcgr2a	Kiss1r				Usp47	Or5p58			Ihh			Grin2c		Or1e34	Il1b		B3galt5
			Nin	Cxcl10	Ighg1	Lgi1				Atad5	Or5p59			Itpkb			Grin2d		Or1e35	Psen2		B9d1
			Prdm8	Cyp24a1	C3	Nmu				Bcl2l12	Or5p5b			Nkap			Hdac6		Or1e35b	Grn		Bace2
			Spg11	Cyp27b1	Fcer1g	Oxt				Cd44	Or5p6			Pnp			Iqsec2		Or1f19	Prnp		Baz1b
			Zeb2	Erbb2	Fcgr1a	Prkcz				Cd74	Or5p60b			Rhoa			Ngfr		Or1f19e	Tbk1		Baz2b
			Afdn	Erbb4	Fcgr2a	Ptk2				Ell3	Or5p60c			Shh			Nlgn1		Or1f19f	Eif2ak2		Bcap31
			Cc2d1a	Ggcx	Ighg1	Retn				Kdm1a	Or5p60d			Syk			Nlgn2		Or1f20	Gucy1b1		Bcl11b
			Chrna7	Il1b	Btk	Rims1				Marchf7	Or5p66			Zap70			Nlgn3		Or1f20b	Mapt		Bcl2
			Cntnap2	Insr	Fcer1g	Rims2				Mif	Or5p66b			Blm			Nps		Or1f20e	Nefh		Bcl7b
			Grip1	Kl	Fcgr1a	Rims3				Muc1	Or5p68			Ccr2			Nrxn1		Or1f21	Nefl		Bclaf3
			Igf2bp1	Lrp2	Fcgr2a	Rims4				Sirt1	Or5p69			Cd24			Ntrk1		Or1f21b	S100b		Bcor
			Phactr1	Nrg1	Zp3	S100b				Triap1	Or5p69b			Cd80			Ntrk2		Or1f21c	Ywhag		Bcorl1
			Ptn	Phex	Adam17	Slc1a3				Zfp385a	Or5p6b			Ptprc			Oxtr		Or1f27	App		Bdh1
			Sult4a1	Pla2g4a	Chia	Snca				Park7	Or5p72			Syk			Ptgs2		Or1f28	Atp5f1a		Bdnf
			Tpbg	Prkcb	Il4r	Syde1				Pink1	Or5p73			Tnfsf4			Ptk2b		Or1f29	Atrip		Bend2
			Zfp365	Ptgs2	Pbxip1	Syt1				Rack1	Or5p76			Zap70			Reln		Or1f29l1	Avp		Bex1
			Abi2	Pth	Pla2g10	Tnf				Trap1	Or5p76b			Kifap3			Ror2		Or1f30	Bdnf		Bex2
			Actl6b	Rxra	Pla2g3	Ifng				Arhgef2	Or5p78			Cx3cl1			Shank2		Or1f31	C1r		Bex3
			App	Serpinh1	Ephx2	Lama2				Bdkrb2	Or5p78c			Cd55			Shank3		Or1f32	Cacna1a		Bex4
			Baiap2	Slc8a2	Gnat2	Musk				Epo	Or5p79			RT1-Da			Tnr		Or1f33	Ccm2		Bgn
			Bbs1	Spp1	Itgb1	Nalcn				Ptger2	Or5p80			RT1-Db1			Tshz3		Or1f34	Cdk5		Blacat1
			Bbs4	Stc1	Kcnj8	Ngfr				Ptgs2	Or5p80-ps1			Tnfsf4			Slc7a10		Or1f45	Chmp2b		Bmerb1
			Bdnf	Stc2	Large1	Tac1				Ybx3	Or5p81			Cd83			Bcl2l1		Or1i2	Col4a1		Bmp15
			Cd3e	Tgfb1	Myo5a	Tacr1				Bdkrb2	Or5p81b			Foxp3			Dnm1l		Or1j1	Col4a2		Bmx
			Chat	Tgfb2	Pomgnt1	Uts2				Serpinb13	Or5t16			Nckap1l			Nlgn1		Or1j10	Colgalt1		Bola2
			Cit	Tpcn2	Pomt2	Arrb2				Hcls1	Or5t18			Sash3			Slc4a8		Or1j12	Creb1		Bptf
			Crk	Trim25	Dnase1	Chrnb2				Mertk	Or5t5			Socs1			Rims1		Or1j12b	Diaph1		Brcc3
			Crkl	Tyr	Dnase1l3	Flot1				Bcl2	Or5t5b			Tnfsf4			Rims1		Or1j13	Dnajc13		Brpf1
			Dab1	Vim	Ffar2	Pink1				Fcmr	Or5t7			Zbtb7b			Unc13b		Or1j13b	Eif4e		Brpf3
			Dynlt1	Ada	Rhbdd3	Adora2a				Ccl5	Or5t9			Card11			Atg5		Or1j13c	Epo		Brs3
			Fat3	Alad	Pla2g2d	Adra1a				Ccr5	Or5t9b			Cd24			Braf		Or1j14	Fgfr1		Brwd1
			Fcgr2b	Arg1	Fcgr2a	Car2				Ghsr	Or5v1b			Cd28			Camk4		Or1j15	Flt1		Brwd3
			Fezf2	Arg2	Alox5	Car7				Mirlet7b	Or5w1			Cd3e			Chrm1		Or1j15b	Gclm		Btd
			Flrt1	Bcl2	Bap1	Cckbr				Nod2	Or5w11			Cd55			Clmp		Or1j16	Gpx1		Btk
			Ghrl	Becn1	Lep	Erbb4				Selenos	Or5w12			Cd81			Dcc		Or1j16b	Grin1		Bud23
			Gpr37	Cat	Mapk14	Grik1				St6gal1	Or5w13			Irgm			Drd1		Or1j19	Grin2a		C10h17orf78
			Grin3a	Ccnd1	Mir125a	Hap1				Fcer1g	Or5w13b			Lgals9			Drd2		Or1j20	Grin2b		C11h22orf39
			Hdac2	Ccne1	Mir98	Kif5b				Il3	Or5w14			Prkcq			Ghrl		Or1j21	Gsk3b		C13h1orf116
			Igsf9	Cyp11a1	Nos2	Nalcn				Kitlg	Or5w15			Ripk2			Ghsr		Or1j22	Hspa1a		C1galt1c1
			Itpr1	Cyp1a2	Per1	Nlgn1				Stat5a	Or5w16			Tgfbr2			Gnao1		Or1j4	Htra1		C1h16orf54
			Klhl1	Eif2ak2	Pld3	Nlgn2				Ada	Or5w17			Xcl1			Grm3		Or1j8b	Igf1		C1h16orf92
			Lst1	Fkbp1b	Pld4	Nps				Bcl10	Or5w18			Foxp3			Igf1		Or1l4	Igf1r		C20h21orf58
			Map1a	Gpx1	Trem2	Nrxn1				Cd44	Or5w19			Gimap5			Igf1r		Or1l4b	Il1b		C4b
			Map1b	Gstt1	Ednrb	Oxtr				Cd74	Or5w20			Il2rg			Ina		Or1l8	Itm2b		C4bpa
			Map1s	Hmgcs1	Ptges	Prkce				Mif	Or5w22			Klhl25			Iqsec1		Or1m1	Krit1		C4bpb
			Map2	Hsd17b3	Snx6	Tac1				Dspp	Or5w8			RT1-Da			Nefh		Or1n1	Mapk1		Cacna1a
			Mcf2	Hsd3b1	Vamp2	Tacr1				Gdf5	Or5w8b			RT1-Db1			Nefl		Or1n1b	Mapt		Cacna1c
			Mecp2	Igf1r	Vamp3	Zdhhc12				Hif1a	Or6a2			Ifng			Ngdn		Or1n2	Mir143		Cacna1f
			Mpdz	Lep	Abhd12	Zdhhc3				Pou3f4	Or6aa1			Lgals9			Nrgn		Or1o1	Mmp2		Cacna1h
			Myo6	Mef2c	Adamts12	Adcyap1				Shh	Or6aa1b			RT1-A2			Plcb1		Or1o11	Mthfr		Cadm1
			Ndp	Mif	Ager	Adora2a				Sox9	Or6ae1			RT1-CE16			Ppp3ca		Or1o11b	Mtor		Cadps2
			Nrp1	Nos1	Agt	Cacng2				Syne1	Or6al1			Cbfb			Ppp3r1		Or1o11c	Nefl		Calca
			Ntn1	Orm1	Ahsg	Cacng3				Tbx1	Or6al2			Lilrb4			Prkaca		Or1o2	Nmnat2		Camk2g
			Ntn3	Srsf2	Akna	Cacng4				Hnf1b	Or6b1			Nckap1l			Ptk2b		Or1o2b	Notch3		Capn6
			Ntn5	Bglap	Alox15	Cacng5				Pax2	Or6b13			Runx1			Rasgrf1		Or1o2c	Nox1		Caprin1
			Pak1	F5	Alox5	Cacng7				Pax8	Or6b2			Runx3			Rasgrf2		Or1o2d-ps1	Nppa		Car5b
			Pak3	F7	Anxa1	Cacng8				Hnf1b	Or6b2b			Cd244			Slc1a1		Or1o2e	Pcnt		Cask
			Ppp1r9b	Ggcx	Arel1	Cckbr				Pax2	Or6b3			Ptpn22			Snx14		Or1p1	Pde9a		Cat
			Prickle1	Pim1	Armh4	Ccl2				Pax8	Or6b6			RT1-A2			Sorcs3		Or1q1	Polg		Ccdc110
			Prkg1	Vdr	Bap1	Ccr2				Wt1	Or6b9			RT1-CE16			Synpo		Or1r1	Pon2		Ccdc112
			Rac1		Bcl6	Drd1				Bmp7	Or6c1			Xcl1			Tent2		Or1s2	Prnp		Ccdc120
			Reln		Brd4	Egfr				Acaa2	Or6c1h			Afdn			Trio		Or1x2	Psen2		Ccdc160
			Scarf1		Bst1	Glul				Bak1	Or6c2			Ccl2			Wnt5a		Or1x2b	Rpgrip1l		Ccdc188
			Slc25a46		Casp1	Gria4				Bcl2l1	Or6c201			Ccr5			Cadps		Or1x2c	Rps6		Ccdc22
			Ss18l1		Casp12	Grin1				Bok	Or6c202			Cd24			Rims1		Or1x2d	Sdhaf1		Ccdc91
			Strn		Casp4	Grin2a				ENSRNOG00000063076	Or6c202d			Cd47			Snap25		Or2a14	Slc20a2		Ccl2
			Syngap1		Ccr2	Grin2b				ENSRNOG00000063289	Or6c202e			Cdh1			Stxbp1		Or2a20	Smad4		Ccl25
			Tbc1d24		Celf1	Grin2c				ENSRNOG00000066174	Or6c202f			Cited2			Syt10		Or2a25	Snca		Ccnb3
			Trappc4		Chrna7	Grin2d				Gclc	Or6c203			Fstl3			Unc13a		Or2a5	Sncg		Ccnq
			Tulp1		Cma1	Hdac6				Hspa1a	Or6c203c			Fut7			Unc13b		Or2a51	Srebf2		Cct6a
			Zfp212		Cyld	Iqsec2				Hspa1b	Or6c203l1			Itga6			Unc13c		Or2a52	Sst		Cd302
			Auts2		Daglb	Ngfr				Ier3	Or6c206			Itgal			Adcy1		Or2a57	Thsd1		Cd320
			Bdnf		Dicer1	Nlgn1				Mpv17l	Or6c207			Kif26b			Adora2a		Or2a7	Tmem106b		Cd34
			Cdkl3		Drosha	Nlgn2				Slc25a31	Or6c208			L1cam			Adora2b		Or2aa1	Tnf		Cd40lg
			Cyfip1		Duoxa1	Nlgn3				Slc25a4	Or6c208b			LOC100909977			Adora3		Or2ab1	Tp53		Cd46
			Cyfip2		Duoxa2	Nps				Slc25a5	Or6c211			Magi1			Adra1a		Or2ad1	Trex1		Cd53
			Llph		ENSRNOG00000069666	Nrxn1				Slc25a5-ps9	Or6c212			Megf10			Adra2a		Or2ag1	Tsc2		Cd55
			Sh3gl2		Esr1	Ntrk1				Slc25a6	Or6c213c			Mex3b			Adrb2		Or2ag13	Tubb2a		Cd99
			Slc9a6		Fanca	Ntrk2				Slc35f6	Or6c213f			Myo10			Apba1		Or2ag16	Ubqln2		Cd99l2
			Stk11		Fancd2	Oxtr				Tmem14a	Or6c214			Nodal			Apba2		Or2ag16b	Vps13a		Cdc45
			Tmem108		Fbxl2	Ptgs2				Bag1	Or6c214b			Pde4d			Bace1		Or2ag17			Cdh10
			Wasf1		Foxp1	Ptk2b				Bcl2	Or6c215			Plpp3			Chrd		Or2ag18			Cdh9
			Abi1		Ggt1	Reln				Cntfr	Or6c216			Rap1gap			Chrm2		Or2ag19			Cdipt
			Abitram		Gpsm3	Ror2				Crlf1	Or6c219			Rnase10			Chrna3		Or2ag19b			Cdiptos
			Abl2		Grn	Shank2				Erbb3	Or6c2b			Smad7			Chrna4		Or2ag2			Cdk16
			Atp7a		Il1r1	Shank3				Map2k4	Or6c3			Sox2			Chrna5		Or2ag20			Cdk18
			Btbd3		Il1rl2	Tnr				Map3k12	Or6c33			Tbx18			Chrna6		Or2ag2b			Cdkl5
			Cacna1a		Irf3	Tshz3				Nefl	Or6c33b			Wnt5a			Chrna7		Or2ah1			Cdo1
			Cacna1f		Jak2	Slc7a10				Rhoa	Or6c35			Adam19			Chrnb2		Or2aj4			Cdr2
			Camk2a		Lacc1	Bcl2l1				Rock1	Or6c35d			Afdn			Chrnb3		Or2aj4b			Cdrt15l2
			Cdk5		Letmd1	Dnm1l				Vps54	Or6c35f			Dennd6a			Cyth1		Or2ak4			Cdrt4
			Celsr2		Lrrc19	Nlgn1				Zpr1	Or6c38			Flot1			Dgki		Or2ak4c			Cdx4
			Ctnna2		Lyn	Slc4a8				Adcyap1	Or6c3b			Ptpru			Drd1		Or2ak4e			Cecr2
			Dact1		Mas1	Rims1				Alox12	Or6c3d			Tjp1			Drd2		Or2ak5			Celsr2
			Dcdc2		Mcph1	Rims1				Cav1	Or6c63			Wnt3a			Drd4		Or2ak5b			Cenpe
			Dclk1		Mgll	Unc13b				Erbb4	Or6c66b			Wnt5a			Gipc1		Or2ak5d			Cenpi
			Dcx		Mir361	Abi1				Hmox1	Or6c68			Ccl5			Git1		Or2ak5e			Cep19
			Dscam		Myd88	Anks1b				Igf1	Or6c69			Cd24			Git2		Or2ak6			Cep20
			Dtnbp1		Nfe2l1	Cabp1				Igf1r	Or6c69b			Cd3e			Glra3		Or2ak6c			Cep85l
			Dvl1		Nlrp14	Camk4				Lifr	Or6c69d			Cxcl13			Grik1		Or2ak6e			Cept1
			Elavl4		Nlrp1a	Crtc1				Pik3r1	Or6c69e			Piezo1			Grik2		Or2at1			Cers4
			Farp1		Nlrp2	Htt				Ptk2b	Or6c6b			Podxl			Grin3a		Or2av10			Cert1
			Fyn		Nlrp3	Kpna1				Smad1	Or6c6f			Skap1			Grm2		Or2av9			Cetn1
			Hprt1		Nlrp4	Kpna2				Tbx1	Or6c6h			Sart1			Grm4		Or2b11			Cetn2
			Itgb1		Nlrp4a	Nrg1				Zc3h12a	Or6c6i			Tnfsf9			Grm7		Or2b2			Cfap276
			Kidins220		Nlrp4al1	Nsmf				Apoh	Or6c7			Lgals1			Grm8		Or2b4			Cfap410
			Klf7		Nlrp4b	Prr7				Bcl2	Or6c70			Abl1			Gsk3b		Or2bd2			Cfap47
			Lrp4		Nlrp4f	Rela				Clec5a	Or6c74			Abl2			Hip1		Or2c1			Cfap96
			Lrp8		Nlrp5	Rnf10				Epo	Or6c75			Dock8			Htr1a		Or2d2			Cfp
			Map2		Nlrp6	Stat3				Gas6	Or6c76b			Flot2			Htr1b		Or2d2b			Chchd2
			Map6		Nlrp9	Atg5				Gata1	OR6c8			Gimap5			Htr2a		Or2d3			Chd1
			Mapk8		Nod2	Braf				Hspa1b	Or6c88			Lck			Htr7		Or2d36			Chd2
			Mapk8ip2		Nr1d2	Camk4				Il3	Or6d12			Lef1			Lamp5		Or2d36b			Chd3
			Mef2a		Park7	Chrm1				Maea	Or6d12b			Nckap1l			Myo6		Or2d3c			Chd4
			Mink1		Pglyrp2	Clmp				Mif	Or6d12c			Ptprc			Ngfr		Or2d4			Chd8
			Nfatc4		Pik3ap1	Dcc				Snai2	Or6d13			Sox13			Nog		Or2f1			Chia
			Picalm		Pmp22	Drd1				Stat5a	Or6d13b			Sox4			Nr3c2		Or2f1b			Chic1
			Ppp3ca		Ptges	Drd2				Stat5b	Or6d13c			Stat5a			Nrn1		Or2f2			Chl1
			Prex2		Pycard	Ghrl				Mir21	Or6d14			Stat5b			Nrxn2		Or2g1			Chm
			Rac1		Rela	Ghsr				Aars1	Or6d15			Syk			Nrxn3		Or2g25			Chrdl1
			Rbfox2		Rictor	Gnao1				Adam8	Or6d15b			Ager			Oprm1		Or2g7			Chrna1
			Rere		Rnh1	Grm3				Adnp	Or6e1			Alox15			Pfn2		Or2h1			Chrna4
			Rock2		Sbno2	Igf1				Adora2a	Or6f1			Bmp7			Prkca		Or2h15			Chrna7
			Sdc2		Scgb1a1	Igf1r				Agap2	Or6f2			Cd44			Prkcb		Or2h1b			Chrnb2
			Sema3a		Sema7a	Ina				Agt	Or6k14			Ceacam6			Prkce		Or2h2			Chst7
			Slc11a2		Setd6	Iqsec1				Agtr1a	Or6k14b			Fga			Prkcg		Or2h2c			Chuk
			Slitrk5		Shpk	Nefh				Agtr1b	Or6k2			Fgb			Syt12		Or2j3			Cimap3
			Tet1		Slc7a2	Nefl				Agtr2	Or6k4			Fgg			Tprg1l		Or2k2			Cited1
			Tmem106b		Spata2	Ngdn				Alkbh1	Or6k6			Fgl1			Ywhah		Or2l13			Clcc1
			Trak1		Sting1	Nrgn				Ambra1	Or6k8			Flot1			Rnf216		Or2l13c			Clcn2
			Trak2		Stk39	Plcb1				Amigo2	Or6n1			Gcnt2			Cacna1a		Or2l5			Clcn4
			Vldlr		Tbc1d23	Ppp3ca				Angpt1	Or6n2			Il1b			Chrna3		Or2m12			Clcn5
			Fas		Tlr4	Ppp3r1				Apoe	Or6p1			Lck			Chrna4		Or2m13			Cldn2
			Matn2		Tlr9	Prkaca				Arrb1	Or6s1			Skap1			Atp2a2		Or2n1			Cldn3
			Ptn		Tnc	Ptk2b				Arrb2	Or6x1			Tnf			Rab3gap1		Or2n1e			Cldn34b4
			Bsg		Tnf	Rasgrf1				Atg7	Or6y1			Ceacam1			Cacna1b		Or2n1el1			Cldn4
			Cntn4		Tnfsf4	Rasgrf2				Atp7a	Or6z1			Ptpn23			Erc1		Or2n1g			Cldn5
			Csf1r		Trex1	Slc1a1				Axl	Or6z3			Ank3			Erc2		Or2n1h			Clic2
			Dscam		Ufl1	Snx14				Barhl1	Or6z5			Ccl5			Prrt2		Or2n1i			Clip2
			Dscaml1		Usp18	Sorcs3				Bax	Or6z7			Jak1			Rimbp2		Or2n1j			Cltrn
			Emb		Xcl1	Synpo				Bbs10	Or7a35			Plaur			Rims1		Or2n1k			Clul1
			Ext1		Zbp1	Tent2				Bcl2	Or7a36			Tnfsf11			Rims2		Or2n1l			Cmc4
			Myot		Alox5	Trio				Bcl2l1	Or7a37			Blm			Drd2		Or2n1n			Cnga2
			Nexn		Atm	Wnt5a				Bdnf	Or7a38			Bmi1			Gdnf		Or2p2			Cnksr2
			Nptn		Calhm2	Arrb2				Birc5	Or7a38b			Foxp3			Tor1a		Or2q1			Cnpy1
			Nrcam		Hspa4	Nf1				Bok	Or7a38c			Il1a			Dmpk		Or2r11			Cntn2
			Ntrk3		Sphk1	Cadps				Braf	Or7a38d			Il1b			Slc38a2		Or2r3			Cntn3
			Ror1		Cd200	Rims1				Btg2	Or7a38e			Ripk2			Agt		Or2r3b			Cntn4
			Tnn		Cd200r1	Snap25				C5ar1	Or7a39			Shh			App		Or2t1			Cntn5
			Acsl4		Cd200r1l	Stxbp1				Cacna1a	Or7a41			Alox5			Bdnf		Or2t26			Cntn6
			Arf4		Dagla	Syt10				Cblc	Or7a44			Mir92a1			Camk2b		Or2t29			Cntnap2
			Arid1b		Ptgs2	Unc13a				Ccl2	Or7c19			Mir92a2			Camk2g		Or2t35			Col11a1
			Camk2a		Sphk1	Unc13b				Ccnd1	Or7c70			Tnf			Dlg4		Or2t43			Col18a1
			Cntnap2		Tnfrsf1b	Unc13c				Cd2ap	Or7c74			Ets1			Drd2		Or2t44			Col4a5
			Ephb1		Eif2ak2	Adcy1				Cebpb	Or7d10			Fut7			Egr1		Or2t44b			Col4a6
			Ephb2		Ncf1	Adora2a				Chl1	Or7d11			Icam1			Fcgr2b		Or2t45			Col5a3
			Ephb3		Fut7	Adora2b				Cited1	Or7d11b-ps1			Il6			Grik2		Or2t45b			Col6a1
			Fmr1		C2cd4a	Adora3				Clcf1	Or7d11c			Irak1			Grin1		Or2t47			Col6a2
			Git1		C2cd4b	Adra1a				Cln3	Or7d12			Itgb2			Grin2a		Or2t47d			Colec12
			Iqsec1		Ctnnbip1	Adra2a				Cln8	Or7d9			Mdk			Grin2b		Or2t47e			Commd10
			Nck2		Mylk3	Adrb2				Clu	Or7e166			Mir21			Grm5		Or2t48			Comt
			Ndp		Lipa	Apba1				Cntf	Or7e169			Mir92a1			Hras		Or2t48b			Cop1
			Pak1		Prdx2	Apba2				Cntfr	Or7e169c			Mir92a2			Kcnj10		Or2t48d			Cops3
			Pak2		Cd300a	Bace1				Coro1a	Or7e171			Nfat5			Kras		Or2t48e			Coro1a
			Pak3		Slc18a2	Chrd				Cpeb4	Or7e171b			Rela			Lnpep		Or2t6			Cox10
			Pak4		Fcer1g	Chrm2				Crhr1	Or7e171d			Rhoa			Neto1		Or2v1			Cox7b
			Slc12a5		P2rx1	Chrna3				Crlf1	Or7e173			Tnf			Nf1		Or2v2			Cp
			Slc9a6		Syk	Chrna4				Ctnnb1	Or7e173b			Traf6			Plk3		Or2v2b			Cpxcr1
			Spire1		Fcer1a	Chrna5				Dlx1	Or7e173d			Itga4			Rab11a		Or2v2c			Cr1l
			Srgap2		Ighe	Chrna6				Dnajc5	Or7e174			Lck			Rab5a		Or2w1			Cr2
			Uba6		Ephb6	Chrna7				En1	Or7e176			Mdk			Rab5al1		Or2w1c			Crkl
			Cdc42		Gata3	Chrnb2				En2	Or7e176b			Ptafr			Rab8a		Or2w2			Crlf2
			Ctnnd2		Cd44	Chrnb3				Epha4	Or7e177			Skap1			Rims1		Or2w6			Csf1
			Dip2a		Hmox1	Cyth1				Epor	Or7e24			Capn1			Snca		Or2y11			Csf2ra
			Dlg4		Pparg	Dgki				Erbb3	Or7g12			Ccr2			Syngap1		Or2y12			Csmd1
			Dock10		Tlr4	Drd1				Esr1	Or7g16			Chst2			Syngr1		Or2y13			Csmd2
			Dvl1			Drd2				Esr2	Or7g17			Chst4			Synpo		Or2y14			Csmd3
			Epha5			Drd4				F2r	Or7g18			Elane			Syp		Or2y15			Cspg4
			Ephb1			Gipc1				Faim2	Or7g20			Fut4			Arc		Or2y16			Cstb
			Ephb2			Git1				Fbxo7	Or7g21			Fut7			Bcl2l1		Or2y1c			Cstf2
			Ephb3			Git2				Fgf20	Or7g22			Gcnt1			Dgki		Or2y1d			Ct45a9
			Hdac6			Glra3				Fgf8	Or7g23			Gp1ba			Gnal		Or2y1e			Ct47b1
			Myo5b			Grik1				Fmr1	Or7g23b			Itga4			Penk		Or2y1g			Ct55
			Pak3			Grik2				Foxb1	Or7g23c			Pawr			Shank3		Or2y1h			Ctag2
			Prmt3			Grin3a				Foxq1	Or7g23e			Ptafr			Sorcs3		Or2y1i			Ctps2
			Pten			Grm2				Fxn	Or7g24			Sele			Ager		Or2z2			Ctse
			Septin7			Grm4				Fyn	Or7g25			Selp			Arc		Or3a1			Cul4b
			Shank1			Grm7				Fzd9	Or7g25c			St3gal4			Calb1		Or3a1e			Cul7
			Shank3			Grm8				Gba1	Or7g26			Cyrib			Calb2		Or3a1f			Cxcr3
			Wasl			Gsk3b				Gbe1	Or7g26b			RT1-CE16			Cyp46a1		Or3a4			Cxhxorf38
			Wnt7a			Hip1				Gclc	Or7g29			Tnfsf4			Gsk3b		Or4a15b			Cxhxorf49
			Zfp365			Htr1a				Gclm	Or7g30			Cd46			Ncstn		Or4a2			Cxhxorf58
			Celsr3			Htr1b				Gdf5	Or7g31			Il23a			Nf1		Or4a47			Cxhxorf66
			Fzd3			Htr2a				Gdnf	Or7g32			Pck1			Nlgn3		Or4a66			Cyb561d1
			Vangl2			Htr7				Gfral	Or7g33			RT1-Da			Nsg1		Or4a66b			Cybb
			Cdnf			Lamp5				Glp1r	Or7g33c			RT1-Db1			Paip2		Or4a66c			Cyfip1
			Cxcl12			Myo6				Gpi	Or7g34			Tnfsf4			Pak1		Or4a68			Cylc1
			Dmrta2			Ngfr				Gprasp3	Or7g34b			Cd44			Pirb		Or4a69			Cyp19a1
			En1			Nog				Grik2	Or7g35			Has2			Scgn		Or4a70			Cyp4v3
			En2			Nr3c2				Grin1	Or7g41			Nr4a3			Shank3		Or4a71			Cysltr1
			Fgf8			Nrn1				Grk1	Or7g89			Cd1d1			Ythdf1		Or4a72			Dab1
			Foxa1			Nrxn2				Grm7	Or7h7			Il12a			Kif5b		Or4a73			Dach2
			Foxa2			Nrxn3				Grn	Or7h7b			Il12b			Zdhhc17		Or4a77			Dao
			Hif1a			Oprm1				H19	Or7h8			Il23a			Bdkrb2		Or4a77b			Dcaf12l1
			Hprt1			Pfn2				Hdac1	Or7r1			Ap3b1			Acp4		Or4a77c			Dcaf12l2
			Htr7			Prkca				Hdgf	Or8a1			Ap3d1			Arc		Or4a77d			Dcaf8l1
			Id2			Prkcb				Hif1a	Or8a1b			Cd1d1			Bcan		Or4a77e			Dcbld1
			L1cam			Prkce				Hipk2	Or8b1			Tgfbr2			Bhlhe40		Or4a78			Dcx
			Lmx1a			Prkcg				Hmox1	Or8b101			Zbtb16			Bhlhe41		Or4a80			Ddx3x
			Lmx1b			Syt12				Hras	Or8b101b			Il12b			Camk2a		Or4a81			Ddx3y
			Lrp6			Tprg1l				Hsp90ab1	Or8b101c			Il18			Chrd		Or4b1			Ddx46
			Manf			Ywhah				Hspd1	Or8b101d			Il23a			Cntn2		Or4b13b			Ddx52
			Neurog2			Rnf216				Il10	Or8b101l1			Jak2			Cpeb1		Or4b1c			Dennd2d
			Nr4a2			Cacna1a				Il27ra	Or8b12			Rasal3			Cpg1		Or4b1d			Depdc7
			Otp			Chrna3				Il6	Or8b12c			Tyk2			Dlg4		Or4c1			Dgat2l6
			Otx2			Chrna4				Il6st	Or8b12d			Ctsg			Egr2		Or4c10			Dgcr2
			Phox2b			Atp2a2				Ilk	Or8b1b			Emilin2			Ephb2		Or4c102			Dgcr6
			Pitx3			Rab3gap1				Isl1	Or8b1c			F11r			Grin1		Or4c103			Dgcr8
			Rac1			Cacna1b				Itsn1	Or8b1d			Htr2a			Grin2a		Or4c103b			Dgkk
			Rspo2			Erc1				Jak2	Or8b3			Il6			Grin2b		Or4c104			Dhcr7
			Sfrp1			Erc2				Jun	Or8b35			Il6r			Grin2c		Or4c105			Dhfr
			Smo			Prrt2				Kdm2b	Or8b37			Jak2			Grin2d		Or4c105b			Dhrs11
			Tshr			Rimbp2				Kdr	Or8b3c			Mfsd2b			Gsk3b		Or4c107			Dhrsx
			Vegfa			Rims1				Kif14	Or8b4			Mmrn1			Jph3		Or4c108			Dhx30
			Vegfd			Rims2				Kras	Or8b42			Pdpn			Kcnn2		Or4c108b			Diaph2
			Wnt1			Drd2				Lgmn	Or8b43			Zbtb1			Mctp1		Or4c109			Dip2a
			Wnt5a			Gdnf				Lig4	Or8b43b			Ambra1			Mylk2		Or4c109b			Dipk2a
			Lhx9			Tor1a				Lrp1	Or8b44			Bcl6			Ncdn		Or4c10b			Dipk2b
			Dcc			Dmpk				Mag	Or8b44b			Btn2a2			Nog		Or4c11			Disc1
			Fgf8			Slc38a2				Mdga2	Or8b45			Carmil2			Nsmf		Or4c110			Dixdc1
			Slit1			Agt				Mdk	Or8b46			Cd46			Pmch		Or4c111			Dkc1
			Slit2			App				Mecp2	Or8b46b			Dusp10			Rac1		Or4c112			Dlg1
			Phox2b			Bdnf				Mef2c	Or8b46c			Foxo3			Rasgrf1		Or4c112b			Dlg3
			Arx			Camk2b				Mfsd8	Or8b46d			Foxp3			Rheb		Or4c114			Dlgap2
			Rac1			Camk2g				Mir15b	Or8b47			Il2			Rnf39		Or4c115			Dlx1
			Dmd			Dlg4				Mir21	Or8b49			Il4i1			S100b		Or4c116			Dlx2
			Mxra8			Drd2				Mir222	Or8b50			Kat5			Snca		Or4c117			Dmd
			Dock7			Egr1				Mir494	Or8b51			Lgals9			Star		Or4c117b			Dmrtc1a
			Fgf13			Fcgr2b				Msh2	Or8b51b			Lilrb4			Syp		Or4c119-ps1			Dmrtc1c1
			Rab10			Grik2				Mt3	Or8b52			Mir214			Vgf		Or4c12			Dnaaf6
			Srgap2			Grin1				Mtnr1b	Or8b53			RT1-M3-1			Zdhhc2		Or4c120			Dnajb6
			Ahi1			Grin2a				Ndnf	Or8b53b			Socs1			Camk2a		Or4c121			Dnajc30
			Crb1			Grin2b				Nes	Or8b54b			Sox12			Cask		Or4c122			Dnase1l1
			Dzank1			Grm5				Nfatc4	Or8b54c			Tgfb1			Cplx1		Or4c123			Dnmt3l
			Fscn2			Hras				Nfix	Or8b55			Vsir			Cplx2		Or4c124			Doc2a
			Gabrr2			Kcnj10				Ngf	Or8b56			AABR07008876.1			Cplx3		Or4c124b			Dock11
			Gnat1			Kras				Ngfr	Or8b56g			Ada			Cplx4		Or4c125			Dock4
			Gngt1			Lnpep				Nmnat1	Or8b57			B2m			Drd4		Or4c127			Dpp4
			Mfrp			Neto1				Nos1	Or8b59			Bcl10			Edn3		Or4c129			Dpp6
			Nr2e3			Nf1				Npm1	Or8b8			Card11			Fmr1		Or4c15			Dpyd
			Olfm3			Plk3				Nppc	Or8b9			Ccdc88b			Grm2		Or4c15b			Dpysl3
			Pax6			Rab11a				Nr4a2	Or8c10			Ccl2			Grm8		Or4c29			Dram2
			Pdgfb			Rab5a				Nr4a3	Or8c10b			Ccr2			Hcrt		Or4c3			Drc3
			Prdm1			Rab5al1				Nrbp2	Or8c11			Cd3e			Kcnc3		Or4c31			Drd1
			Prkci			Rab8a				Nrp1	Or8c13			Cd4			Kcnc4		Or4c31b			Drd3
			Psen1			Rims1				Ntf3	Or8c15b			Cd47			Mctp1		Or4c31c			Drg2
			Rbp3			Snca				Ntf4	Or8c16			Coro1a			Mctp2		Or4c31e			Drp2
			Rdh13			Syngap1				Ntrk1	Or8c16c			Cyrib			Mef2c		Or4c35			Dscam
			Rorb			Syngr1				Ntrk2	Or8c17			ENSRNOG00000065679			Nedd4		Or4c3e			Dstyk
			Rpgr			Synpo				Optn	Or8c18			ENSRNOG00000065699			Ngf		Or4c52			Dusp14
			Rpgrip1			Syp				Oxr1	Or8c19			Fbxo38			Ntrk2		Or4c58			Dusp21
			Th			Arc				Park7	Or8c20			Fcho1			Prkn		Or4c99			Dusp9
			Tulp1			Bcl2l1				Pcdhgc3	Or8c9			Hspd1			Rhot1		Or4d10			Dync2i1
			Vegfa			Dgki				Pcdhgc5	Or8d4			Hspd1l1			Snca		Or4d10c			Dynlt2b
			Agtpbp1			Gnal				Pcp4	Or8d6			Ighe			Sncaip		Or4d11			Dynlt3
			Ppp2r3a			Penk				Pdpk1	Or8g17d			Lck			Sncg		Or4d2			Dyrk3
			Stat3			Shank3				Pik3ca	Or8g18c			LOC100909964			Syn2		Or4d2b			Ebp
			Otx2			Sorcs3				Pin1	Or8g18e			Malt1			Syt12		Or4d5			Eda
			Epha3			Ager				Pink1	Or8g2			Prkcq			Tspoap1		Or4d6			Eda2r
			Epha4			Arc				Pla2g3	Or8g20			Pycard			Unc13c		Or4e1			Eef1a2
			Epha3			Calb1				Plxnd1	Or8g20b			RT1-B			P2rx7		Or4e2			Eef2k
			Epha4			Calb2				Pou4f1	Or8g20e			RT1-Ba			Rab11b		Or4e5			Eeig2
			Megf8			Cyp46a1				Ppargc1a	Or8g21			RT1-Bb			Rab3a		Or4f14			Efcab12
			Kras			Gsk3b				Ppt1	Or8g23			RT1-Da			Unc13b		Or4f14d			Efhc2
			Nf1			Ncstn				Prdx2	Or8g24			RT1-Db1			Cdh1		Or4f14e			Efnb1
			Pou3f2			Nf1				Prdx3	Or8g26			RT1-Db2			Fbxo2		Or4f14f			Egf
			Lrp6			Nlgn3				Prkcg	Or8g26c			RT1-DOa			Mdm2		Or4f15			Egfl6
			Nr2e1			Nsg1				Prkci	Or8g28			RT1-DOb			Nedd4		Or4f47			Egfr
			Aspm			Paip2				Prkn	Or8g2c			RT1-Ha			Psmc5		Or4f4a			Egr2
			Lef1			Pak1				Psen1	Or8g30			RT1-Hb-ps1			Rnf19a		Or4f4b			Ehmt1
			Fgf8			Pirb				Ptk2b	Or8g34			Sirpa			Usp8		Or4f5			Eif1ax
			Gbx2			Scgn				Ptprz1	Or8g34b			Sirpal1			Fbxl20		Or4f52			Eif2d
			Gnaq			Shank3				Rad21	Or8g35			Sirpb2			Atp1a3		Or4f53			Eif2s3
			Lhx6			Ythdf1				Rasa1	Or8g35b			Thy1			Bdnf		Or4f53b			Eif3h
			Lhx8			Kif5b				Retreg1	Or8g36			Tnfsf11			Cln3		Or4f54			Eif4e
			Rapgef2			Zdhhc17				Rnu12	Or8g36b			Cd81			Grik1		Or4f56			Eif4g1
			Secisbp2			Bdkrb2				Sct	Or8g36c			Lgals9			Grik2		Or4f57			Eif4h
			Sox1			Acp4				Sema3e	Or8g37			RT1-DMb			Kmt2a		Or4f58			Elapor1
			Tfap2a			Arc				Set	Or8g37b			Ccr7			Ppfia3		Or4f59			Elavl1
			Ascl1			Bcan				Sirt1	Or8g37c			Ephb4			Rab3a		Or4f6			Elf4
			Csf1r			Bhlhe40				Six1	Or8g4			Ephb6			Rab3gap1		Or4f60			Elk1
			Dlx1			Bhlhe41				Six4	Or8g50			Tnfsf4			Shisa6		Or4f60b			Elk4
			Dlx2			Camk2a				Slc1a1	Or8g50b			Ada			Shisa7		Or4f61b			Eln
			Lhx5			Chrd				Slc25a27	Or8g51			Bad			Shisa8		Or4f61d			Emd
			Lhx8			Cntn2				Smo	Or8g52			Cd27			Shisa9		Or4f62			En2
			Nkx2-1			Cpeb1				Snca	Or8g52b			Cd74			Slc4a10		Or4f6b			Enosf1
			Otp			Cpg1				Sncb	Or8h10			Cyld			Slc8a2		Or4f7			Enox2
			Phlda1			Dlg4				Snx6	Or8h10b			Gata3			Syap1		Or4f7b			Entrep2
			Pou3f4			Egr2				Sod1	Or8h10c			Il12a			Syngr1		Or4f7c			Eola2
			Sox1			Ephb2				Sod2	Or8h11			Il1rl2			Syp		Or4g16			Epn2
			Sox2			Grin1				Star	Or8h6			Il2			Unc13a		Or4g17			Eps8l3
			Lhx6			Grin2a				Stxbp1	Or8h7			Il2ra			Unc13b		Or4k1			Eras
			Nkx2-1			Grin2b				Syngap1	Or8h7b			Il36b			Ager		Or4k15			Ercc6l
			Tfap2c			Grin2c				Tert	Or8h9			Il4			App		Or4k15c			Ess2
			Gli3			Grin2d				Tfap2a	Or8i2			Il7			Itgb1		Or4k1l1			Esx1
			Hes1			Gsk3b				Tfap2b	Or8j3			Mdk			Slc12a2		Or4k2			Esyt2
			Hes5			Jph3				Tfap2d	Or8j3b			Pik3r6			Agrn		Or4k35			Etdc
			Lef1			Kcnn2				Tgfb3	Or8k1			Ptprc			Mef2c		Or4k36			Etnk2
			Lrp6			Mctp1				Thap11	Or8k16			Rag1			Sybu		Or4k37			Exoc3l4
			Mettl14			Mylk2				Tmbim4	Or8k16b			Rhoh			Ace		Or4k42b			Ext1
			Mettl3			Ncdn				Tox3	Or8k20			RT1-Ba			Actn1_v2		Or4k44			Ezhip
			Nfix			Nog				Tp73	Or8k22			RT1-DMa			Actn1_v3		Or4k45			F11
			Rhoa			Nsmf				Tyro3	Or8k23			Wnt10b			Adgrb1		Or4k46			F8
			Ascl1			Pmch				Ube2v2	Or8k24			Xbp1			Alg13		Or4k48			F8a1
			Bhlhe22			Rac1				Ucn	Or8k25			Zap70			Atf4		Or4k48b			F9
			Dlx1			Rasgrf1				Ucp2	Or8k27			Zbtb1			Atp2b2		Or4k49			Fam120c
			Dlx2			Rheb				Unc5b	Or8k3			Zmiz1			Baiap2		Or4k5			Fam149a
			Fezf2			Rnf39				Vegfa	Or8k30b			Ada			Bdnf		Or4k50			Fam184a
			Gata2			S100b				Vegfb	Or8k31			Adam8			Best1		Or4k51			Fam199x
			Gsx2			Snca				Vstm2l	Or8k32			Egr3			Brsk1		Or4k52			Fam236d
			Helt			Star				Wfs1	Or8k33			Ihh			C11h22orf39		Or4k6			Fam3a
			Inhba			Syp				Xiap	Or8k39			Il2rg			Cabp1		Or4k77			Fam3b
			Nkx2-1			Vgf				Xrcc2	Or8k40			Il7r			Calb1		Or4l1			Fam47a
			Prdm13			Zdhhc2				Xrcc4	Or8s10			Rasgrp1			Calhm2		Or4m1			Fam50a
			Sall1			Camk2a				Cxcr2	Or8s16			Shh			Camk2n2		Or4n4			Fam72a
			Tlx3			Cask				Fcgr2b	Or8s2			Vnn1			Cd2ap		Or4n5			Fam83g
			Ulk4			Cplx1				Il18	Or8s5			Cd24			Cdk5		Or4p18			Fan1
			Helt			Cplx2				Itpkb	Or8s8			Adk			Chrdl1		Or4p18b			Fancb
			Ascl1			Cplx3				Dnaja1	Or8u10			Aif1			Cpeb3		Or4p19			Fap
			Caprin1			Cplx4				Park7	Or8u3			Anxa1			Crhr1		Or4p20			Farp2
			Cit			Drd4				Gas6	Or8u8			Btnl2			Ctnnd2		Or4p20b			Fat1
			Cxcr4			Edn3				Igf1	Or8u9			Carmil2			Dag1		Or4p22d			Fbxl12
			Dbn1			Fmr1				Barhl1	Or8w1			Ccdc88b			Eif4ebp2		Or4p22e			Fbxo40
			Fgf8			Grm2				Bag5	Or8w1b			Ccl19			Erc1		Or4p23			Fbxo45
			Fgfr1			Grm8				Fyn	Or9a2			Ccl5			Erc2		Or4p4			Fbxw10
			Gsx2			Hcrt				Gata4	Or9a4			Cd1d1			F2r		Or4p7			Fcamr
			Lrp4			Kcnc3				Gpx1	Or9e1			Cd209d			Fgf14		Or4p8			Fcmr
			Lrp6			Kcnc4				Hspb1	Or9e1b			Cd274			Gipc1		Or4s2			Fem1c
			Nfia			Mctp1				Mapk7	Or9g10			Cd276			Gria1		Or4x11			Fgd1
			Nfib			Mctp2				Mir29b1	Or9g19			Cd28			Grik1		Or4x11c			Fgf13
			Nfix			Mef2c				Mir29b2	Or9g20			Cd3e			Grin1		Or4x13			Fgf14
			Ntf3			Nedd4				Nfe2l2	Or9g3			Cd4			Grin2a		Or4x5			Fgf16
			Pals1			Ngf				Nme5	Or9g4			Cd40lg			Grin2b		Or4x6			Fhit
			Ptf1a			Ntrk2				Nol3	Or9g4b			Cd46			Hrh1		Or4z4			Fhl1
			Six1			Prkn				Park7	Or9i13			Cd59b			Hrh2		Or51a10			Fign
			Six4			Rhot1				Ppia	Or9i14			Cd6			Htt		Or51a25			Fkbp6
			Tal1			Snca				Ppial4d	Or9i16			Cd80			Igsf11		Or51a25b			Flcn
			Tcf7l1			Sncaip				Sirt1	Or9i1b			Cd86			Itpka		Or51a25bl1			Flii
			Thoc2			Sncg				Sod2	Or9i2			Coro1a			Jph3		Or51a39			Flna
			Lgi4			Syn2				Atf4	Or9k2			Dhps			Jph4		Or51a41			Fmr1
			Nfix			Syt12				Ctnnb1	Or9k2b			Dnaja3			Kat2a		Or51a42			Fmr1nb
			Pdgfb			Tspoap1				Fbxo7	Or9k7			Efnb1			Kcnq2		Or51a7			Fndc7
			Phgdh			Unc13c				Fzd1	Or9m1b			Havcr2			Kcnq3		Or51a7b			Foxn1
			Pick1			Cabp1				Hif1a	Or9m1l1			Hes1			Large1		Or51aa2			Foxo4
			Sox11			Jak2				Il10	Or9q1			Ifng			Lzts1		Or51ab3			Foxp1
			Sox4			Wnt3a				Nono	Or9q2			Il12a			Map1a		Or51ac3			Foxp2
			Abcc1			P2rx7				Park7	Or9r3			Il12b			Mecp2		Or51af1			Foxp3
			Acan			Rab11b				Pink1	Or9r3b			Il15			Mef2c		Or51ah3			Foxr2
			Arsg			Rab3a				Prkn	Or9r3c			Il1b			Myo6		Or51b17			Frmd7
			Bcan			Unc13b				Pycr1	Or9s13			Il2			Nfatc4		Or51b4			Frmpd3
			C1s			Cdh1				Wnt1	Or9s14			Il21			Nolc1		Or51b4b			Frmpd4
			Cdh2			Fbxo2				Akt1	Or9s14b			Il23a			Npas4		Or51b6			Ftcd
			Crb1			Mdm2				Arrb2	Or9s15			Il2ra			Ntf4		Or51b6b			Fthl17a
			Dner			Nedd4				Avp	Or9s18			Il3			P2rx3		Or51d1			Ftsj1
			Dtx1			Psmc5				Bak1	Or9s23			Il4			Plat		Or51e1			Ftx
			Erbb2			Rnf19a				Bcl2l1	Or9s23b			Il6			Plk2		Or51f1			Fundc1
			Fgf2			Usp8				Bcl2l2	Or9s27			Il6st			Plk3		Or51f1f			Fundc2
			Fgf5			Fbxl20				Fxn	Slc24a4			Itgal			Ppt1		Or51f1g			Fzd9
			Fkrp			Abhd6				Ghitm	Vom2r44			Jak2			Psen1		Or51f2			Fzr1
			Hapln1			Fabp5				Gpx1	Vom2r46			Jak3			Psen2		Or51f23b-ps1			G6pd
			Hapln2			Mgll				Hgf	Vom2r47			Kitlg			Ptn		Or51f23c			Gabbr1
			Hapln3			Plcb1				Higd1a	Pkd1l3			Lep			Rapgef2		Or51f4			Gabbr2
			Hapln4			Atp1a3				Igf1	Pkd2l1			Nck1			Rara		Or51f5			Gabra1
			Igf1			Bdnf				Lmna	Tas1r2			Nck2			Rasgrf1		Or51g1			Gabra2
			Klf15			Cln3				Mfn2	Tas1r3			Nckap1l			Rims1		Or51g2			Gabra3
			Metrn			Grik1				Nol3	Ffar4			Pdcd1lg2			Rims2		Or51h1			Gabra4
			Mmp24			Grik2				Opa1	Or1n1			Pnp			Rims3		Or51h1l1			Gabra5
			Ncan			Kmt2a				Pam16	Pkd2l1			Ptprc			Rims4		Or51h5			Gabrb1
			Nfib			Ppfia3				Parl	Tas1r1			RT1-DMb			Sct		Or51i1			Gabrb2
			Notch1			Rab3a				Ppif	Grik2			RT1-Ha			Sctr		Or51i2			Gabrb3
			Notch2			Rab3gap1				Prelid1	Tlr2			RT1-Hb-ps1			Shank3		Or51k2			Gabre
			Nrg1			Shisa6				Prkn	Tlr6			Sash3			Sipa1l1		Or51k7			Gabrg3
			Pax2			Shisa7				Psmd10	Clec7a			Selenok			Slc38a1		Or51l1			Gabrq
			Phox2b			Shisa8				Triap1	Klrh1			Slc4a1			Syngap1		Or51l14			Gabrr2
			Plp1			Shisa9				Agtr1a	Nox3			Slc7a1			Ube3a		Or51p1			Gad1
			Pou3f1			Slc4a10				Apoh	Otop1			Spn			Vgf		Or51q1			Gas8
			Reln			Slc8a2				Arrb2	Wdr47			Spta1			Vps13a		Or51q1d			Gata1
			Tuba1a			Syap1				Dipk2a	Eng			Stat5a			Ywhag		Or51q1e			Gatd3a
			Vcan			Syngr1				Edn1	Tgfb3			Tfrc			Zzef1		Or51r1			Gca
			Hes5			Syp				Esr1	P2rx2			Tnfrsf13c			Grip1		Or51s1			Gcg
			Nfe2l1			Unc13a				Gria4	Gnat1			Tnfsf13b			Camk2b		Or51t1			Gdi1
			Nrg1			Unc13b				Gsk3b	Gnat2			Tnfsf4			Chrna7		Or51v14			Gdpd2
			Ctnnb1			Ager				Igf1	Pde6b			Traf6			Chrnb2		Or51v8			Gdpd3
			Ntf3			App				Lrp6	Rho			Tyk2			Cntnap4		Or51v8b			Gemin8
			Smarca4			Itgb1				Lypd3	Atp8a2			Vcam1			Pnkd		Or52a20			Get1
			Nfia			Slc12a2				Map2k5	Best1			Vtcn1			Baiap3		Or52a20l1			Ggnbp2
			Nfib			Agrn				Mapk7	Cacna1f			Zp3			Cln3		Or52a5			Ghr
			Nfix			Mef2c				Nr4a3	Cacna2d4			Zp4			Cnr1		Or52a5b			Gid4
			Sox9			Sybu				Rbpj	Cacnb4			Anxa1			Cntnap4		Or52ab2			Gja1
			Ccl2			Ace				Stub1	Ccdc66			Ccl19			Dbi		Or52ab2b			Gjb1
			Cd9			Actn1_v2				Bag3	Cep250			Hlx			Drd2		Or52ab4			Gk
			Cspg4			Actn1_v3				Hmgcr	Cngb1			Ripk2			Kras		Or52ac1			Gla
			Epha4			Adgrb1				Naca	Crb1			Socs5			Nf1		Or52ad1			Glo1
			Fn1			Alg13				Nol3	Gja10			Malt1			Nisch		Or52ae10			Glod5
			Matn2			Atf4				Bcl11b	Gnat1			Mir326			Npas4		Or52ae7			Glra2
			Ndn			Atp2b2				Bcl2	Gnat2			Nfkbid			Phf24		Or52ae7b			Gml
			P2ry1			Baiap2				Bcl3	Grm6			Nfkbiz			Plcl1		Or52ae8			Gnai3
			P2ry12			Bdnf				Ccl5	Gucy2f			Nlrp3			Plcl2		Or52ae8b			Gnat2
			Ptprb			Best1				Cd27	Prph2			Brd2			Pten		Or52b1			Gnb1l
			Tgfb2			Brsk1				Dock8	Rbp4			Brd4			Slc38a1		Or52b2			Gng5-ps4
			Tspo			C11h22orf39				Ido1	Reep6			Ep300			Usp46		Or52b3-ps1			Gnl3l
			Vcan			Cabp1				Il7r	Rgs9bp			Il23a			Cdh2		Or52b4			Gns
			Ano1			Calb1				Pip	Rom1			Opa1			Cdk5		Or52d1			Golt1a
			Cspg5			Calhm2				Prkcq	Rpe65			Prkcq			Cln3		Or52d13			Gopc
			Mdk			Camk2n2				Rag1	Rpgrip1			Tnfsf4			Cnr1		Or52d3			Gp1bb
			Anxa7			Cd2ap				Serpinb9	Sema5a			Il18			Dgki		Or52e15			Gpc3
			Areg			Cdk5				Slc46a2	Sema5b			Il4r			Dgkz		Or52e15b			Gpc4
			Cntnap2			Chrdl1				Ada	Tulp1			Il6			Disc1		Or52e15c			Gpkow
			Dbi			Cpeb3				Bcl11b	Casp4			Nlrp3			Dkk1		Or52e18			Gpm6b
			Eef2			Crhr1				Blm	Ly96			Prkcz			Frrs1l		Or52e19			Gpr101
			Epm2a			Ctnnd2				Bmp4	Nr4a1			Rara			Fxr1		Or52e2			Gpr119
			Ifrd1			Dag1				Efna1	Scarb1			Tnfsf4			Gria2		Or52e3			Gpr143
			Kras			Eif4ebp2				Hif1a	Tlr4			Shb			Grm1		Or52e4			Gpr155
			Lepr			Erc1				Jak3	Trem2			Jam3			Grm2		Or52e5			Gpr173
			Lgi4			Erc2				Kifap3	Trem2			Adam8			Grm3		Or52e51			Gpr174
			Mecp2			F2r				Ptcra	Ano3			Cd24			Grm4		Or52e5b			Gpr34
			Nf1			Fgf14				Rag1	Jup			Celsr2			Grm5		Or52e7			Gpr50
			Nfia			Gipc1				Rorc	Piezo1			Efna5			Grm6		Or52e8			Gpr61
			Nfib			Gria1				Vhl	Piezo2			Epha7			Grm7		Or52e8b			Gpr82
			Nfix			Grik1				Mir221	Pkd1			Ephb3			Grm8		Or52h1			Gprasp1
			Ntn1			Grin1				Mir222	Pkd1l1			Fut7			Homer1		Or52h2			Gprasp2
			Orc3			Grin2a				Park7	Pkd1l2			Itgal			Lrrk2		Or52h7			Gprasp3
			Penk			Grin2b				Atg7	Pkd1l3			Lef1			Mapk8ip2		Or52h9			Gpsm2
			Ptk2b			Hrh1				Cast	Pkd2			Mink1			Mef2c		Or52i2			Gpx1
			Rb1			Hrh2				Neurod1	Pkd2l1			Nrarp			Mir142		Or52j3b			Grap
			Shank3			Htt				Ngf	Pkd2l2			Pkhd1			Nlgn3		Or52k1			Gria1
			Sox11			Igsf11				Pdx1	Pkdrej			Podxl			Ophn1		Or52k2			Gria3
			Sox4			Itpka				Srsf6	Pcdh15			Src			Plppr4		Or52l1			Grik2
			Tp53			Jph3				Tcf7l2	Sox2			Wnt4			Prkaca		Or52l1b			Grin1
			Vegfc			Jph4				Wfs1	Asic2			Zdhhc2			Psen1		Or52m1			Grin2a
			Adam22			Kat2a				Cftr	Asic3			Ada			Rnf167		Or52m2			Grin2b
			Anxa1			Kcnq2				Dnmt1	Fmr1			Cd24			Serpine2		Or52n1			Gripap1
			Bcan			Kcnq3				Gapdh	Igf1			Dpp4			Syt1		Or52n1b			Grm8
			Cdk6			Large1				Igf1	Lhfpl5			Fermt3			Tprg1l		Or52n2			Grn
			Gcm1			Lzts1				Mir17	Piezo2			Flot2			Ucn		Or52n20			Grpr
			Gcm2			Map1a				Mir21	Scn10a			Ceacam1			Slc6a9		Or52n2b			Gsc2
			Lgi4			Mecp2				Mir210	Scn11a			Ptprg			Camk2a		Or52n2e			Gspt2
			Mettl14			Mef2c				Slc7a5	Scn9a			Ptprr			Septin5		Or52n2f			Gstm1
			Mettl3			Myo6					Serpine2			Tenm3			Cacna1e		Or52n3			Gstm2
			Mfsd8			Nfatc4					Trpa1			Zdhhc21			Cacnb4		Or52n4			Gstm4
			Ndufs2			Nolc1					Ano1			Fut7			Calm1		Or52n4d			Gstm5
			Nfix			Npas4					Asic3			Fut4			Calm2		Or52n4e			Gstm5l
			Pax3			Ntf4					Bace1			Fut7			Calm3		Or52n5-ps1			Gstp1
			Pmp22			P2rx3					Cacnb3			Fut9			Cask		Or52p1			Gtf2i
			Cntnap2			Plat					Chrna5			RT1-Ba			Cspg5		Or52p2			Gtf2ird1
			Lbx1			Plk2					Cxcl12			Fut7			Dtnbp1		Or52r1c			Gtpbp6
			Ndnf			Plk3					Cxcr4			Fut9			Dvl1		Or52s1			Gucy2f
			Nrp1			Ppt1					Fyn			Cela2a			Fbxl20		Or52s19			Gzmb
			Nrp2			Psen1					Grin2a			Lyn			Fbxo45		Or52s1b			H2ab3
			Plxna1			Psen2					Grin2b			Prkca			Git1		Or52s20			H2al3
			Plxna3			Ptn					Grin2d			Prkcq			Git2		Or52s6			H2ap
			Sema3a			Rapgef2					Grm8			Syk			Gpr151		Or52u1			Hapstr2
			Sema3e			Rara					Htr2a			Vps33b			Htr1b		Or52w1			Haus7
			Dlx3			Rasgrf1					Htr7			Lrfn3			Htr1d		Or52x1			Hccs
			Ercc2			Rims1					Il18			Magi2			Kcnh1		Or52z12			Hcfc1
			Ercc3			Rims2					Itga2			Mapk14			Lrrk2		Or52z13			Hdac6
			Hes1			Rims3					Kcna1			Mdga1			Ncs1		Or52z14			Hdac8
			Lamc1			Rims4					Mir15b			Mdga2			Npy		Or55b10			Hdlbp
			Ush2a			Sct					Mir338			Pcdh8			Npy1r		Or55b3			Hdx
			Kcnq2			Sctr					Ntrk1			Taok2			P2rx1		Or55b4			Henmt1
			Nhlh2			Shank3					Pawr			Cadm1			P2rx2		Or56a3b			Heph
			Ubb			Sipa1l1					Phf24			Cadm2			P2ry1		Or56a5			Herc2
			Atoh1			Slc38a1					Scn11a			Cadm3			P2ry2		Or56b1			Hic2
			Bmp4			Syngap1					Scn1a			Cadm4			P2ry4		Or56b2			Hira
			Cdh23			Ube3a					Tlr4			Cdh10			Pfn2		Or56b2b			Hirip3
			Clrn2			Vgf					Tmem120a			Cdh2			Ppfia2		Or56b2k			Hmgb3
			Cux1			Vps13a					Tnf			Cdh6			Prepl		Or56b6			Hmgn1
			Dll1			Ywhag					Trpa1			Cdh9			Prkca		Or56b6b			Hmgn5
			Fgf2			Zzef1					Adgrv1			Efna5			Prkcb		Or56b6c			Hnf1b
			Fgf20			Grip1					Atp2b2			Elfn1			Prkcg		Or5a1			Hnrnph2
			Fgfr3			Ror2					Chrna10			Elfn2			Rab3a		Or5a21			Hnrnpm
			Gfi1			Wnt5a					Chrna9			Epha3			Rab5a		Or5a3			Hnrnpul2
			Grxcr1			Camk2b					Col11a1			Flrt3			Rab5al1		Or5ac15			Hoxa1
			Gsdme			Chrna7					Hpn			Gpc4			Rims1		Or5ac16			Hoxd11
			Hes1			Chrnb2					Kcnq1			Igsf9b			Rims2		Or5ac19			Hprt1
			Hes5			Cntnap4					Kit			Il1rap			Rims3		Or5ac21			Hras
			Jag1			Pnkd					Lhfpl5			Itga3			Rims4		Or5ac22			Hs3st3b1
			Kcnma1			Baiap3					Mkks			Lrfn3			Slc4a8		Or5ac23			Hs6st2
			Mcoln3			Cln3					Myc			Lrfn4			Snap29		Or5ac23b			Hsd17b10
			Myo6			Cnr1					Pcdh15			Lrfn5			Snapin		Or5ac24			Hsf2bp
			Myo7a			Cntnap4					Pdzd7			Lrrc4			Stxbp5		Or5ac25			Hsfx3l
			Pcdh15			Dbi					Pjvk			Lrrc4b			Stxbp5l		Or5ae1			Hsfy2
			Pls3			Drd2					Ptprq			Lrrc4c			Sv2b		Or5ae2			Hspd1
			Pou4f3			Kras					Rest			Nlgn1			Sv2c		Or5af1			Htatsf1
			Ush1c			Nf1					Slc12a2			Nrg1			Syn1		Or5af1b			Htr1b
			Ush2a			Nisch					Sox2			Nrxn1			Syp		Or5af1c			Htr1d
			Atp8b1			Npas4					Strc			Ntng1			Syt1		Or5ak22			Htr2a
			Dicer1			Phf24					Tmc1			Ntng2			Tprg1l		Or5ak24			Htr2c
			Fzd2			Plcl1					Tmc2			Pcdh17			Vps18		Or5ak25			Htr3a
			Gabra5			Plcl2					Whrn			Ptprc			Wnt7a		Or5ak4			Htr5a
			Gabrb2			Pten					Kcna1			Ptprd			Cplx1		Or5al1			Huwe1
			Gabrb3			Slc38a1					Kcnk4			Ptprf			Cplx2		Or5al5b			Icoslg
			Grxcr1			Usp46					Tmem87a			Ptprs			Cplx3		Or5al7			Idh3g
			Naglu			Cdh2					Lbp			Slitrk1			Grik5		Or5an10			Ids
			Tshr			Cdk5					Tlr9			Slitrk2			Rab3a		Or5an1b			Ifih1
			Vangl2			Cln3					Clec7a			Slitrk3			Vamp1		Or5an6			Ifng
			Atp2b2			Cnr1					Klrh1			Slitrk5			Brsk1		Or5an9			Igbp1
			Diaph3			Dgki					Nod2			Sparcl1			Napa		Or5ap2			Igf1
			Myo7a			Dgkz					Cav3			Tenm3			Napb		Or5ap2b			Igf2
			Pou4f3			Disc1					Csrp3			Tenm4			Osbpl2		Or5aq1			Igfbp3
			Ush1g			Dkk1					Tcap			Msn			Rab3a		Or5aq1b			Igsf1
			Adgrv1			Frrs1l					Ttn			Card11			Stx1a		Or5aq1d			Igsf5
			Alms1			Fxr1					Pkd1l1			Cav1			Stx1b		Or5aq6			Ikbke
			Cdh23			Gria2					Pkd2			Ccl19			Stxbp1		Or5aq7			Ikbkg
			Cecr2			Grm1					Tmem107			Ccl21			Stxbp5		Or5aq7b			Il10
			Clic5			Grm2					Slc11a2			Cd160			Syngr3		Or5ar1			Il13
			Cthrc1			Grm3					Sod2			Cd24			Syp		Or5as1			Il13ra1
			Fat4			Grm4					Trem2			Cd274			Unc13a		Or5au1			Il13ra2
			Grxcr1			Grm5					Ppef1			Cd28			Slitrk5		Or5b100			Il15
			Grxcr2			Grm6					Ppef2			Cd3e			Syt4		Or5b102			Il19
			Hes1			Grm7					Ano3			Cd5			Cnrip1		Or5b104			Il1rapl1
			Hes5			Grm8					Drgx			Cd80			Faah		Or5b104b			Il1rapl2
			Hey1			Homer1					Ngfr			Cd86			Nrxn1		Or5b105			Il1rn
			Ift20			Lrrk2					Asic3			Dpp4			Pak1		Or5b106			Il2
			Ift27			Mapk8ip2					Adora1			Efnb1			Cyfip1		Or5b107			Il20
			Ift88			Mef2c					Ano1			Efnb2			Eif4a3		Or5b109			Il24
			Kif3a			Mir142					Arrb2			Efnb3			Eif4e		Or5b113			Il2rg
			Mks1			Nlgn3					Asic3			Hhla2			Fmr1		Or5b114			Il3ra
			Myo7a			Ophn1					Calca			Icos			Fmr1		Or5b116			Il4
			Pcdh15			Plppr4					Comt			Lgals1			Fxr1		Or5b116b			Il5
			Scrib			Prkaca					Cxcl12			Lgals8			Fxr2		Or5b12			Il6
			Sdc4			Psen1					Cxcr4			Pdcd1lg2			Cpeb1		Or5b123			Il9r
			Trip11			Rnf167					Disc1			Spn			Cpeb2		Or5b123b			Immp2l
			Tshr			Serpine2					Ephb1			Tnfrsf13c			Mtor		Or5b124			Ino80e
			Tsku			Syt1					Htr2a			Tnfrsf14			Bdnf		Or5b12b			Inpp1
			Ttc8			Tprg1l					Lxn			Tnfsf13b			Gucy1a1		Or5b17			Insig1
			Ush1c			Ucn					Mmp24			Tnfsf14			Chat		Or5b24			Ints6l
			Ush1g			Slc6a9					Nr2f6			Spn			Edn1		Or5b3			Iqsec2
			Vangl2			Camk2a					Nrg1						Scn9a		Or5b95			Irak1
			Whrn			Septin5					Ntrk1						Cacna1a		Or5b95l1			Irak1bp1
			Dlx5			Cacna1e					Ntsr1						Cacna2d2		Or5b96			Irs4
			Mir200a			Cacnb4					Pawr						Nlgn3		Or5b99			Itga4
			Mir200b			Calm1					Prdm12						Pten		Or5bb12			Itgb1bp2
			Mir200c			Calm2					Scn10a						Xbp1		Or5be3			Itgb2
			Mir9-3			Calm3					Scn11a						Chrd		Or5bh3			Itgb3
			Arx			Cask					Scn9a						Ncstn		Or5c1			Itgb6
			Ccr4			Cspg5					Tac1						Nog		Or5d14			Itih6
			Evx1			Dtnbp1					Tac4						Syt7		Or5d14l1			Itm2a
			Fat3			Dvl1					Tlr4						Prkaca		Or5d16-ps1			Itpr3
			Fezf1			Fbxl20					Trpv1						Syt12		Or5d18			Itsn1
			Nkx2-1			Fbxo45					Opn4						Doc2a		Or5d20			Jade3
			Nr2f1			Git1					Rho						Doc2b		Or5d35			Jakmip1
			Nr2f2			Git2					Trpv1						Doc2g		Or5d37			Jarid2
			Pafah1b1			Gpr151					Tlr1						Rims1		Or5d40			Jmjd1c
			Rac1			Htr1b					Tlr2						Rims2		Or5d41			Jpx
			Reln			Htr1d					Crtam						Rph3a		Or5d41b			Kank3
			Sox1			Kcnh1					Fech						Rph3al		Or5d45			Kantr
			Dab1			Lrrk2					Gpr88						Stx1b		Or5e1			Kap
			Lhx1			Ncs1					Irx6						Syt1		Or5g24			Katnal2
			Reln			Npy					Opn1mw						Unc13b		Or5g25			Kcna10
			Adgrg1			Npy1r					Opn1sw						Cbln2		Or5g27			Kcna2
			Cdk5			P2rx1					Opn3						Nsg1		Or5g27b			Kcna3
			Cdk5r1			P2rx2					Opn5						Chrna3		Or5g28			Kcnc4
			Cdk5r2			P2ry1					Rgr						Chrnb2		Or5g29			Kcnd1
			Col3a1			P2ry2					Rrh						Chrnb4		Or5g9			Kcne5
			Ctnnb1			P2ry4					Foxf1						Adora2a		Or5h17			Kcnh7
			Dab2ip			Pfn2					Clec4a						Anxa9		Or5h17b			Kcnj10
			Dcx			Ppfia2					Clec4m						Chrm3		Or5h17c			Kcnma1
			Gli3			Prepl					Clec6a-ps1						Chrna1		Or5h18			Kcnn2
			Lrp8			Prkca					Clec7a						Chrna10		Or5h19-ps1			Kcnq2
			Mboat7			Prkcb					Cdhr2						Chrna2		Or5h24			Kcnq3
			Nr2e1			Prkcg					Dach1						Chrna3		Or5h24b			Kctd13
			Pafah1b1			Rab3a					Fap						Chrna4		Or5h25			Kctd3
			Reln			Rab5a					Pak1						Chrna5		Or5h25b			Kdm4c
			Socs7			Rab5al1					Srpx						Chrna6		Or5h25d			Kdm5c
			Ulk4			Rims1					Cacnb3						Chrna7		Or5h26			Kdm5d
			Ascl1			Rims2					Arrb1						Chrnb1		Or5h26b			Kdm6a
			Bdnf			Rims3					Asic2						Chrnb2		Or5h27			Kiaa1210
			Myo7a			Rims4					Cabp4						Chrnb3		Or5h27b			Kif1a
			Ntf3			Slc4a8					Cngb1						Chrnb4		Or5i1			Kif22
			Ntf4			Snap29					Gnat1						Chrnd		Or5j1			Kif4a
			Ntrk1			Snapin					Gnat2						Chrne		Or5k14			Kiss1
			Ntrk2			Stxbp5					Gngt1						Chrng		Or5k15			Klf13
			Ntrk3			Stxbp5l					Gpr52						Dmd		Or5k16			Klf8
			Lhx3			Sv2b					Gpr88						Lynx1		Or5k17			Klhdc8a
			Lhx4			Sv2c					Guca1a						Lypd1		Or5k3			Klhl13
			App			Syn1					Guca1b						Rapsn		Or5k8			Klhl15
			Csf1r			Syp					Opn1mw						Ric3		Or5l13			Klhl22
			Itgam			Syt1					Opn1sw						Slc5a7		Or5l14b			Klhl34
			Nrros			Tprg1l					Opn3						Adora2a		Or5m10			Klhl4
			Tlr2			Vps18					Opn4						Aph1b		Or5m10b			Klkb1
			Tspan2			Wnt7a					Opn5						Cdk5		Or5m11			Kmt2a
			Enpp1			Cplx1					Plcb4						Comt		Or5m13b			Kmt2b
			Gba1			Cplx2					Rcvrn						Crh		Or5m3			Kmt2c
			Mfsd8			Cplx3					Rgr						Crhbp		Or5m8			Kmt2e
			Myd88			Grik5					Rho						Drd1		Or5m9			Krtap10-1
			Naglu			Rab3a					Rrh						Drd3		Or5o1			Krtap10-10
			Ndp			Vamp1					Slc24a4						Drd4		Or5p1			Krtap10-2
			Nr3c1			Brsk1					Opn5						Drd5		Or5p4			Krtap10-8
			Qki			Napa					Aipl1						Park7		Or5p5			Krtap10-9
			Tlr4			Napb					Chrm1						Prkn		Or5p50			Krtap12-1
			Vps13a			Osbpl2					Gnat1						Rasd2		Or5p52			Krtap12-2
			Vps54			Rab3a					Pde6c						Snca		Or5p53			Krtap12-4
			Enpp1			Stx1a					Extl3						Th		Or5p56			L1cam
			Clu			Stx1b					Reg3g						Aldh5a1		Or5p58			Lage3
			Csf1			Stxbp1					Rho						Cacna1a		Or5p59			Lamb1
			Csf1r			Stxbp5					Aipl1						Cacnb4		Or5p5b			Lamb3
			Cx3cl1			Syngr3					Grk1						Clcn3		Or5p6			Lamp2
			Gba1			Syp					Gnat1						Clstn3		Or5p60c			Lamtor5
			Il33			Unc13a					Grk1						Ezh2		Or5p60d			Lancl2
			Il34			Slitrk5					Pcp2						Gabbr1		Or5p66			Lancl3
			Ndp			Syt4					Rho						Gabbr2		Or5p66b			Las1l
			Trem2			Cnrip1											Gabra1		Or5p68			Lasp1
			Csnk1d			Faah											Gabra2		Or5p69			Lat2
			Ctnnb1			Nrxn1											Gabra3		Or5p69b			Lca5l
			Lmx1a			Pak1											Gabra4		Or5p6b			Ldoc1
			Rac1			Cyfip1											Gabra5		Or5p72			Lemd1
			Ryk			Eif4a3											Gabra6		Or5p73			Lep
			Wnt1			Eif4e											Gabrb2		Or5p76			Lhfpl1
			Wnt2			Fmr1											Gabrb3		Or5p76b			Lhx1
			Wnt3			Fmr1											Gabrd		Or5p78			Limk1
			Wnt5a			Fxr1											Gabre		Or5p78c			Llgl1
			Wnt9b			Fxr2											Gabrg1		Or5p79			Lmbr1
			Alcam			Cpeb1											Gabrg2		Or5p80			LOC100912195
			Ark2c			Cpeb2											Gabrg3		Or5p80-ps1			LOC120095536
			Cdk5			Mtor											Grik1		Or5p81			LOC120099525
			Chn1			Cnr1											Grm1		Or5p81b			LOC120100287
			Cxcl12			Dagla											Grm4		Or5t16			LOC120100291
			Cxcr4			Fabp5											Hapln4		Or5t18			Lonrf3
			Egr2			Bdnf											Nlgn2		Or5t5			Lpar4
			Epha3			Nos1											Prkce		Or5t5b			Lrch2
			Epha4			Gucy1a1											Rac1		Or5t7			Lrif1
			Erbb2			Cadm1											Rac3		Or5t9			Lrp2bp
			Etv4			Dag1											Slitrk3		Or5t9b			Lrrc3
			Fgf8			Farp1											Tpbg		Or5v1b			Lrrc74b
			Foxp1			Nlgn1											Vps54		Or5w1			Lrrn2
			Hoxa1			Tenm2											Abtb3		Or5w11			Lss
			Hoxa2			Chat											Adora2a		Or5w12			Luzp4
			Kif5c			Edn1											Adrb2		Or5w13			Lvrn
			Lhx1			Scn9a											Als2		Or5w13b			Ly75
			Lhx3			Cacna1a											Aph1b		Or5w14			Lztr1
			Lhx4			Cacna2d2											Cacna1a		Or5w15			Mab21l1
			Lmo4			Nlgn3											Cacnb4		Or5w16			Macrod2
			Mnx1			Pten											Cdh8		Or5w17			Magea10
			Mycbp2			Xbp1											Cdk5		Or5w18			Magea9
			Nog			Chrd											Clcn3		Or5w19			Mageb1
			Nrp1			Ncstn											Clstn3		Or5w20			Mageb16
			Ntn1			Nog											Cnih2		Or5w22			Mageb18
			Ntn3			Syt7											Cnih3		Or5w8			Mageb2
			Ntn5			Prkaca											Dcdc2		Or5w8b			Mageb3
			Plxna4			Syt12											Drd1		Or6a2			Mageb4
			Rac1			Doc2a											Ext1		Or6aa1			Mageb5
			Rac2			Doc2b											Gria1		Or6aa1b			Mageb6
			Rac3			Doc2g											Gria2		Or6ae1			Magec2
			Rhog			Rims1											Gria3		Or6al1			Maged1
			Rhoh			Rims2											Gria4		Or6al2			Maged2
			Rhot1			Rph3a											Grid1		Or6b1			Magee1
			Rnf135			Rph3al											Grid2		Or6b13			Magee2
			Sema3a			Stx1b											Grik1		Or6b2			Mageh1
			Slit1			Syt1											Grik2		Or6b2b			Magel2
			Slit2			Unc13b											Grik3		Or6b3			Magix
			Ascl1			Cbln2											Grik4		Or6b6			Magt1
			Celsr1			Nsg1											Grik5		Or6b9			Maoa
			Celsr2			Nos1											Grin1		Or6c1			Maob
			Celsr3			Cck											Grin2a		Or6c1h			Map3k15
			Dab1			Nppa											Grin2b		Or6c2			Map7d2
			Fzd3			Npy											Grin2c		Or6c201			Map7d3
			Neurod4			Npy1r											Grin2d		Or6c202			Mapk3
			Nrp1			Npy5r											Grin3a		Or6c202d			Mapk7
			Ntn1			Penk											Grin3b		Or6c203			Mapk8ip3
			Phox2b			Vgf											Grm4		Or6c203c			Mapkapk2
			Reln			Chrna3											Grm8		Or6c206			Marchf2
			Tbx20			Chrnb2											Napa		Or6c207			Marchf7
			Vegfa			Chrnb4											Napb		Or6c208			Marf1
			Adam22			Adora2a											Nps		Or6c208b			Mark1
			Adgrg6			Anxa9											Nr3c1		Or6c211			Mark2
			Arhgef10			Chrm3											P2rx1		Or6c212			Maz
			Cntnap1			Chrna1											Plat		Or6c213c			Mbd1
			Col6a1			Chrna10											Prkn		Or6c213f			Mbd3
			Dag1			Chrna2											Shc3		Or6c214			Mbd3l1
			Ilk			Chrna3											Slc17a6		Or6c214b			Mbd4
			Itgb4			Chrna4											Slc17a7		Or6c215			Mbd5
			Lgi4			Chrna5											Slc17a8		Or6c216			Mbnl3
			Myoc			Chrna6											Tnr		Or6c219			Mbtps2
			Nf1			Chrna7											Unc13a		Or6c2b			Mcc
			Nrg1			Chrnb1											Unc13b		Or6c3			Mcf2
			Ntrk2			Chrnb2											Unc13c		Or6c33			Mcm3ap
			Ntrk3			Chrnb3											Vps54		Or6c33b			Mcm9
			Pard3			Chrnb4											Zzef1		Or6c35			Mcts1
			Plec			Chrnd											Glra1		Or6c35d			Mdm4
			Pmp22			Chrne											Glrb		Or6c35f			Mecp2
			Pou3f1			Chrng											Slc6a14		Or6c38			Med12
			Pou3f2			Dmd											Slc6a5		Or6c3b			Med13
			Ppp3r1			Lynx1											Slc6a9		Or6c3d			Med14
			Sh3tc2			Lypd1											Celf6		Or6c63			Med15
			Sirt2			Rapsn											Ctbp2		Or6c66b			Med9
			Ski			Ric3											Ppfia3		Or6c68			Mef2c
			Slc25a46			Slc5a7											Rims1		Or6c69			Mefv
			Casz1			Adora2a											Rims2		Or6c69b			Meltf
			Gdf11			Aph1b											Sptbn2		Or6c69d			Met
			Hes1			Cdk5											Stx1a		Or6c69e			Mettl27
			Pou4f2			Comt											Stx1b		Or6c6b			Mfap4
			Ldlr			Crh											Stx3		Or6c6f			Mfsd4a
			Nr1d1			Crhbp											Stx4		Or6c6h			Mid1
			Trem2			Drd1											Syde1		Or6c6i			Mid1ip1
			Atf5			Drd3											Tprg1l		Or6c7			Mid2
			Dab1			Drd4											Unc13a		Or6c70			Mief2
			Dll3			Drd5											Unc13b		Or6c74			Mif
			F2			Park7											Unc13c		Or6c75			Mink1
			Fgfr3			Prkn											Vamp2		Or6c76b			Mir105
			Gpr37l1			Rasd2											Apba1		OR6c8			Mir106a
			Hes5			Snca											Apba2		Or6c88			Mir106b
			Hmga2			Th											Braf		Or6d12			Mir1306
			Id4			Aldh5a1											Cadps		Or6d12b			Mir135b
			Kdm4a			Cacna1a											Cplx1		Or6d12c			Mir153
			Mbd1			Cacnb4											Cplx2		Or6d13			Mir185
			Mecp2			Clcn3											Cplx3		Or6d13b			Mir188
			Mycn			Clstn3											Cplx4		Or6d13c			Mir1912
			Nf1			Ezh2											Doc2a		Or6d14			Mir19b2
			Nog			Gabbr1											Dvl1		Or6d15			Mir20b
			Nr2e1			Gabbr2											Otof		Or6d15b			Mir211
			Ntrk3			Gabra1											P2rx7		Or6e1			Mir221
			Actr3			Gabra2											Ppfia3		Or6f1			Mir222
			Arhgap4			Gabra3											Rab3a		Or6f2			Mir223
			Ccr5			Gabra4											Rap1a		Or6k2			Mir224
			Cdh1			Gabra5											Reln		Or6k4			Mir23a
			Cdk5			Gabra6											Snap25		Or6k6			Mir29b2
			Cdkl3			Gabrb2											Snapin		Or6k8			Mir322
			Dip2b			Gabrb3											Snca		Or6n1			Mir3585
			Draxin			Gabrd											Sptbn2		Or6p1			Mir361
			Fstl4			Gabre											Stx1a		Or6s1			Mir363
			Ifrd1			Gabrg1											Stx1b		Or6x1			Mir374b
			Kiaa0319			Gabrg2											Stx7		Or6y1			Mir448
			Mag			Gabrg3											Stxbp2		Or6z1			Mir450a1
			Map2			Grik1											Syt1		Or6z3			Mir450b-1
			Mt3			Grm1											Syt10		Or6z5			Mir484
			Nrp1			Grm4											Syt2		Or6z7			Mir500
			Ntn1			Hapln4											Syt3		Or7a35			Mir503
			Ptprs			Nlgn2											Trim9		Or7a36			Mir504
			Rnf6			Prkce											Unc13a		Or7a37			Mir509
			Rtn4			Rac1											Unc13b		Or7a38			Mir532
			Rtn4r			Rac3											Unc13c		Or7a38b			Mir542
			Sema3a			Slitrk3											Vamp2		Or7a38c			Mir652
			Sema3g			Tpbg											Vamp7		Or7a38d			Mir676
			Sema4f			Vps54											LOC103690878		Or7a38e			Mir764
			Sema6c			Abtb3											Prrt2		Or7a39			Mir92a2
			Sema6d			Adora2a											Snap23		Or7a41			Mir98
			Slit2			Adrb2											Snap25		Or7a44			Mirlet7f2
			Tnr			Als2											Snap29		Or7c19			Mkrn3
			Trim46			Aph1b											Snap47		Or7c70			Mlxipl
			Ttc3			Cacna1a											Snapin		Or7c74			Mmgt1
			Hdac6			Cacnb4											Stx11		Or7d10			Mnx1
			Nrp1			Cdh8											Stx19		Or7d11			Morc4
			Plxna3			Cdk5											Stx1a		Or7d11b-ps1			Morf4l2
			Ryk			Clcn3											Stx1b		Or7d11c			Mosmo
			Sema3a			Clstn3											Stx2		Or7d12			Mospd1
			Sema3b			Cnih2											Stx3		Or7d9			Mospd2
			Sema3c			Cnih3											Stx4		Or7e166			Mpc1l
			Sema3d			Dcdc2											Cadps		Or7e169			Mpp1
			Sema3e			Drd1											Cadps2		Or7e169c			Mprip
			Sema3f			Ext1											Efr3a		Or7e171			Mpv17l
			Sema3g			Gria1											Erc1		Or7e171b			Mrm1
			Sema4a			Gria2											Erc2		Or7e171d			Mrpl40
			Sema4b			Gria3											Napa		Or7e173			Mrps17
			Sema4c			Gria4											Otof		Or7e173b			Msl2
			Sema4d			Grid1											Rims1		Or7e173d			Msl3
			Sema4f			Grid2											Rims2		Or7e174			Msn
			Sema4g			Grik1											Rph3a		Or7e176			Msra
			Sema5a			Grik2											Snap23		Or7e176b			Mtcp1
			Sema5b			Grik3											Snap25		Or7e177			Mtf1
			Sema6a			Grik4											Snap29		Or7e24			Mthfr
			Sema6b			Grik5											Snap47		Or7g12			Mtm1
			Sema6c			Grin1											Snca		Or7g16			Mtmr1
			Sema6d			Grin2a											Stxbp1		Or7g17			Mtmr10
			Sema7a			Grin2b											Sv2a		Or7g18			Mtnr1a
			Slit1			Grin2c											Synj1		Or7g20			Mtr
			Wnt3			Grin2d											Unc13a		Or7g21			Muc16
			Wnt3a			Grin3a											Unc13b		Or7g22			Mvp
			Wnt5a			Grin3b											Unc13c		Or7g23			Mx1
			Kiaa0319			Grm4											Vamp1		Or7g23b			Mx2
			Tnr			Grm8											Nlgn1		Or7g23c			Mybbp1a
			Cers2			Napa											Pclo		Or7g23e			Mybphl
			Epha4			Napb											Psen1		Or7g24			Myh11
			Fignl2			Nps											Scrib		Or7g25			Myo15a
			Inpp5f			Nr3c1											Syt1		Or7g25c			Myo19
			Kremen1			P2rx1											Bdnf		Or7g26			Myo1d
			Lrig2			Plat											Ntrk2		Or7g26b			Myo1f
			Neo1			Prkn											Plat		Or7g29			Myt1l
			Pten			Shc3											Plg		Or7g30			Naa10
			Ptprs			Slc17a6											Cnr1		Or7g31			Naa15
			Rgma			Slc17a7											Cnr2		Or7g32			Nalf2
			Rtn4r			Slc17a8											F2r		Or7g33			Nap1l2
			Rtn4rl1			Tnr											Grm5		Or7g33c			Nap1l3
			Xylt1			Unc13a											Ntrk2		Or7g34			Nav3
			Dab1			Unc13b											Gucy1b1		Or7g34b			Nbdy
			Efnb3			Unc13c											Efnb3		Or7g35			Nbea
			Ephb2			Vps54											Ephb2		Or7g41			Ncapg2
			Gdi1			Zzef1											Nptn		Or7g89			Ncbp2
			Lrp4			Glra1											Cbln1		Or7h7			Ncbp2as2
			Mbp			Glrb											Cbln2		Or7h7b			Nckap1
			Psen1			Slc6a14											Cbln4		Or7h8			Ncor1
			Pten			Slc6a5											Igsf21		Or7r1			Nde1
			Ptk2			Slc6a9											Neo1		Or8a1			Ndn
			Rtn4			Celf6											Nrxn1		Or8a1b			Ndp
			Rtn4r			Ctbp2											Nrxn3		Or8b1			Ndufa1
			Rufy3			Ppfia3													Or8b101			Ndufa7
			Syngap1			Rims1													Or8b101b			Ndufb11
			Thy1			Rims2													Or8b101c			Nedd4
			Trak2			Sptbn2													Or8b101d			Nexmif
			Tsc2			Stx1a													Or8b101l1			Nf1
			Bmerb1			Stx1b													Or8b12			Nfasc
			Bcl11a			Stx3													Or8b12c			Nfilz
			Epha7			Stx4													Or8b12d			Nhs
			Fgf13			Syde1													Or8b1b			Nhsl2
			Fstl4			Tprg1l													Or8b1c			Ninl
			Ifrd1			Unc13a													Or8b3			Nipa1
			Ptprs			Unc13b													Or8b35			Nipa2
			Rgma			Unc13c													Or8b37			Nipsnap2
			Ulk1			Vamp2													Or8b3c			Nkap
			Ulk2			Apba1													Or8b42			Nkrf
			Spart			Apba2													Or8b43			Nlgn1
			Spp1			Braf													Or8b43b			Nlgn3
			Arf6			Cadps													Or8b44			Nom1
			Bcl11a			Cplx1													Or8b44b			Nomo1
			Carm1			Cplx2													Or8b46			Nono
			Cyth2			Cplx3													Or8b46b			Nos2
			Fat3			Cplx4													Or8b46c			Nox1
			Gsk3a			Doc2a													Or8b46d			Npas2
			Gsk3b			Dvl1													Or8b47			Nr0b1
			Kiaa0319			Otof													Or8b49			Nr3c2
			Mgarp			P2rx7													Or8b51			Nr4a2
			Ptprz1			Ppfia3													Or8b51b			Nrcam
			Zfp296			Rab3a													Or8b52			Nrk
			Bcl11a			Rap1a													Or8b53			Nrp2
			Mecp2			Reln													Or8b53b			Nrros
			Ostn			Snap25													Or8b54b			Nrxn1
			Pten			Snapin													Or8b54c			Nrxn2
			Spag9			Snca													Or8b55			Nrxn3
			Cit			Sptbn2													Or8b56			Nsd1
			Dpysl5			Stx1a													Or8b56g			Nsdhl
			Gorasp1			Stx1b													Or8b57			Nsmce3
			Gsk3b			Stx7													Or8b59			Nt5m
			Id1			Stxbp2													Or8b8			Ntan1
			Mt3			Syt1													Or8b9			Ntf3
			Nfatc4			Syt10													Or8c10			Ntf4
			Ppp3ca			Syt2													Or8c10b			Ntng1
			Rapgef2			Syt3													Or8c11			Ntrk2
			Tlx2			Trim9													Or8c15b			Nuak2
			Trpc5			Unc13a													Or8c16			Nucks1
			Trpc6			Unc13b													Or8c17			Nudt11
			Ywhah			Unc13c													Or8c18			Nup62cl
			Apoe			Vamp2													Or8c19			Nupr2
			Asap1			Vamp7													Or8c20			Nus1
			Fstl4			LOC103690878													Or8c9			Nxf2
			Grin3a			Prrt2													Or8d4			Nxf3
			Hdac2			Snap23													Or8d6			Nxf7
			Mecp2			Snap25													Or8g17d			Nxt2
			Ngfr			Snap29													Or8g18c			Nyx
			Plk2			Snap47													Or8g18e			Oca2
			Ptprs			Snapin													Or8g2			Ocrl
			Dnm3			Stx11													Or8g20			Ofd1
			Dtnbp1			Stx19													Or8g20b			Ogt
			Efna1			Stx1a													Or8g21			Olfm2
			Ngef			Stx1b													Or8g23			Olr1096
			Nlgn1			Stx2													Or8g24			Ophn1
			Nlgn3			Stx3													Or8g26			Opn1mw
			Pten			Stx4													Or8g26c			Or1m1
			Ube3a			Cadps													Or8g28			Or7d9
			Gsk3b			Cadps2													Or8g2c			Or7e177
			Id2			Efr3a													Or8g30			Or7g12
			Shh			Erc1													Or8g34			Or7g31
			Wnt3a			Erc2													Or8g34b			Or7g34b
			B2m			Napa													Or8g35			Or7h8
			Hes1			Otof													Or8g35b			Otc
			Hes5			Rims1													Or8g36			Otud5
			Ptger3			Rims2													Or8g36b			Otud6a
			Casz1			Rph3a													Or8g36c			Otud7a
			Lin28a			Snap23													Or8g37			Oxt
			Atp1b2			Snap25													Or8g37b			Oxtr
			Idh2			Snap29													Or8g37c			P2rx6
			Abcc8			Snap47													Or8g4			P2ry10
			Adcyap1			Snca													Or8g50			P2ry4
			Cdkn2b			Stxbp1													Or8g50b			Pabir2
			Cysltr2			Sv2a													Or8g52			Pabir3
			Dicer1			Synj1													Or8g52b			Pabpc1l2a
			Hes1			Unc13a													Or8h10			Pabpc1l2b
			Idh2			Unc13b													Or8h10b			Pabpc5
			Mfn2			Unc13c													Or8h10c			Pacs2
			Mir146a			Vamp1													Or8h6			Pagr1
			Nf1			Nlgn1													Or8h7			Pak2
			Notch1			Pclo													Or8h9			Pak3
			Ptn			Psen1													Or8i2			Pasd1
			Rb1			Scrib													Or8j3			Pask
			Sox11			Syt1													Or8j3b			Pax6
			Tert			Fgf22													Or8k1			Paxip1
			Tp53			Igsf11													Or8k16			Pbdc1
			Tspo			Nrxn3													Or8k16b			Pcbp3
			Atoh1			Ptprd													Or8k20			Pcdh10
			Pitx3			Ptprs													Or8k22			Pcdh11x
			Lbx1			Mecp2													Or8k23			Pcdh15
			Dll1			Bdnf													Or8k24			Pcdh19
			Fgfr3			Ntrk2													Or8k25			Pcnt
			Hes1			Plat													Or8k27			Pcp4
			Hes5			Plg													Or8k3			Pcsk1n
			Notch1			Cnr1													Or8k30b			Pcyt1a
			Hes1			Cnr2													Or8k31			Pcyt1b
			Hes5			F2r													Or8k32			Pde4a
			Stap1			Grm5													Or8k33			Pde4b
			Bdnf			Ntrk2													Or8k39			Pdha1
			Btg2			Gucy1b1													Or8k40			Pdk3
			Cd24			Il1rap													Or8s10			Pdlim3
			Ctnna1			Il1rapl1													Or8s16			Pdxdc1
			Fgfr3			Ptprd													Or8s2			Pdzd11
			Gata2			Efnb3													Or8s5			Pdzd4
			Kctd11			Ephb2													Or8s8			Pdzd9
			Kifap3			Nptn													Or8u10			Pecam1
			Mir137			Cbln1													Or8u3			Pemt
			Nf1			Cbln2													Or8u8			Per1
			Pax6			Cbln4													Or8u9			Pfkfb1
			Prox1			Igsf21													Or8w1			Pfkfb2
[truncated: 3,066 more rows]
