# Supplementary material for: An in vitro neurobacterial interface reveals direct modulation of neuronal function by gut bacteria
Source: Sci Rep. 2025 Jul 15;15:25535. doi: 10.1038/s41598-025-10382-7 (PMC12264013; doi:10.1038/s41598-025-10382-7)
Supplement: Supplementary file 2 — Supplementary Material 2 [file 41598_2025_10382_MOESM2_ESM.zip › Supplementary Annexes/Annex 3- Biololgical processes.xlsx]

## Sheet: UP ALL
Analysis Type:	PANTHER Overrepresentation Test (Released 20240807)
Annotation Version and Release Date:	GO Ontology database DOI: 10.5281/zenodo.12173881 Released 2024-06-17
Analyzed List:	DEGS UP.txt (Rattus norvegicus)
Reference List:	Rattus norvegicus (all genes in database)
Test Type:	FISHER
Correction:	FDR
GO biological process complete	in Rattus genome	in ur dataset	expected		Fold Enrichment	raw pv	FDR
activation of plasma proteins involved in acute inflammatory response (GO:0002541)	1	1	.01	+	> 100	6.25E-03	2.49E-01
lncRNA processing (GO:0180035)	1	1	.01	+	> 100	6.25E-03	2.48E-01
negative regulation of elastin catabolic process (GO:0060311)	1	1	.01	+	> 100	6.25E-03	2.48E-01
regulation of elastin catabolic process (GO:0060310)	1	1	.01	+	> 100	6.25E-03	2.47E-01
mitochondrial citrate transmembrane transport (GO:0006843)	1	1	.01	+	> 100	6.25E-03	2.46E-01
nicotinamide riboside catabolic process (GO:0006738)	1	1	.01	+	> 100	6.25E-03	2.46E-01
asymmetric protein localization involved in cell fate determination (GO:0045167)	1	1	.01	+	> 100	6.25E-03	2.45E-01
lysophospholipid translocation (GO:0140329)	1	1	.01	+	> 100	6.25E-03	2.44E-01
response to menaquinone (GO:0032572)	1	1	.01	+	> 100	6.25E-03	2.44E-01
tripeptide import across plasma membrane (GO:0140207)	1	1	.01	+	> 100	6.25E-03	2.43E-01
mitochondrial tricarboxylic acid transmembrane transport (GO:1990546)	1	1	.01	+	> 100	6.25E-03	2.43E-01
negative regulation of cellular organofluorine metabolic process (GO:0090350)	1	1	.01	+	> 100	6.25E-03	2.42E-01
negative regulation of cellular organohalogen metabolic process (GO:0090349)	1	1	.01	+	> 100	6.25E-03	2.41E-01
regulation of cellular organofluorine metabolic process (GO:0090348)	1	1	.01	+	> 100	6.25E-03	2.41E-01
regulation of cellular organohalogen metabolic process (GO:0090347)	1	1	.01	+	> 100	6.25E-03	2.40E-01
negative regulation of neural crest formation (GO:0090301)	1	1	.01	+	> 100	6.25E-03	2.39E-01
regulation of neural crest formation (GO:0090299)	1	1	.01	+	> 100	6.25E-03	2.39E-01
pyridine nucleoside catabolic process (GO:0070638)	1	1	.01	+	> 100	6.25E-03	2.38E-01
pyridine nucleoside metabolic process (GO:0070637)	1	1	.01	+	> 100	6.25E-03	2.38E-01
N-acetylmannosamine metabolic process (GO:0006051)	1	1	.01	+	> 100	6.25E-03	2.37E-01
mannosamine metabolic process (GO:0006050)	1	1	.01	+	> 100	6.25E-03	2.36E-01
negative regulation of exit from mitosis (GO:0001100)	1	1	.01	+	> 100	6.25E-03	2.36E-01
positive regulation of adaptive immune memory response (GO:1905676)	1	1	.01	+	> 100	6.25E-03	2.35E-01
uterine smooth muscle contraction (GO:0070471)	1	1	.01	+	> 100	6.25E-03	2.35E-01
positive regulation of L-arginine import across plasma membrane (GO:1905589)	1	1	.01	+	> 100	6.25E-03	2.34E-01
positive regulation of L-lysine import across plasma membrane (GO:1905010)	1	1	.01	+	> 100	6.25E-03	2.34E-01
regulation of L-lysine import across plasma membrane (GO:1905008)	1	1	.01	+	> 100	6.25E-03	2.33E-01
regulation of phosphatidylserine metabolic process (GO:0150178)	1	1	.01	+	> 100	6.25E-03	2.32E-01
regulation of phosphatidylethanolamine metabolic process (GO:0150175)	1	1	.01	+	> 100	6.25E-03	2.32E-01
brassinosteroid biosynthetic process (GO:0016132)	1	1	.01	+	> 100	6.25E-03	2.31E-01
brassinosteroid metabolic process (GO:0016131)	1	1	.01	+	> 100	6.25E-03	2.31E-01
phytosteroid biosynthetic process (GO:0016129)	1	1	.01	+	> 100	6.25E-03	2.30E-01
phytosteroid metabolic process (GO:0016128)	1	1	.01	+	> 100	6.25E-03	2.30E-01
L-asparagine import across plasma membrane (GO:1903811)	1	1	.01	+	> 100	6.25E-03	2.29E-01
negative regulation of collagen catabolic process (GO:0010711)	1	1	.01	+	> 100	6.25E-03	2.28E-01
negative regulation of I-kappaB phosphorylation (GO:1903720)	1	1	.01	+	> 100	6.25E-03	2.28E-01
cardiac neuron differentiation (GO:0060945)	1	1	.01	+	> 100	6.25E-03	2.27E-01
nicotinamide riboside metabolic process (GO:0046495)	1	1	.01	+	> 100	6.25E-03	2.27E-01
response to 4-nitroquinoline N-oxide (GO:0072724)	1	1	.01	+	> 100	6.25E-03	2.26E-01
neurotransmitter secretion involved in regulation of skeletal muscle contraction (GO:0014860)	1	1	.01	+	> 100	6.25E-03	2.26E-01
positive regulation of prostaglandin secretion involved in immune response (GO:0061078)	1	1	.01	+	> 100	6.25E-03	2.25E-01
regulation of neuronal signal transduction (GO:1902847)	1	1	.01	+	> 100	6.25E-03	2.25E-01
medium-term memory (GO:0072375)	2	1	.01	+	79.97	1.25E-02	3.42E-01
granuloma formation (GO:0002432)	2	1	.01	+	79.97	1.25E-02	3.42E-01
glycine biosynthetic process, by transamination of glyoxylate (GO:0019265)	2	1	.01	+	79.97	1.25E-02	3.41E-01
futile creatine cycle (GO:0140651)	2	1	.01	+	79.97	1.25E-02	3.41E-01
viral RNA genome packaging (GO:0019074)	2	1	.01	+	79.97	1.25E-02	3.40E-01
viral genome packaging (GO:0019072)	2	1	.01	+	79.97	1.25E-02	3.39E-01
negative regulation of CD8-positive, alpha-beta T cell proliferation (GO:2000565)	2	1	.01	+	79.97	1.25E-02	3.39E-01
serotonin biosynthetic process from tryptophan (GO:0006587)	2	1	.01	+	79.97	1.25E-02	3.38E-01
positive regulation of glutamine transport (GO:2000487)	2	1	.01	+	79.97	1.25E-02	3.37E-01
intussusceptive angiogenesis (GO:0002041)	2	1	.01	+	79.97	1.25E-02	3.37E-01
negative regulation of fibroblast growth factor receptor signaling pathway involved in neural plate anterior/posterior pattern formation (GO:2000314)	2	1	.01	+	79.97	1.25E-02	3.36E-01
regulation of fibroblast growth factor receptor signaling pathway involved in neural plate anterior/posterior pattern formation (GO:2000313)	2	1	.01	+	79.97	1.25E-02	3.36E-01
negative regulation of hydrogen peroxide catabolic process (GO:2000296)	2	1	.01	+	79.97	1.25E-02	3.35E-01
hydrogen sulfide metabolic process (GO:0070813)	4	2	.03	+	79.97	2.31E-04	2.92E-02
response to toluene (GO:1901424)	2	1	.01	+	79.97	1.25E-02	3.34E-01
glyoxylate cycle (GO:0006097)	2	1	.01	+	79.97	1.25E-02	3.34E-01
positive regulation of collagen catabolic process (GO:0120158)	2	1	.01	+	79.97	1.25E-02	3.33E-01
aldosterone secretion (GO:0035932)	2	1	.01	+	79.97	1.25E-02	3.33E-01
mineralocorticoid secretion (GO:0035931)	2	1	.01	+	79.97	1.25E-02	3.32E-01
CD4-positive, alpha-beta T cell costimulation (GO:0035783)	2	1	.01	+	79.97	1.25E-02	3.32E-01
tricarboxylic acid transmembrane transport (GO:0035674)	2	1	.01	+	79.97	1.25E-02	3.31E-01
biotin import across plasma membrane (GO:1905135)	2	1	.01	+	79.97	1.25E-02	3.30E-01
negative regulation of vitamin D biosynthetic process (GO:0010957)	2	1	.01	+	79.97	1.25E-02	3.30E-01
L-histidine import across plasma membrane (GO:1903810)	2	1	.01	+	79.97	1.25E-02	3.29E-01
oxalic acid secretion (GO:0046724)	2	1	.01	+	79.97	1.25E-02	3.29E-01
asparagine transmembrane transport (GO:1903713)	2	1	.01	+	79.97	1.25E-02	3.28E-01
leading edge cell differentiation (GO:0035026)	2	1	.01	+	79.97	1.25E-02	3.27E-01
renal phosphate ion absorption (GO:0097291)	2	1	.01	+	79.97	1.25E-02	3.27E-01
negative regulation of cell differentiation involved in embryonic placenta development (GO:0060806)	2	1	.01	+	79.97	1.25E-02	3.26E-01
glutamine secretion (GO:0010585)	2	1	.01	+	79.97	1.25E-02	3.26E-01
negative regulation of collagen fibril organization (GO:1904027)	2	1	.01	+	79.97	1.25E-02	3.25E-01
septum transversum development (GO:0003343)	2	1	.01	+	79.97	1.25E-02	3.25E-01
proepicardium development (GO:0003342)	2	1	.01	+	79.97	1.25E-02	3.24E-01
regulation of skeletal muscle contraction by neural stimulation via neuromuscular junction (GO:0014852)	2	1	.01	+	79.97	1.25E-02	3.24E-01
regulation of renal phosphate excretion (GO:1903402)	2	1	.01	+	79.97	1.25E-02	3.23E-01
positive regulation of neurofibrillary tangle assembly (GO:1902998)	2	1	.01	+	79.97	1.25E-02	3.22E-01
cardiac muscle tissue growth involved in heart morphogenesis (GO:0003245)	2	1	.01	+	79.97	1.25E-02	3.22E-01
macrophage fusion (GO:0034238)	2	1	.01	+	79.97	1.25E-02	3.21E-01
tricarboxylic acid transport (GO:0006842)	5	2	.03	+	63.97	3.83E-04	4.09E-02
lipid transport across blood-brain barrier (GO:1990379)	5	2	.03	+	63.97	3.83E-04	4.06E-02
cellular response to potassium ion starvation (GO:0051365)	5	2	.03	+	63.97	3.83E-04	4.04E-02
citrate transport (GO:0015746)	5	2	.03	+	63.97	3.83E-04	4.01E-02
regulation of collagen catabolic process (GO:0010710)	5	2	.03	+	63.97	3.83E-04	3.98E-02
positive regulation of extracellular matrix constituent secretion (GO:0003331)	5	2	.03	+	63.97	3.83E-04	3.95E-02
angiotensin-mediated drinking behavior (GO:0003051)	3	1	.02	+	53.31	1.86E-02	4.16E-01
negative regulation of blood vessel remodeling (GO:0060313)	3	1	.02	+	53.31	1.86E-02	4.15E-01
immune complex clearance (GO:0002434)	3	1	.02	+	53.31	1.86E-02	4.14E-01
angiotensin-mediated vasoconstriction involved in regulation of systemic arterial blood pressure (GO:0001998)	3	1	.02	+	53.31	1.86E-02	4.14E-01
positive regulation of T cell activation via T cell receptor contact with antigen bound to MHC molecule on antigen presenting cell (GO:2001190)	3	1	.02	+	53.31	1.86E-02	4.13E-01
negative regulation of macrophage inflammatory protein 1 alpha production (GO:0071641)	3	1	.02	+	53.31	1.86E-02	4.13E-01
release from viral latency (GO:0019046)	3	1	.02	+	53.31	1.86E-02	4.12E-01
latent virus replication (GO:0019045)	3	1	.02	+	53.31	1.86E-02	4.11E-01
viral latency (GO:0019042)	3	1	.02	+	53.31	1.86E-02	4.11E-01
threonine metabolic process (GO:0006566)	6	2	.04	+	53.31	5.73E-04	5.13E-02
non-canonical inflammasome complex assembly (GO:0160075)	3	1	.02	+	53.31	1.86E-02	4.10E-01
regulation of glutamine transport (GO:2000485)	3	1	.02	+	53.31	1.86E-02	4.10E-01
medium-chain fatty acid transport (GO:0001579)	3	1	.02	+	53.31	1.86E-02	4.09E-01
ovarian follicle rupture (GO:0001543)	3	1	.02	+	53.31	1.86E-02	4.08E-01
positive regulation of oxygen metabolic process (GO:2000376)	3	1	.02	+	53.31	1.86E-02	4.08E-01
positive regulation of tumor necrosis factor (ligand) superfamily member 11 production (GO:2000309)	3	1	.02	+	53.31	1.86E-02	4.07E-01
regulation of tumor necrosis factor (ligand) superfamily member 11 production (GO:2000307)	3	1	.02	+	53.31	1.86E-02	4.07E-01
isoquinoline alkaloid metabolic process (GO:0033076)	3	1	.02	+	53.31	1.86E-02	4.06E-01
hydrogen sulfide biosynthetic process (GO:0070814)	3	1	.02	+	53.31	1.86E-02	4.05E-01
response to raffinose (GO:1901545)	3	1	.02	+	53.31	1.86E-02	4.05E-01
regulation of platelet-derived growth factor production (GO:0090361)	3	1	.02	+	53.31	1.86E-02	4.04E-01
positive regulation of sodium-dependent phosphate transport (GO:2000120)	3	1	.02	+	53.31	1.86E-02	4.04E-01
pyridoxine transport (GO:0031923)	3	1	.02	+	53.31	1.86E-02	4.03E-01
vitamin B6 transport (GO:0031919)	3	1	.02	+	53.31	1.86E-02	4.03E-01
lactone catabolic process (GO:1901335)	3	1	.02	+	53.31	1.86E-02	4.02E-01
regulation of adaptive immune memory response (GO:1905674)	3	1	.02	+	53.31	1.86E-02	4.01E-01
alkaloid catabolic process (GO:0009822)	3	1	.02	+	53.31	1.86E-02	4.01E-01
larynx development (GO:0120224)	3	1	.02	+	53.31	1.86E-02	4.00E-01
larynx morphogenesis (GO:0120223)	3	1	.02	+	53.31	1.86E-02	4.00E-01
regulation of L-arginine import across plasma membrane (GO:1905541)	3	1	.02	+	53.31	1.86E-02	3.99E-01
vascular endothelial cell proliferation (GO:0101023)	3	1	.02	+	53.31	1.86E-02	3.99E-01
rRNA import into mitochondrion (GO:0035928)	3	1	.02	+	53.31	1.86E-02	3.98E-01
rRNA transport (GO:0051029)	3	1	.02	+	53.31	1.86E-02	3.97E-01
positive regulation of excitatory synapse assembly (GO:1904891)	3	1	.02	+	53.31	1.86E-02	3.97E-01
cellular response to thyrotropin-releasing hormone (GO:1905229)	3	1	.02	+	53.31	1.86E-02	3.96E-01
glyoxylate catabolic process (GO:0009436)	3	1	.02	+	53.31	1.86E-02	3.96E-01
long-chain fatty-acyl-CoA catabolic process (GO:0036116)	3	1	.02	+	53.31	1.86E-02	3.95E-01
positive regulation of intracellular mRNA localization (GO:1904582)	3	1	.02	+	53.31	1.86E-02	3.95E-01
protein targeting to lysosome involved in chaperone-mediated autophagy (GO:0061740)	3	1	.02	+	53.31	1.86E-02	3.94E-01
biotin transport (GO:0015878)	3	1	.02	+	53.31	1.86E-02	3.94E-01
peptidoglycan transport (GO:0015835)	3	1	.02	+	53.31	1.86E-02	3.93E-01
negative regulation of matrix metallopeptidase secretion (GO:1904465)	3	1	.02	+	53.31	1.86E-02	3.92E-01
isoleucine biosynthetic process (GO:0009097)	3	1	.02	+	53.31	1.86E-02	3.92E-01
rod bipolar cell differentiation (GO:1904389)	3	1	.02	+	53.31	1.86E-02	3.91E-01
endoplasmic reticulum mannose trimming (GO:1904380)	3	1	.02	+	53.31	1.86E-02	3.91E-01
cellular response to raffinose (GO:0097403)	3	1	.02	+	53.31	1.86E-02	3.90E-01
negative regulation of extracellular matrix disassembly (GO:0010716)	3	1	.02	+	53.31	1.86E-02	3.90E-01
positive regulation of retrograde protein transport, ER to cytosol (GO:1904154)	3	1	.02	+	53.31	1.86E-02	3.89E-01
dermatan sulfate biosynthetic process (GO:0030208)	3	1	.02	+	53.31	1.86E-02	3.89E-01
cellular response to anisomycin (GO:0072740)	3	1	.02	+	53.31	1.86E-02	3.88E-01
urate biosynthetic process (GO:0034418)	3	1	.02	+	53.31	1.86E-02	3.88E-01
regulation of neurofibrillary tangle assembly (GO:1902996)	3	1	.02	+	53.31	1.86E-02	3.87E-01
chorio-allantoic fusion (GO:0060710)	10	3	.06	+	47.98	2.78E-05	6.65E-03
brain renin-angiotensin system (GO:0002035)	7	2	.04	+	45.69	7.99E-04	6.57E-02
L-serine metabolic process (GO:0006563)	11	3	.07	+	43.62	3.81E-05	7.64E-03
L-cysteine catabolic process (GO:0019448)	4	1	.03	+	39.98	2.48E-02	4.76E-01
negative regulation of vitamin metabolic process (GO:0046137)	4	1	.03	+	39.98	2.48E-02	4.75E-01
transsulfuration (GO:0019346)	4	1	.03	+	39.98	2.48E-02	4.74E-01
deoxyinosine metabolic process (GO:0046094)	4	1	.03	+	39.98	2.48E-02	4.74E-01
asparagine transport (GO:0006867)	4	1	.03	+	39.98	2.48E-02	4.73E-01
Wnt signaling pathway, calcium modulating pathway (GO:0007223)	4	1	.03	+	39.98	2.48E-02	4.73E-01
NADP biosynthetic process (GO:0006741)	4	1	.03	+	39.98	2.48E-02	4.72E-01
phosphatidylserine biosynthetic process (GO:0006659)	4	1	.03	+	39.98	2.48E-02	4.71E-01
phosphocreatine metabolic process (GO:0006603)	4	1	.03	+	39.98	2.48E-02	4.71E-01
phosphagen metabolic process (GO:0006599)	4	1	.03	+	39.98	2.48E-02	4.70E-01
L-serine catabolic process (GO:0006565)	4	1	.03	+	39.98	2.48E-02	4.70E-01
lysophospholipid transport (GO:0051977)	4	1	.03	+	39.98	2.48E-02	4.69E-01
regulation of renal output by angiotensin (GO:0002019)	4	1	.03	+	39.98	2.48E-02	4.69E-01
renin-angiotensin regulation of aldosterone production (GO:0002018)	4	1	.03	+	39.98	2.48E-02	4.68E-01
regulation of oxygen metabolic process (GO:2000374)	4	1	.03	+	39.98	2.48E-02	4.67E-01
negative regulation of mitochondrial membrane permeability involved in apoptotic process (GO:1902109)	4	1	.03	+	39.98	2.48E-02	4.67E-01
medium-chain fatty acid catabolic process (GO:0051793)	4	1	.03	+	39.98	2.48E-02	4.66E-01
cellular response to prolactin (GO:1990646)	8	2	.05	+	39.98	1.06E-03	8.19E-02
negative regulation of lymphocyte chemotaxis (GO:1901624)	4	1	.03	+	39.98	2.48E-02	4.66E-01
regulation of hydrogen peroxide catabolic process (GO:2000295)	4	1	.03	+	39.98	2.48E-02	4.65E-01
L-histidine transport (GO:1902024)	4	1	.03	+	39.98	2.48E-02	4.64E-01
deoxyinosine catabolic process (GO:0006149)	4	1	.03	+	39.98	2.48E-02	4.64E-01
inosine catabolic process (GO:0006148)	4	1	.03	+	39.98	2.48E-02	4.63E-01
adrenomedullin receptor signaling pathway (GO:1990410)	4	1	.03	+	39.98	2.48E-02	4.63E-01
negative regulation of fibroblast growth factor production (GO:0090272)	4	1	.03	+	39.98	2.48E-02	4.62E-01
mannoprotein catabolic process (GO:0006058)	4	1	.03	+	39.98	2.48E-02	4.62E-01
mannoprotein metabolic process (GO:0006056)	4	1	.03	+	39.98	2.48E-02	4.61E-01
central nervous system myelin maintenance (GO:0032286)	4	1	.03	+	39.98	2.48E-02	4.60E-01
primary amino compound biosynthetic process (GO:1901162)	4	1	.03	+	39.98	2.48E-02	4.60E-01
Harderian gland development (GO:0070384)	4	1	.03	+	39.98	2.48E-02	4.59E-01
cardiolipin biosynthetic process (GO:0032049)	8	2	.05	+	39.98	1.06E-03	8.14E-02
regulation of response to salt stress (GO:1901000)	4	1	.03	+	39.98	2.48E-02	4.59E-01
dermatan sulfate proteoglycan biosynthetic process (GO:0050651)	4	1	.03	+	39.98	2.48E-02	4.58E-01
T-helper 1 cell activation (GO:0035711)	4	1	.03	+	39.98	2.48E-02	4.58E-01
L-alanine catabolic process (GO:0042853)	4	1	.03	+	39.98	2.48E-02	4.57E-01
L-alanine metabolic process (GO:0042851)	4	1	.03	+	39.98	2.48E-02	4.56E-01
monocyte extravasation (GO:0035696)	4	1	.03	+	39.98	2.48E-02	4.56E-01
histidine transport (GO:0015817)	4	1	.03	+	39.98	2.48E-02	4.55E-01
regulation of cellular hyperosmotic salinity response (GO:1900069)	4	1	.03	+	39.98	2.48E-02	4.55E-01
cysteine catabolic process (GO:0009093)	4	1	.03	+	39.98	2.48E-02	4.54E-01
homoserine metabolic process (GO:0009092)	4	1	.03	+	39.98	2.48E-02	4.54E-01
cone retinal bipolar cell differentiation (GO:1904390)	4	1	.03	+	39.98	2.48E-02	4.53E-01
serotonin biosynthetic process (GO:0042427)	4	1	.03	+	39.98	2.48E-02	4.53E-01
L-glutamine import across plasma membrane (GO:1903803)	4	1	.03	+	39.98	2.48E-02	4.52E-01
phosphagen biosynthetic process (GO:0042396)	4	1	.03	+	39.98	2.48E-02	4.52E-01
growth plate cartilage chondrocyte growth (GO:0003430)	4	1	.03	+	39.98	2.48E-02	4.51E-01
regulation of acetyl-CoA biosynthetic process from pyruvate (GO:0010510)	4	1	.03	+	39.98	2.48E-02	4.50E-01
response to anisomycin (GO:0072739)	4	1	.03	+	39.98	2.48E-02	4.50E-01
glyoxylate metabolic process (GO:0046487)	8	2	.05	+	39.98	1.06E-03	8.10E-02
L-cysteine metabolic process (GO:0046439)	4	1	.03	+	39.98	2.48E-02	4.49E-01
left ventricular cardiac muscle tissue morphogenesis (GO:0003220)	4	1	.03	+	39.98	2.48E-02	4.49E-01
phosphocreatine biosynthetic process (GO:0046314)	4	1	.03	+	39.98	2.48E-02	4.48E-01
establishment of blood-nerve barrier (GO:0008065)	4	1	.03	+	39.98	2.48E-02	4.48E-01
regulation of vitamin D biosynthetic process (GO:0060556)	4	1	.03	+	39.98	2.48E-02	4.47E-01
tripeptide transport (GO:0042939)	13	3	.08	+	36.91	6.54E-05	1.12E-02
phosphatidylglycerol biosynthetic process (GO:0006655)	9	2	.06	+	35.54	1.36E-03	9.64E-02
tripeptide transmembrane transport (GO:0035443)	9	2	.06	+	35.54	1.36E-03	9.60E-02
proline catabolic process to glutamate (GO:0010133)	5	1	.03	+	31.99	3.09E-02	5.25E-01
deoxyadenosine metabolic process (GO:0046090)	5	1	.03	+	31.99	3.09E-02	5.24E-01
positive regulation of membrane hyperpolarization (GO:1902632)	5	1	.03	+	31.99	3.09E-02	5.23E-01
central nervous system vasculogenesis (GO:0022009)	5	1	.03	+	31.99	3.09E-02	5.23E-01
regulation of T cell activation via T cell receptor contact with antigen bound to MHC molecule on antigen presenting cell (GO:2001188)	5	1	.03	+	31.99	3.09E-02	5.22E-01
galactose catabolic process via UDP-galactose (GO:0033499)	5	1	.03	+	31.99	3.09E-02	5.22E-01
G protein-coupled receptor signaling pathway coupled to cGMP nucleotide second messenger (GO:0007199)	5	1	.03	+	31.99	3.09E-02	5.21E-01
phosphatidylethanolamine biosynthetic process (GO:0006646)	10	2	.06	+	31.99	1.69E-03	1.12E-01
negative regulation of chemokine (C-C motif) ligand 5 production (GO:0071650)	5	1	.03	+	31.99	3.09E-02	5.20E-01
soft palate development (GO:0060023)	5	1	.03	+	31.99	3.09E-02	5.20E-01
threonine catabolic process (GO:0006567)	5	1	.03	+	31.99	3.09E-02	5.19E-01
L-serine biosynthetic process (GO:0006564)	5	1	.03	+	31.99	3.09E-02	5.19E-01
detoxification of cadmium ion (GO:0071585)	5	1	.03	+	31.99	3.09E-02	5.18E-01
cysteine metabolic process (GO:0006534)	10	2	.06	+	31.99	1.69E-03	1.11E-01
alanine catabolic process (GO:0006524)	5	1	.03	+	31.99	3.09E-02	5.18E-01
alanine metabolic process (GO:0006522)	5	1	.03	+	31.99	3.09E-02	5.17E-01
ovarian follicle atresia (GO:0001552)	5	1	.03	+	31.99	3.09E-02	5.16E-01
cellular response to corticotropin-releasing hormone stimulus (GO:0071376)	5	1	.03	+	31.99	3.09E-02	5.16E-01
dipeptide import across plasma membrane (GO:0140206)	5	1	.03	+	31.99	3.09E-02	5.15E-01
oligopeptide import across plasma membrane (GO:0140205)	5	1	.03	+	31.99	3.09E-02	5.15E-01
regulation of sodium-dependent phosphate transport (GO:2000118)	5	1	.03	+	31.99	3.09E-02	5.14E-01
deoxyadenosine catabolic process (GO:0006157)	5	1	.03	+	31.99	3.09E-02	5.14E-01
negative regulation of phospholipid biosynthetic process (GO:0071072)	5	1	.03	+	31.99	3.09E-02	5.13E-01
negative regulation of neurotrophin TRK receptor signaling pathway (GO:0051387)	5	1	.03	+	31.99	3.09E-02	5.12E-01
regulation of acyl-CoA biosynthetic process (GO:0050812)	5	1	.03	+	31.99	3.09E-02	5.12E-01
stress response to cadmium ion (GO:1990170)	5	1	.03	+	31.99	3.09E-02	5.11E-01
corticosteroid hormone secretion (GO:0035930)	5	1	.03	+	31.99	3.09E-02	5.11E-01
RNA import into mitochondrion (GO:0035927)	5	1	.03	+	31.99	3.09E-02	5.10E-01
extracellular matrix constituent secretion (GO:0070278)	5	1	.03	+	31.99	3.09E-02	5.10E-01
response to corticotropin-releasing hormone (GO:0043435)	5	1	.03	+	31.99	3.09E-02	5.09E-01
ciliary neurotrophic factor-mediated signaling pathway (GO:0070120)	5	1	.03	+	31.99	3.09E-02	5.08E-01
response to thyrotropin-releasing hormone (GO:1905225)	5	1	.03	+	31.99	3.09E-02	5.08E-01
long-chain fatty acid import across plasma membrane (GO:0015911)	5	1	.03	+	31.99	3.09E-02	5.07E-01
branched-chain amino acid biosynthetic process (GO:0009082)	5	1	.03	+	31.99	3.09E-02	5.07E-01
positive regulation of protein catabolic process in the vacuole (GO:1904352)	5	1	.03	+	31.99	3.09E-02	5.06E-01
monoterpenoid metabolic process (GO:0016098)	5	1	.03	+	31.99	3.09E-02	5.06E-01
protein to membrane docking (GO:0022615)	5	1	.03	+	31.99	3.09E-02	5.05E-01
regulation of cell differentiation involved in embryonic placenta development (GO:0060800)	5	1	.03	+	31.99	3.09E-02	5.05E-01
myoblast fusion involved in skeletal muscle regeneration (GO:0014905)	5	1	.03	+	31.99	3.09E-02	5.04E-01
vasopressin secretion (GO:0030103)	5	1	.03	+	31.99	3.09E-02	5.04E-01
negative regulation of mature B cell apoptotic process (GO:0002906)	5	1	.03	+	31.99	3.09E-02	5.03E-01
regulation of mature B cell apoptotic process (GO:0002905)	5	1	.03	+	31.99	3.09E-02	5.02E-01
regulation of extracellular matrix constituent secretion (GO:0003330)	10	2	.06	+	31.99	1.69E-03	1.11E-01
response to muscle activity involved in regulation of muscle adaptation (GO:0014873)	5	1	.03	+	31.99	3.09E-02	5.02E-01
skeletal muscle satellite cell maintenance involved in skeletal muscle regeneration (GO:0014834)	5	1	.03	+	31.99	3.09E-02	5.01E-01
gephyrin clustering involved in postsynaptic density assembly (GO:0097116)	5	1	.03	+	31.99	3.09E-02	5.01E-01
apoptotic process involved in heart morphogenesis (GO:0003278)	5	1	.03	+	31.99	3.09E-02	5.00E-01
skeletal muscle satellite cell activation (GO:0014719)	5	1	.03	+	31.99	3.09E-02	5.00E-01
muscular septum morphogenesis (GO:0003150)	5	1	.03	+	31.99	3.09E-02	4.99E-01
labyrinthine layer morphogenesis (GO:0060713)	27	5	.17	+	29.62	6.44E-07	3.59E-04
positive regulation of monocyte differentiation (GO:0045657)	11	2	.07	+	29.08	2.06E-03	1.24E-01
glutathione transport (GO:0034635)	11	2	.07	+	29.08	2.06E-03	1.23E-01
purine deoxyribonucleoside catabolic process (GO:0046124)	6	1	.04	+	26.66	3.69E-02	5.70E-01
inosine metabolic process (GO:0046102)	6	1	.04	+	26.66	3.69E-02	5.69E-01
galactose catabolic process (GO:0019388)	6	1	.04	+	26.66	3.69E-02	5.68E-01
dAMP catabolic process (GO:0046059)	6	1	.04	+	26.66	3.69E-02	5.68E-01
cellular response to norepinephrine stimulus (GO:0071874)	6	1	.04	+	26.66	3.69E-02	5.67E-01
negative regulation of extracellular matrix organization (GO:1903054)	12	2	.08	+	26.66	2.46E-03	1.44E-01
positive regulation of natural killer cell chemotaxis (GO:2000503)	6	1	.04	+	26.66	3.69E-02	5.67E-01
proline catabolic process (GO:0006562)	6	1	.04	+	26.66	3.69E-02	5.66E-01
osteoclast proliferation (GO:0002158)	6	1	.04	+	26.66	3.69E-02	5.66E-01
gamma-aminobutyric acid import (GO:0051939)	6	1	.04	+	26.66	3.69E-02	5.65E-01
blood vessel endothelial cell proliferation involved in sprouting angiogenesis (GO:0002043)	6	1	.04	+	26.66	3.69E-02	5.64E-01
succinate transmembrane transport (GO:0071422)	6	1	.04	+	26.66	3.69E-02	5.64E-01
regulation of blood volume by renin-angiotensin (GO:0002016)	12	2	.08	+	26.66	2.46E-03	1.43E-01
medium-chain fatty acid biosynthetic process (GO:0051792)	6	1	.04	+	26.66	3.69E-02	5.63E-01
response to prolactin (GO:1990637)	12	2	.08	+	26.66	2.46E-03	1.43E-01
positive regulation of protein exit from endoplasmic reticulum (GO:0070863)	12	2	.08	+	26.66	2.46E-03	1.42E-01
protein targeting to vacuole involved in autophagy (GO:0071211)	6	1	.04	+	26.66	3.69E-02	5.63E-01
detection of lipopolysaccharide (GO:0032497)	6	1	.04	+	26.66	3.69E-02	5.62E-01
glucose import in response to insulin stimulus (GO:0044381)	6	1	.04	+	26.66	3.69E-02	5.62E-01
fucose metabolic process (GO:0006004)	6	1	.04	+	26.66	3.69E-02	5.61E-01
dipeptide transport (GO:0042938)	6	1	.04	+	26.66	3.69E-02	5.60E-01
pyruvate biosynthetic process (GO:0042866)	6	1	.04	+	26.66	3.69E-02	5.60E-01
regulation of intracellular mRNA localization (GO:1904580)	6	1	.04	+	26.66	3.69E-02	5.59E-01
positive regulation of nuclear-transcribed mRNA catabolic process, deadenylation-dependent decay (GO:1900153)	12	2	.08	+	26.66	2.46E-03	1.42E-01
dipeptide transmembrane transport (GO:0035442)	6	1	.04	+	26.66	3.69E-02	5.59E-01
nuclear-transcribed mRNA catabolic process, deadenylation-independent decay (GO:0031086)	6	1	.04	+	26.66	3.69E-02	5.58E-01
succinate transport (GO:0015744)	6	1	.04	+	26.66	3.69E-02	5.58E-01
indole-containing compound biosynthetic process (GO:0042435)	6	1	.04	+	26.66	3.69E-02	5.57E-01
negative regulation of phospholipid metabolic process (GO:1903726)	6	1	.04	+	26.66	3.69E-02	5.57E-01
operant conditioning (GO:0035106)	6	1	.04	+	26.66	3.69E-02	5.56E-01
L-histidine transmembrane transport (GO:0089709)	6	1	.04	+	26.66	3.69E-02	5.55E-01
membrane to membrane docking (GO:0022614)	6	1	.04	+	26.66	3.69E-02	5.55E-01
chondrocyte hypertrophy (GO:0003415)	6	1	.04	+	26.66	3.69E-02	5.54E-01
osteoclast fusion (GO:0072675)	6	1	.04	+	26.66	3.69E-02	5.54E-01
growth involved in heart morphogenesis (GO:0003241)	6	1	.04	+	26.66	3.69E-02	5.53E-01
uterus morphogenesis (GO:0061038)	6	1	.04	+	26.66	3.69E-02	5.53E-01
chondroblast differentiation (GO:0060591)	6	1	.04	+	26.66	3.69E-02	5.52E-01
oligopeptide transport (GO:0006857)	19	3	.12	+	25.25	2.16E-04	2.80E-02
embryonic placenta morphogenesis (GO:0060669)	32	5	.20	+	24.99	1.57E-06	6.20E-04
vascular associated smooth muscle cell proliferation (GO:1990874)	13	2	.08	+	24.60	2.89E-03	1.60E-01
cardiolipin metabolic process (GO:0032048)	13	2	.08	+	24.60	2.89E-03	1.59E-01
cellular response to phorbol 13-acetate 12-myristate (GO:1904628)	13	2	.08	+	24.60	2.89E-03	1.58E-01
response to phorbol 13-acetate 12-myristate (GO:1904627)	13	2	.08	+	24.60	2.89E-03	1.58E-01
renal control of peripheral vascular resistance involved in regulation of systemic arterial blood pressure (GO:0003072)	7	1	.04	+	22.85	4.30E-02	6.21E-01
purine ribonucleoside catabolic process (GO:0046130)	7	1	.04	+	22.85	4.30E-02	6.20E-01
purine deoxyribonucleoside metabolic process (GO:0046122)	7	1	.04	+	22.85	4.30E-02	6.19E-01
positive regulation of cell-cell adhesion mediated by integrin (GO:0033634)	7	1	.04	+	22.85	4.30E-02	6.19E-01
regulation of aldosterone secretion (GO:2000858)	7	1	.04	+	22.85	4.30E-02	6.18E-01
regulation of mineralocorticoid secretion (GO:2000855)	7	1	.04	+	22.85	4.30E-02	6.18E-01
renal response to blood flow involved in circulatory renin-angiotensin regulation of systemic arterial blood pressure (GO:0001999)	7	1	.04	+	22.85	4.30E-02	6.17E-01
N-acetylneuraminate catabolic process (GO:0019262)	7	1	.04	+	22.85	4.30E-02	6.16E-01
negative regulation of CD8-positive, alpha-beta T cell activation (GO:2001186)	7	1	.04	+	22.85	4.30E-02	6.16E-01
CDP-choline pathway (GO:0006657)	7	1	.04	+	22.85	4.30E-02	6.15E-01
regulation of macrophage inflammatory protein 1 alpha production (GO:0071640)	7	1	.04	+	22.85	4.30E-02	6.15E-01
oviduct development (GO:0060066)	7	1	.04	+	22.85	4.30E-02	6.14E-01
glycine biosynthetic process (GO:0006545)	7	1	.04	+	22.85	4.30E-02	6.13E-01
adiponectin-activated signaling pathway (GO:0033211)	7	1	.04	+	22.85	4.30E-02	6.13E-01
conditioned taste aversion (GO:0001661)	7	1	.04	+	22.85	4.30E-02	6.12E-01
peptidyl-proline hydroxylation to 4-hydroxy-L-proline (GO:0018401)	7	1	.04	+	22.85	4.30E-02	6.12E-01
maintenance of blood vessel diameter homeostasis by renin-angiotensin (GO:0002034)	7	1	.04	+	22.85	4.30E-02	6.11E-01
regulation of keratinocyte apoptotic process (GO:1902172)	7	1	.04	+	22.85	4.30E-02	6.11E-01
regulation of microvillus assembly (GO:0032534)	7	1	.04	+	22.85	4.30E-02	6.10E-01
IMP catabolic process (GO:0006204)	7	1	.04	+	22.85	4.30E-02	6.09E-01
purine ribonucleoside salvage (GO:0006166)	7	1	.04	+	22.85	4.30E-02	6.09E-01
isocitrate metabolic process (GO:0006102)	7	1	.04	+	22.85	4.30E-02	6.08E-01
alkaloid metabolic process (GO:0009820)	7	1	.04	+	22.85	4.30E-02	6.08E-01
positive regulation of extracellular matrix assembly (GO:1901203)	14	2	.09	+	22.85	3.36E-03	1.75E-01
protein alpha-1,2-demannosylation (GO:0036508)	7	1	.04	+	22.85	4.30E-02	6.07E-01
protein demannosylation (GO:0036507)	7	1	.04	+	22.85	4.30E-02	6.07E-01
protein deglycosylation involved in glycoprotein catabolic process (GO:0035977)	7	1	.04	+	22.85	4.30E-02	6.06E-01
steroid hormone secretion (GO:0035929)	7	1	.04	+	22.85	4.30E-02	6.05E-01
negative regulation of mitochondrial outer membrane permeabilization involved in apoptotic signaling pathway (GO:1901029)	14	2	.09	+	22.85	3.36E-03	1.75E-01
negative regulation of membrane protein ectodomain proteolysis (GO:0051045)	7	1	.04	+	22.85	4.30E-02	6.05E-01
negative regulation of chemokine-mediated signaling pathway (GO:0070100)	7	1	.04	+	22.85	4.30E-02	6.04E-01
somatic stem cell division (GO:0048103)	14	2	.09	+	22.85	3.36E-03	1.74E-01
sulfur amino acid catabolic process (GO:0000098)	7	1	.04	+	22.85	4.30E-02	6.04E-01
regulation of axon diameter (GO:0031133)	7	1	.04	+	22.85	4.30E-02	6.03E-01
cellular response to wortmannin (GO:1904568)	7	1	.04	+	22.85	4.30E-02	6.03E-01
response to wortmannin (GO:1904567)	7	1	.04	+	22.85	4.30E-02	6.02E-01
alpha-ketoglutarate transport (GO:0015742)	7	1	.04	+	22.85	4.30E-02	6.02E-01
mannose trimming involved in glycoprotein ERAD pathway (GO:1904382)	7	1	.04	+	22.85	4.30E-02	6.01E-01
photoreceptor cell morphogenesis (GO:0008594)	7	1	.04	+	22.85	4.30E-02	6.00E-01
ubiquitin-dependent glycoprotein ERAD pathway (GO:0097466)	7	1	.04	+	22.85	4.30E-02	6.00E-01
negative regulation of macrophage chemotaxis (GO:0010760)	7	1	.04	+	22.85	4.30E-02	5.99E-01
positive regulation of norepinephrine secretion (GO:0010701)	7	1	.04	+	22.85	4.30E-02	5.99E-01
regulation of I-kappaB phosphorylation (GO:1903719)	7	1	.04	+	22.85	4.30E-02	5.98E-01
positive regulation of platelet-derived growth factor receptor signaling pathway (GO:0010641)	7	1	.04	+	22.85	4.30E-02	5.98E-01
growth plate cartilage chondrocyte development (GO:0003431)	7	1	.04	+	22.85	4.30E-02	5.97E-01
regulation of collagen fibril organization (GO:1904026)	7	1	.04	+	22.85	4.30E-02	5.97E-01
positive regulation of gap junction assembly (GO:1903598)	7	1	.04	+	22.85	4.30E-02	5.96E-01
spongiotrophoblast layer development (GO:0060712)	14	2	.09	+	22.85	3.36E-03	1.73E-01
positive regulation of cerebellar granule cell precursor proliferation (GO:0021940)	7	1	.04	+	22.85	4.30E-02	5.95E-01
branching involved in labyrinthine layer morphogenesis (GO:0060670)	14	2	.09	+	22.85	3.36E-03	1.73E-01
positive regulation of chemokine (C-X-C motif) ligand 2 production (GO:2000343)	15	2	.09	+	21.32	3.86E-03	1.89E-01
negative regulation of DNA damage response, signal transduction by p53 class mediator (GO:0043518)	15	2	.09	+	21.32	3.86E-03	1.88E-01
serine family amino acid catabolic process (GO:0009071)	15	2	.09	+	21.32	3.86E-03	1.88E-01
establishment of blood-brain barrier (GO:0060856)	15	2	.09	+	21.32	3.86E-03	1.87E-01
sphingosine-1-phosphate receptor signaling pathway (GO:0003376)	15	2	.09	+	21.32	3.86E-03	1.86E-01
detoxification of copper ion (GO:0010273)	8	1	.05	+	19.99	4.89E-02	6.55E-01
4-hydroxyproline metabolic process (GO:0019471)	8	1	.05	+	19.99	4.89E-02	6.55E-01
deoxyribonucleoside catabolic process (GO:0046121)	8	1	.05	+	19.99	4.89E-02	6.54E-01
cell-cell adhesion mediated by integrin (GO:0033631)	8	1	.05	+	19.99	4.89E-02	6.54E-01
glutamine transport (GO:0006868)	8	1	.05	+	19.99	4.89E-02	6.53E-01
blood vessel maturation (GO:0001955)	8	1	.05	+	19.99	4.89E-02	6.53E-01
Notch receptor processing (GO:0007220)	8	1	.05	+	19.99	4.89E-02	6.52E-01
phospholipase C-activating dopamine receptor signaling pathway (GO:0060158)	8	1	.05	+	19.99	4.89E-02	6.51E-01
isoleucine metabolic process (GO:0006549)	8	1	.05	+	19.99	4.89E-02	6.51E-01
migracytosis (GO:0140495)	8	1	.05	+	19.99	4.89E-02	6.50E-01
mitocytosis (GO:0160040)	8	1	.05	+	19.99	4.89E-02	6.50E-01
bile acid secretion (GO:0032782)	8	1	.05	+	19.99	4.89E-02	6.49E-01
sphingolipid mediated signaling pathway (GO:0090520)	16	2	.10	+	19.99	4.40E-03	2.05E-01
positive regulation of ceramide biosynthetic process (GO:2000304)	8	1	.05	+	19.99	4.89E-02	6.49E-01
response to vitamin K (GO:0032571)	8	1	.05	+	19.99	4.89E-02	6.48E-01
establishment of Golgi localization (GO:0051683)	8	1	.05	+	19.99	4.89E-02	6.47E-01
negative regulation of fatty acid beta-oxidation (GO:0031999)	8	1	.05	+	19.99	4.89E-02	6.47E-01
positive regulation of inclusion body assembly (GO:0090261)	8	1	.05	+	19.99	4.89E-02	6.46E-01
positive regulation of arachidonic acid secretion (GO:0090238)	8	1	.05	+	19.99	4.89E-02	6.46E-01
positive regulation of sphingolipid biosynthetic process (GO:0090154)	8	1	.05	+	19.99	4.89E-02	6.45E-01
coumarin metabolic process (GO:0009804)	8	1	.05	+	19.99	4.89E-02	6.45E-01
positive regulation of B cell receptor signaling pathway (GO:0050861)	8	1	.05	+	19.99	4.89E-02	6.44E-01
stress response to copper ion (GO:1990169)	8	1	.05	+	19.99	4.89E-02	6.43E-01
phenylpropanoid metabolic process (GO:0009698)	8	1	.05	+	19.99	4.89E-02	6.43E-01
neutrophil degranulation (GO:0043312)	8	1	.05	+	19.99	4.89E-02	6.42E-01
gamma-aminobutyric acid metabolic process (GO:0009448)	8	1	.05	+	19.99	4.89E-02	6.42E-01
fatty-acyl-CoA catabolic process (GO:0036115)	8	1	.05	+	19.99	4.89E-02	6.41E-01
oligopeptide transmembrane transport (GO:0035672)	16	2	.10	+	19.99	4.40E-03	2.04E-01
chaperone-mediated autophagy (GO:0061684)	8	1	.05	+	19.99	4.89E-02	6.41E-01
negative regulation of glial cell migration (GO:1903976)	8	1	.05	+	19.99	4.89E-02	6.40E-01
glutathione transmembrane transport (GO:0034775)	8	1	.05	+	19.99	4.89E-02	6.40E-01
heparan sulfate proteoglycan metabolic process (GO:0030201)	8	1	.05	+	19.99	4.89E-02	6.39E-01
heparan sulfate proteoglycan catabolic process (GO:0030200)	8	1	.05	+	19.99	4.89E-02	6.38E-01
cellular response to gonadotropin-releasing hormone (GO:0097211)	8	1	.05	+	19.99	4.89E-02	6.38E-01
brainstem development (GO:0003360)	8	1	.05	+	19.99	4.89E-02	6.37E-01
epithelial cell proliferation involved in liver morphogenesis (GO:0072575)	8	1	.05	+	19.99	4.89E-02	6.37E-01
hepatocyte proliferation (GO:0072574)	8	1	.05	+	19.99	4.89E-02	6.36E-01
trachea cartilage development (GO:0060534)	8	1	.05	+	19.99	4.89E-02	6.36E-01
response to zinc ion starvation (GO:0120127)	17	2	.11	+	18.82	4.96E-03	2.21E-01
serine family amino acid biosynthetic process (GO:0009070)	17	2	.11	+	18.82	4.96E-03	2.20E-01
3'-UTR-mediated mRNA destabilization (GO:0061158)	17	2	.11	+	18.82	4.96E-03	2.20E-01
cellular response to zinc ion starvation (GO:0034224)	17	2	.11	+	18.82	4.96E-03	2.19E-01
regulation of mitochondrial transcription (GO:1903108)	9	1	.06	+	17.77	5.49E-02	6.93E-01
dAMP metabolic process (GO:0046053)	9	1	.06	+	17.77	5.49E-02	6.93E-01
regulation of blood vessel remodeling (GO:0060312)	9	1	.06	+	17.77	5.49E-02	6.92E-01
regulation of dendritic cell differentiation (GO:2001198)	9	1	.06	+	17.77	5.49E-02	6.91E-01
adenylate cyclase-activating dopamine receptor signaling pathway (GO:0007191)	9	1	.06	+	17.77	5.49E-02	6.91E-01
phosphatidylcholine biosynthetic process (GO:0006656)	18	2	.11	+	17.77	5.56E-03	2.37E-01
positive regulation of T-helper 2 cell cytokine production (GO:2000553)	9	1	.06	+	17.77	5.49E-02	6.90E-01
positive regulation of epithelial cell proliferation involved in wound healing (GO:0060054)	9	1	.06	+	17.77	5.49E-02	6.90E-01
regulation of natural killer cell chemotaxis (GO:2000501)	9	1	.06	+	17.77	5.49E-02	6.89E-01
negative regulation of intrinsic apoptotic signaling pathway in response to DNA damage (GO:1902230)	27	3	.17	+	17.77	6.27E-04	5.49E-02
oxidative demethylation (GO:0070989)	9	1	.06	+	17.77	5.49E-02	6.89E-01
cellular response to interleukin-12 (GO:0071349)	9	1	.06	+	17.77	5.49E-02	6.88E-01
purine nucleoside catabolic process (GO:0006152)	9	1	.06	+	17.77	5.49E-02	6.87E-01
negative regulation of cell-cell adhesion mediated by cadherin (GO:2000048)	9	1	.06	+	17.77	5.49E-02	6.87E-01
UDP-N-acetylglucosamine biosynthetic process (GO:0006048)	9	1	.06	+	17.77	5.49E-02	6.86E-01
smooth muscle cell proliferation (GO:0048659)	18	2	.11	+	17.77	5.56E-03	2.37E-01
regulation of excretion (GO:0044062)	9	1	.06	+	17.77	5.49E-02	6.86E-01
regulation of mRNA 3'-end processing (GO:0031440)	9	1	.06	+	17.77	5.49E-02	6.85E-01
drinking behavior (GO:0042756)	18	2	.11	+	17.77	5.56E-03	2.36E-01
regulation of matrix metallopeptidase secretion (GO:1904464)	9	1	.06	+	17.77	5.49E-02	6.85E-01
calcitonin family receptor signaling pathway (GO:0097646)	9	1	.06	+	17.77	5.49E-02	6.84E-01
regulation of phosphate transport (GO:0010966)	9	1	.06	+	17.77	5.49E-02	6.83E-01
secondary palate development (GO:0062009)	27	3	.17	+	17.77	6.27E-04	5.46E-02
glycoside catabolic process (GO:0016139)	9	1	.06	+	17.77	5.49E-02	6.83E-01
microglial cell proliferation (GO:0061518)	9	1	.06	+	17.77	5.49E-02	6.82E-01
macrophage proliferation (GO:0061517)	9	1	.06	+	17.77	5.49E-02	6.82E-01
fructose 1,6-bisphosphate metabolic process (GO:0030388)	9	1	.06	+	17.77	5.49E-02	6.81E-01
negative regulation of hydrogen peroxide metabolic process (GO:0010727)	9	1	.06	+	17.77	5.49E-02	6.81E-01
dermatan sulfate metabolic process (GO:0030205)	9	1	.06	+	17.77	5.49E-02	6.80E-01
retinal pigment epithelium development (GO:0003406)	9	1	.06	+	17.77	5.49E-02	6.79E-01
myotube differentiation involved in skeletal muscle regeneration (GO:0014908)	9	1	.06	+	17.77	5.49E-02	6.79E-01
alkanesulfonate metabolic process (GO:0019694)	9	1	.06	+	17.77	5.49E-02	6.78E-01
multinuclear osteoclast differentiation (GO:0072674)	9	1	.06	+	17.77	5.49E-02	6.78E-01
taurine metabolic process (GO:0019530)	9	1	.06	+	17.77	5.49E-02	6.77E-01
peptidyl-proline hydroxylation (GO:0019511)	9	1	.06	+	17.77	5.49E-02	6.77E-01
serine family amino acid metabolic process (GO:0009069)	37	4	.23	+	17.29	8.24E-05	1.33E-02
regulation of monocyte differentiation (GO:0045655)	19	2	.12	+	16.83	6.19E-03	2.51E-01
glycine metabolic process (GO:0006544)	19	2	.12	+	16.83	6.19E-03	2.51E-01
negative regulation of fibroblast growth factor receptor signaling pathway (GO:0040037)	19	2	.12	+	16.83	6.19E-03	2.50E-01
negative regulation of mitochondrial membrane permeability (GO:0035795)	19	2	.12	+	16.83	6.19E-03	2.49E-01
astrocyte activation (GO:0048143)	19	2	.12	+	16.83	6.19E-03	2.49E-01
transport across blood-brain barrier (GO:0150104)	19	2	.12	+	16.83	6.19E-03	2.48E-01
positive regulation of triglyceride biosynthetic process (GO:0010867)	19	2	.12	+	16.83	6.19E-03	2.47E-01
labyrinthine layer development (GO:0060711)	59	6	.37	+	16.26	1.85E-06	7.12E-04
amyloid-beta formation (GO:0034205)	10	1	.06	+	15.99	6.08E-02	7.37E-01
vascular transport (GO:0010232)	20	2	.13	+	15.99	6.85E-03	2.41E-01
purine ribonucleoside biosynthetic process (GO:0046129)	10	1	.06	+	15.99	6.08E-02	7.36E-01
embryonic body morphogenesis (GO:0010172)	10	1	.06	+	15.99	6.08E-02	7.36E-01
regulation of membrane hyperpolarization (GO:1902630)	10	1	.06	+	15.99	6.08E-02	7.35E-01
embryonic process involved in female pregnancy (GO:0060136)	10	1	.06	+	15.99	6.08E-02	7.35E-01
regulation of chemokine (C-C motif) ligand 5 production (GO:0071649)	10	1	.06	+	15.99	6.08E-02	7.34E-01
regulation of CD8-positive, alpha-beta T cell proliferation (GO:2000564)	10	1	.06	+	15.99	6.08E-02	7.33E-01
hard palate development (GO:0060022)	10	1	.06	+	15.99	6.08E-02	7.33E-01
leptin-mediated signaling pathway (GO:0033210)	10	1	.06	+	15.99	6.08E-02	7.32E-01
maintenance of epithelial cell apical/basal polarity (GO:0045199)	10	1	.06	+	15.99	6.08E-02	7.32E-01
antibacterial innate immune response (GO:0140367)	10	1	.06	+	15.99	6.08E-02	7.31E-01
L-aspartate transmembrane transport (GO:0070778)	10	1	.06	+	15.99	6.08E-02	7.30E-01
oxaloacetate metabolic process (GO:0006107)	10	1	.06	+	15.99	6.08E-02	7.30E-01
regulation of fibroblast growth factor production (GO:0090270)	10	1	.06	+	15.99	6.08E-02	7.29E-01
embryonic neurocranium morphogenesis (GO:0048702)	10	1	.06	+	15.99	6.08E-02	7.29E-01
regulation of phospholipid biosynthetic process (GO:0071071)	20	2	.13	+	15.99	6.85E-03	2.40E-01
galactose metabolic process (GO:0006012)	10	1	.06	+	15.99	6.08E-02	7.28E-01
regulation of odontoblast differentiation (GO:1901329)	10	1	.06	+	15.99	6.08E-02	7.28E-01
regulation of extracellular matrix assembly (GO:1901201)	20	2	.13	+	15.99	6.85E-03	2.40E-01
positive regulation of lipopolysaccharide-mediated signaling pathway (GO:0031666)	10	1	.06	+	15.99	6.08E-02	7.27E-01
dermatan sulfate proteoglycan metabolic process (GO:0050655)	10	1	.06	+	15.99	6.08E-02	7.26E-01
positive regulation of vascular endothelial growth factor receptor signaling pathway (GO:0030949)	10	1	.06	+	15.99	6.08E-02	7.26E-01
regulation of chemokine-mediated signaling pathway (GO:0070099)	10	1	.06	+	15.99	6.08E-02	7.25E-01
protein import (GO:0017038)	10	1	.06	+	15.99	6.08E-02	7.25E-01
nucleoside salvage (GO:0043174)	10	1	.06	+	15.99	6.08E-02	7.24E-01
purine deoxyribonucleoside monophosphate catabolic process (GO:0009172)	10	1	.06	+	15.99	6.08E-02	7.24E-01
regulation of phosphatidylcholine metabolic process (GO:0150172)	10	1	.06	+	15.99	6.08E-02	7.23E-01
ribonucleoside biosynthetic process (GO:0042455)	10	1	.06	+	15.99	6.08E-02	7.22E-01
purine nucleoside biosynthetic process (GO:0042451)	10	1	.06	+	15.99	6.08E-02	7.22E-01
chondrocyte development involved in endochondral bone morphogenesis (GO:0003433)	10	1	.06	+	15.99	6.08E-02	7.21E-01
proteoglycan catabolic process (GO:0030167)	10	1	.06	+	15.99	6.08E-02	7.21E-01
response to gonadotropin-releasing hormone (GO:0097210)	10	1	.06	+	15.99	6.08E-02	7.20E-01
regulation of gap junction assembly (GO:1903596)	10	1	.06	+	15.99	6.08E-02	7.20E-01
regulation of cerebellar granule cell precursor proliferation (GO:0021936)	10	1	.06	+	15.99	6.08E-02	7.19E-01
very-low-density lipoprotein particle assembly (GO:0034379)	10	1	.06	+	15.99	6.08E-02	7.18E-01
negative regulation of T cell cytokine production (GO:0002725)	10	1	.06	+	15.99	6.08E-02	7.18E-01
membranous septum morphogenesis (GO:0003149)	10	1	.06	+	15.99	6.08E-02	7.17E-01
nervous system process involved in regulation of systemic arterial blood pressure (GO:0001976)	21	2	.13	+	15.23	7.54E-03	2.55E-01
negative regulation of membrane permeability (GO:1905709)	21	2	.13	+	15.23	7.54E-03	2.55E-01
negative regulation of leukocyte chemotaxis (GO:0002689)	21	2	.13	+	15.23	7.54E-03	2.54E-01
microglial cell activation (GO:0001774)	32	3	.20	+	14.99	1.04E-03	8.07E-02
glial cell activation (GO:0061900)	43	4	.27	+	14.88	1.50E-04	2.10E-02
osteoblast proliferation (GO:0033687)	11	1	.07	+	14.54	6.67E-02	7.75E-01
negative regulation of erythrocyte differentiation (GO:0045647)	11	1	.07	+	14.54	6.67E-02	7.74E-01
purine nucleoside bisphosphate catabolic process (GO:0034034)	11	1	.07	+	14.54	6.67E-02	7.74E-01
ribonucleoside bisphosphate catabolic process (GO:0034031)	11	1	.07	+	14.54	6.67E-02	7.73E-01
positive regulation of vasculogenesis (GO:2001214)	11	1	.07	+	14.54	6.67E-02	7.73E-01
metanephric proximal tubule development (GO:0072237)	11	1	.07	+	14.54	6.67E-02	7.72E-01
podocyte development (GO:0072015)	11	1	.07	+	14.54	6.67E-02	7.71E-01
cellular response to salt stress (GO:0071472)	11	1	.07	+	14.54	6.67E-02	7.71E-01
regulation of chemokine (C-X-C motif) ligand 2 production (GO:2000341)	22	2	.14	+	14.54	8.26E-03	2.67E-01
fatty acid transmembrane transport (GO:1902001)	11	1	.07	+	14.54	6.67E-02	7.70E-01
negative regulation of amyloid fibril formation (GO:1905907)	11	1	.07	+	14.54	6.67E-02	7.70E-01
negative regulation of dendrite development (GO:2000171)	11	1	.07	+	14.54	6.67E-02	7.69E-01
negative regulation of protein autophosphorylation (GO:0031953)	11	1	.07	+	14.54	6.67E-02	7.68E-01
response to interleukin-12 (GO:0070671)	11	1	.07	+	14.54	6.67E-02	7.68E-01
regulation of arachidonic acid secretion (GO:0090237)	11	1	.07	+	14.54	6.67E-02	7.67E-01
positive regulation of phospholipid biosynthetic process (GO:0071073)	11	1	.07	+	14.54	6.67E-02	7.67E-01
mesendoderm development (GO:0048382)	11	1	.07	+	14.54	6.67E-02	7.66E-01
vesicle tethering (GO:0099022)	11	1	.07	+	14.54	6.67E-02	7.66E-01
amyloid precursor protein metabolic process (GO:0042982)	22	2	.14	+	14.54	8.26E-03	2.66E-01
spliceosomal tri-snRNP complex assembly (GO:0000244)	11	1	.07	+	14.54	6.67E-02	7.65E-01
endothelial cell chemotaxis (GO:0035767)	11	1	.07	+	14.54	6.67E-02	7.64E-01
maintenance of blood-brain barrier (GO:0035633)	22	2	.14	+	14.54	8.26E-03	2.66E-01
intracellular phosphate ion homeostasis (GO:0030643)	11	1	.07	+	14.54	6.67E-02	7.64E-01
L-alanine transport (GO:0015808)	11	1	.07	+	14.54	6.67E-02	7.63E-01
pyruvate family amino acid catabolic process (GO:0009080)	11	1	.07	+	14.54	6.67E-02	7.63E-01
regulation of protein catabolic process in the vacuole (GO:1904350)	11	1	.07	+	14.54	6.67E-02	7.62E-01
maintenance of apical/basal cell polarity (GO:0035090)	11	1	.07	+	14.54	6.67E-02	7.61E-01
growth plate cartilage chondrocyte differentiation (GO:0003418)	11	1	.07	+	14.54	6.67E-02	7.61E-01
negative regulation of calcium ion-dependent exocytosis (GO:0045955)	11	1	.07	+	14.54	6.67E-02	7.60E-01
amino sugar biosynthetic process (GO:0046349)	11	1	.07	+	14.54	6.67E-02	7.60E-01
response to granulocyte macrophage colony-stimulating factor (GO:0097012)	11	1	.07	+	14.54	6.67E-02	7.59E-01
cellular response to granulocyte macrophage colony-stimulating factor stimulus (GO:0097011)	11	1	.07	+	14.54	6.67E-02	7.59E-01
nucleoside bisphosphate catabolic process (GO:0033869)	11	1	.07	+	14.54	6.67E-02	7.58E-01
oxalate transport (GO:0019532)	11	1	.07	+	14.54	6.67E-02	7.57E-01
epithelial to mesenchymal transition involved in endocardial cushion formation (GO:0003198)	11	1	.07	+	14.54	6.67E-02	7.57E-01
liver morphogenesis (GO:0072576)	11	1	.07	+	14.54	6.67E-02	7.56E-01
fibroblast activation (GO:0072537)	11	1	.07	+	14.54	6.67E-02	7.56E-01
intracellular amino acid homeostasis (GO:0080144)	11	1	.07	+	14.54	6.67E-02	7.55E-01
cartilage morphogenesis (GO:0060536)	11	1	.07	+	14.54	6.67E-02	7.55E-01
chronic inflammatory response (GO:0002544)	23	2	.14	+	13.91	9.01E-03	2.80E-01
regulation of protein exit from endoplasmic reticulum (GO:0070861)	23	2	.14	+	13.91	9.01E-03	2.79E-01
sequestering of metal ion (GO:0051238)	23	2	.14	+	13.91	9.01E-03	2.79E-01
regulation of mitochondrial outer membrane permeabilization involved in apoptotic signaling pathway (GO:1901028)	23	2	.14	+	13.91	9.01E-03	2.78E-01
regulation of nuclear-transcribed mRNA catabolic process, deadenylation-dependent decay (GO:1900151)	23	2	.14	+	13.91	9.01E-03	2.77E-01
cerebellar granule cell differentiation (GO:0021707)	12	1	.08	+	13.33	7.25E-02	8.01E-01
cerebellar granular layer formation (GO:0021684)	12	1	.08	+	13.33	7.25E-02	8.00E-01
regulation of cell-cell adhesion mediated by integrin (GO:0033632)	12	1	.08	+	13.33	7.25E-02	8.00E-01
glomerular epithelial cell development (GO:0072310)	12	1	.08	+	13.33	7.25E-02	7.99E-01
response to norepinephrine (GO:0071873)	12	1	.08	+	13.33	7.25E-02	7.98E-01
negative regulation of motor neuron apoptotic process (GO:2000672)	12	1	.08	+	13.33	7.25E-02	7.98E-01
leukocyte activation involved in inflammatory response (GO:0002269)	36	3	.23	+	13.33	1.47E-03	1.01E-01
positive regulation of CD4-positive, alpha-beta T cell proliferation (GO:2000563)	12	1	.08	+	13.33	7.25E-02	7.97E-01
regulation of T-helper 2 cell cytokine production (GO:2000551)	12	1	.08	+	13.33	7.25E-02	7.97E-01
Bergmann glial cell differentiation (GO:0060020)	12	1	.08	+	13.33	7.25E-02	7.96E-01
indolalkylamine metabolic process (GO:0006586)	12	1	.08	+	13.33	7.25E-02	7.96E-01
tryptophan metabolic process (GO:0006568)	12	1	.08	+	13.33	7.25E-02	7.95E-01
protein deglycosylation (GO:0006517)	12	1	.08	+	13.33	7.25E-02	7.94E-01
negative regulation of intrinsic apoptotic signaling pathway in response to DNA damage by p53 class mediator (GO:1902166)	12	1	.08	+	13.33	7.25E-02	7.94E-01
long-chain fatty acid import into cell (GO:0044539)	12	1	.08	+	13.33	7.25E-02	7.93E-01
homocysteine metabolic process (GO:0050667)	12	1	.08	+	13.33	7.25E-02	7.93E-01
allantoin metabolic process (GO:0000255)	12	1	.08	+	13.33	7.25E-02	7.92E-01
regulation of vitamin metabolic process (GO:0030656)	12	1	.08	+	13.33	7.25E-02	7.92E-01
negative regulation of tyrosine phosphorylation of STAT protein (GO:0042532)	12	1	.08	+	13.33	7.25E-02	7.91E-01
negative regulation of fibroblast migration (GO:0010764)	12	1	.08	+	13.33	7.25E-02	7.90E-01
regulation of cardiac conduction (GO:1903779)	12	1	.08	+	13.33	7.25E-02	7.90E-01
regulation of retrograde protein transport, ER to cytosol (GO:1904152)	12	1	.08	+	13.33	7.25E-02	7.89E-01
artery smooth muscle contraction (GO:0014824)	12	1	.08	+	13.33	7.25E-02	7.89E-01
microvillus assembly (GO:0030033)	12	1	.08	+	13.33	7.25E-02	7.88E-01
diaphragm development (GO:0060539)	12	1	.08	+	13.33	7.25E-02	7.88E-01
regulation of lymphocyte chemotaxis (GO:1901623)	25	2	.16	+	12.79	1.06E-02	3.12E-01
phosphatidylglycerol metabolic process (GO:0046471)	25	2	.16	+	12.79	1.06E-02	3.11E-01
labyrinthine layer blood vessel development (GO:0060716)	25	2	.16	+	12.79	1.06E-02	3.10E-01
placenta blood vessel development (GO:0060674)	38	3	.24	+	12.63	1.72E-03	1.12E-01
positive regulation of nuclear-transcribed mRNA poly(A) tail shortening (GO:0060213)	13	1	.08	+	12.30	7.83E-02	8.34E-01
regulation of CD4-positive, alpha-beta T cell proliferation (GO:2000561)	26	2	.16	+	12.30	1.14E-02	3.30E-01
proline metabolic process (GO:0006560)	13	1	.08	+	12.30	7.83E-02	8.34E-01
Fc-gamma receptor signaling pathway (GO:0038094)	13	1	.08	+	12.30	7.83E-02	8.33E-01
lipid export from cell (GO:0140353)	13	1	.08	+	12.30	7.83E-02	8.33E-01
heterochromatin organization (GO:0070828)	13	1	.08	+	12.30	7.83E-02	8.32E-01
regulation of microvillus organization (GO:0032530)	13	1	.08	+	12.30	7.83E-02	8.31E-01
detection of molecule of bacterial origin (GO:0032490)	13	1	.08	+	12.30	7.83E-02	8.31E-01
negative regulation of cysteine-type endopeptidase activity (GO:2000117)	13	1	.08	+	12.30	7.83E-02	8.30E-01
negative regulation of chondrocyte differentiation (GO:0032331)	26	2	.16	+	12.30	1.14E-02	3.29E-01
N-acetylneuraminate metabolic process (GO:0006054)	13	1	.08	+	12.30	7.83E-02	8.30E-01
UDP-N-acetylglucosamine metabolic process (GO:0006047)	13	1	.08	+	12.30	7.83E-02	8.29E-01
planar cell polarity pathway involved in neural tube closure (GO:0090179)	13	1	.08	+	12.30	7.83E-02	8.28E-01
sulfur compound catabolic process (GO:0044273)	39	3	.24	+	12.30	1.86E-03	1.17E-01
regulation of nucleotide-binding domain, leucine rich repeat containing receptor signaling pathway (GO:0070424)	13	1	.08	+	12.30	7.83E-02	8.28E-01
negative regulation of macrophage migration (GO:1905522)	13	1	.08	+	12.30	7.83E-02	8.27E-01
negative regulation of dendrite morphogenesis (GO:0050774)	13	1	.08	+	12.30	7.83E-02	8.27E-01
negative regulation of NLRP3 inflammasome complex assembly (GO:1900226)	13	1	.08	+	12.30	7.83E-02	8.26E-01
purine ribonucleoside monophosphate catabolic process (GO:0009169)	13	1	.08	+	12.30	7.83E-02	8.26E-01
aromatic amino acid transport (GO:0015801)	13	1	.08	+	12.30	7.83E-02	8.25E-01
deoxyribonucleoside metabolic process (GO:0009120)	13	1	.08	+	12.30	7.83E-02	8.24E-01
dopamine biosynthetic process (GO:0042416)	13	1	.08	+	12.30	7.83E-02	8.24E-01
regulation of triglyceride biosynthetic process (GO:0010866)	26	2	.16	+	12.30	1.14E-02	3.29E-01
negative regulation of sodium ion transport (GO:0010766)	13	1	.08	+	12.30	7.83E-02	8.23E-01
positive regulation of protein kinase A signaling (GO:0010739)	13	1	.08	+	12.30	7.83E-02	8.23E-01
regulation of phospholipid metabolic process (GO:1903725)	39	3	.24	+	12.30	1.86E-03	1.17E-01
tonic smooth muscle contraction (GO:0014820)	13	1	.08	+	12.30	7.83E-02	8.22E-01
postsynaptic density assembly (GO:0097107)	13	1	.08	+	12.30	7.83E-02	8.22E-01
vascular associated smooth muscle cell development (GO:0097084)	13	1	.08	+	12.30	7.83E-02	8.21E-01
mitral valve morphogenesis (GO:0003183)	13	1	.08	+	12.30	7.83E-02	8.20E-01
regulation of intrinsic apoptotic signaling pathway in response to DNA damage (GO:1902229)	40	3	.25	+	11.99	2.00E-03	1.22E-01
cellular response to cadmium ion (GO:0071276)	40	3	.25	+	11.99	2.00E-03	1.22E-01
positive regulation of collagen metabolic process (GO:0010714)	40	3	.25	+	11.99	2.00E-03	1.21E-01
Wnt signaling pathway, planar cell polarity pathway (GO:0060071)	27	2	.17	+	11.85	1.23E-02	3.42E-01
regulation of platelet-derived growth factor receptor signaling pathway (GO:0010640)	27	2	.17	+	11.85	1.23E-02	3.41E-01
phosphatidylethanolamine metabolic process (GO:0046337)	27	2	.17	+	11.85	1.23E-02	3.40E-01
atrioventricular valve morphogenesis (GO:0003181)	27	2	.17	+	11.85	1.23E-02	3.40E-01
embryonic placenta development (GO:0001892)	110	8	.69	+	11.63	4.59E-07	2.77E-04
regulation of systemic arterial blood pressure by renin-angiotensin (GO:0003081)	28	2	.18	+	11.42	1.32E-02	3.33E-01
cerebellar granular layer morphogenesis (GO:0021683)	14	1	.09	+	11.42	8.41E-02	8.69E-01
SMAD protein signal transduction (GO:0060395)	28	2	.18	+	11.42	1.32E-02	3.33E-01
negative regulation of inflammasome-mediated signaling pathway (GO:0141086)	14	1	.09	+	11.42	8.41E-02	8.68E-01
regulation of exit from mitosis (GO:0007096)	14	1	.09	+	11.42	8.41E-02	8.67E-01
immunological synapse formation (GO:0001771)	14	1	.09	+	11.42	8.41E-02	8.67E-01
negative regulation of CD4-positive, alpha-beta T cell proliferation (GO:2000562)	14	1	.09	+	11.42	8.41E-02	8.66E-01
negative regulation of lymphocyte migration (GO:2000402)	14	1	.09	+	11.42	8.41E-02	8.66E-01
azole transmembrane transport (GO:0045117)	14	1	.09	+	11.42	8.41E-02	8.65E-01
regulation of ceramide biosynthetic process (GO:2000303)	14	1	.09	+	11.42	8.41E-02	8.65E-01
regulation of cell projection size (GO:0032536)	14	1	.09	+	11.42	8.41E-02	8.64E-01
microvillus organization (GO:0032528)	14	1	.09	+	11.42	8.41E-02	8.63E-01
somite rostral/caudal axis specification (GO:0032525)	14	1	.09	+	11.42	8.41E-02	8.63E-01
regulation of cellular response to osmotic stress (GO:0106049)	14	1	.09	+	11.42	8.41E-02	8.62E-01
skin morphogenesis (GO:0043589)	14	1	.09	+	11.42	8.41E-02	8.62E-01
tongue morphogenesis (GO:0043587)	14	1	.09	+	11.42	8.41E-02	8.61E-01
sulfur amino acid metabolic process (GO:0000096)	28	2	.18	+	11.42	1.32E-02	3.32E-01
purine deoxyribonucleoside monophosphate metabolic process (GO:0009170)	14	1	.09	+	11.42	8.41E-02	8.60E-01
purine deoxyribonucleotide catabolic process (GO:0009155)	14	1	.09	+	11.42	8.41E-02	8.60E-01
purine nucleoside monophosphate catabolic process (GO:0009128)	14	1	.09	+	11.42	8.41E-02	8.59E-01
pyruvate family amino acid metabolic process (GO:0009078)	14	1	.09	+	11.42	8.41E-02	8.59E-01
wound healing, spreading of epidermal cells (GO:0035313)	14	1	.09	+	11.42	8.41E-02	8.58E-01
aspartate family amino acid catabolic process (GO:0009068)	14	1	.09	+	11.42	8.41E-02	8.57E-01
serotonin metabolic process (GO:0042428)	14	1	.09	+	11.42	8.41E-02	8.57E-01
peristalsis (GO:0030432)	14	1	.09	+	11.42	8.41E-02	8.56E-01
stress response to metal ion (GO:0097501)	14	1	.09	+	11.42	8.41E-02	8.56E-01
neuroinflammatory response (GO:0150076)	56	4	.35	+	11.42	4.18E-04	4.17E-02
positive regulation of epithelial to mesenchymal transition (GO:0010718)	56	4	.35	+	11.42	4.18E-04	4.14E-02
negative regulation of platelet-derived growth factor receptor signaling pathway (GO:0010642)	14	1	.09	+	11.42	8.41E-02	8.55E-01
retinal rod cell development (GO:0046548)	14	1	.09	+	11.42	8.41E-02	8.55E-01
urate metabolic process (GO:0046415)	14	1	.09	+	11.42	8.41E-02	8.54E-01
skeletal muscle cell proliferation (GO:0014856)	14	1	.09	+	11.42	8.41E-02	8.53E-01
mitral valve development (GO:0003174)	14	1	.09	+	11.42	8.41E-02	8.53E-01
response to disaccharide (GO:0034285)	14	1	.09	+	11.42	8.41E-02	8.52E-01
regulation of extracellular matrix organization (GO:1903053)	57	4	.36	+	11.22	4.48E-04	4.26E-02
positive regulation of extracellular matrix organization (GO:1903055)	29	2	.18	+	11.03	1.41E-02	3.47E-01
response to muscle stretch (GO:0035994)	29	2	.18	+	11.03	1.41E-02	3.47E-01
substantia nigra development (GO:0021762)	45	3	.28	+	10.66	2.80E-03	1.56E-01
negative regulation of tissue remodeling (GO:0034104)	30	2	.19	+	10.66	1.51E-02	3.63E-01
negative regulation of myoblast differentiation (GO:0045662)	30	2	.19	+	10.66	1.51E-02	3.62E-01
positive regulation of osteoblast proliferation (GO:0033690)	15	1	.09	+	10.66	8.98E-02	8.99E-01
regulation of systemic arterial blood pressure by circulatory renin-angiotensin (GO:0001991)	15	1	.09	+	10.66	8.98E-02	8.98E-01
regulation of nuclear-transcribed mRNA poly(A) tail shortening (GO:0060211)	15	1	.09	+	10.66	8.98E-02	8.98E-01
neutrophil activation involved in immune response (GO:0002283)	15	1	.09	+	10.66	8.98E-02	8.97E-01
G protein-coupled receptor internalization (GO:0002031)	15	1	.09	+	10.66	8.98E-02	8.96E-01
epiboly involved in wound healing (GO:0090505)	30	2	.19	+	10.66	1.51E-02	3.62E-01
medium-chain fatty acid metabolic process (GO:0051791)	15	1	.09	+	10.66	8.98E-02	8.96E-01
glycosyl compound catabolic process (GO:1901658)	30	2	.19	+	10.66	1.51E-02	3.61E-01
glutamatergic neuron differentiation (GO:1905962)	30	2	.19	+	10.66	1.51E-02	3.60E-01
Golgi localization (GO:0051645)	15	1	.09	+	10.66	8.98E-02	8.95E-01
regulation of amyloid fibril formation (GO:1905906)	15	1	.09	+	10.66	8.98E-02	8.95E-01
protein hydroxylation (GO:0018126)	15	1	.09	+	10.66	8.98E-02	8.94E-01
positive regulation of triglyceride metabolic process (GO:0090208)	30	2	.19	+	10.66	1.51E-02	3.60E-01
wound healing, spreading of cells (GO:0044319)	30	2	.19	+	10.66	1.51E-02	3.59E-01
negative regulation of stress fiber assembly (GO:0051497)	30	2	.19	+	10.66	1.51E-02	3.59E-01
regulation of establishment of planar polarity involved in neural tube closure (GO:0090178)	15	1	.09	+	10.66	8.98E-02	8.94E-01
positive regulation of axon regeneration (GO:0048680)	15	1	.09	+	10.66	8.98E-02	8.93E-01
epithelial cell-cell adhesion (GO:0090136)	15	1	.09	+	10.66	8.98E-02	8.92E-01
positive regulation of heat generation (GO:0031652)	15	1	.09	+	10.66	8.98E-02	8.92E-01
photoreceptor cell outer segment organization (GO:0035845)	15	1	.09	+	10.66	8.98E-02	8.91E-01
regulation of sulfur metabolic process (GO:0042762)	15	1	.09	+	10.66	8.98E-02	8.91E-01
intracellular chloride ion homeostasis (GO:0030644)	15	1	.09	+	10.66	8.98E-02	8.90E-01
nucleoside biosynthetic process (GO:0009163)	15	1	.09	+	10.66	8.98E-02	8.89E-01
regulation of neuron projection arborization (GO:0150011)	15	1	.09	+	10.66	8.98E-02	8.89E-01
positive regulation of macrophage derived foam cell differentiation (GO:0010744)	15	1	.09	+	10.66	8.98E-02	8.88E-01
regulation of extracellular matrix disassembly (GO:0010715)	15	1	.09	+	10.66	8.98E-02	8.88E-01
positive regulation of phospholipid metabolic process (GO:1903727)	15	1	.09	+	10.66	8.98E-02	8.87E-01
negative regulation of sprouting angiogenesis (GO:1903671)	15	1	.09	+	10.66	8.98E-02	8.86E-01
nucleobase-containing small molecule biosynthetic process (GO:0034404)	15	1	.09	+	10.66	8.98E-02	8.86E-01
intracellular monoatomic anion homeostasis (GO:0030002)	15	1	.09	+	10.66	8.98E-02	8.85E-01
amino sugar catabolic process (GO:0046348)	15	1	.09	+	10.66	8.98E-02	8.85E-01
glycoprotein catabolic process (GO:0006516)	31	2	.19	+	10.32	1.60E-02	3.76E-01
epiboly (GO:0090504)	31	2	.19	+	10.32	1.60E-02	3.75E-01
regulation of collagen metabolic process (GO:0010712)	62	4	.39	+	10.32	6.17E-04	5.43E-02
atrioventricular valve development (GO:0003171)	31	2	.19	+	10.32	1.60E-02	3.75E-01
removal of superoxide radicals (GO:0019430)	16	1	.10	+	10.00	9.55E-02	9.27E-01
negative regulation of systemic arterial blood pressure (GO:0003085)	32	2	.20	+	10.00	1.70E-02	3.93E-01
negative regulation of neuroblast proliferation (GO:0007406)	16	1	.10	+	10.00	9.55E-02	9.27E-01
aldehyde catabolic process (GO:0046185)	16	1	.10	+	10.00	9.55E-02	9.26E-01
phagocytosis, recognition (GO:0006910)	16	1	.10	+	10.00	9.55E-02	9.26E-01
regulation of vasculogenesis (GO:2001212)	16	1	.10	+	10.00	9.55E-02	9.25E-01
negative regulation of glycoprotein metabolic process (GO:1903019)	16	1	.10	+	10.00	9.55E-02	9.25E-01
negative regulation of mononuclear cell migration (GO:0071676)	32	2	.20	+	10.00	1.70E-02	3.92E-01
cytoplasm organization (GO:0007028)	16	1	.10	+	10.00	9.55E-02	9.24E-01
negative regulation of cardiac muscle cell proliferation (GO:0060044)	16	1	.10	+	10.00	9.55E-02	9.23E-01
retinal bipolar neuron differentiation (GO:0060040)	16	1	.10	+	10.00	9.55E-02	9.23E-01
microglia differentiation (GO:0014004)	16	1	.10	+	10.00	9.55E-02	9.22E-01
ovulation from ovarian follicle (GO:0001542)	16	1	.10	+	10.00	9.55E-02	9.22E-01
negative regulation of interferon-beta production (GO:0032688)	16	1	.10	+	10.00	9.55E-02	9.21E-01
positive regulation of prostaglandin secretion (GO:0032308)	16	1	.10	+	10.00	9.55E-02	9.20E-01
lactone metabolic process (GO:1901334)	16	1	.10	+	10.00	9.55E-02	9.20E-01
regulation of sphingolipid biosynthetic process (GO:0090153)	16	1	.10	+	10.00	9.55E-02	9.19E-01
positive regulation of neuron projection regeneration (GO:0070572)	16	1	.10	+	10.00	9.55E-02	9.19E-01
regulation of neurotrophin TRK receptor signaling pathway (GO:0051386)	16	1	.10	+	10.00	9.55E-02	9.18E-01
G1 to G0 transition (GO:0070314)	16	1	.10	+	10.00	9.55E-02	9.17E-01
protein homotrimerization (GO:0070207)	16	1	.10	+	10.00	9.55E-02	9.17E-01
stem cell division (GO:0017145)	32	2	.20	+	10.00	1.70E-02	3.91E-01
amyloid precursor protein catabolic process (GO:0042987)	16	1	.10	+	10.00	9.55E-02	9.16E-01
response to glycoprotein (GO:1904587)	16	1	.10	+	10.00	9.55E-02	9.16E-01
detoxification of inorganic compound (GO:0061687)	16	1	.10	+	10.00	9.55E-02	9.15E-01
ribonucleoside catabolic process (GO:0042454)	16	1	.10	+	10.00	9.55E-02	9.15E-01
endocrine hormone secretion (GO:0060986)	16	1	.10	+	10.00	9.55E-02	9.14E-01
heparin metabolic process (GO:0030202)	16	1	.10	+	10.00	9.55E-02	9.13E-01
axonal transport of mitochondrion (GO:0019896)	16	1	.10	+	10.00	9.55E-02	9.13E-01
negative regulation of B cell apoptotic process (GO:0002903)	16	1	.10	+	10.00	9.55E-02	9.12E-01
regulation of skeletal muscle contraction (GO:0014819)	16	1	.10	+	10.00	9.55E-02	9.12E-01
eyelid development in camera-type eye (GO:0061029)	16	1	.10	+	10.00	9.55E-02	9.11E-01
positive regulation of amide metabolic process (GO:0034250)	32	2	.20	+	10.00	1.70E-02	3.91E-01
response to salt stress (GO:0009651)	33	2	.21	+	9.69	1.81E-02	4.08E-01
negative regulation of vascular associated smooth muscle cell proliferation (GO:1904706)	33	2	.21	+	9.69	1.81E-02	4.08E-01
negative regulation of cartilage development (GO:0061037)	33	2	.21	+	9.69	1.81E-02	4.07E-01
atrial septum morphogenesis (GO:0060413)	17	1	.11	+	9.41	1.01E-01	9.53E-01
regulation of B cell differentiation (GO:0045577)	34	2	.21	+	9.41	1.91E-02	3.92E-01
suckling behavior (GO:0001967)	17	1	.11	+	9.41	1.01E-01	9.52E-01
positive regulation of cellular senescence (GO:2000774)	17	1	.11	+	9.41	1.01E-01	9.52E-01
positive regulation of receptor recycling (GO:0001921)	17	1	.11	+	9.41	1.01E-01	9.51E-01
proximal tubule development (GO:0072014)	17	1	.11	+	9.41	1.01E-01	9.51E-01
negative regulation of signal transduction by p53 class mediator (GO:1901797)	34	2	.21	+	9.41	1.91E-02	3.91E-01
lipid import into cell (GO:0140354)	17	1	.11	+	9.41	1.01E-01	9.50E-01
regulation of intrinsic apoptotic signaling pathway in response to DNA damage by p53 class mediator (GO:1902165)	17	1	.11	+	9.41	1.01E-01	9.49E-01
establishment of mitochondrion localization (GO:0051654)	34	2	.21	+	9.41	1.91E-02	3.91E-01
regulation of fibroblast growth factor receptor signaling pathway (GO:0040036)	34	2	.21	+	9.41	1.91E-02	3.90E-01
2-oxoglutarate metabolic process (GO:0006103)	17	1	.11	+	9.41	1.01E-01	9.49E-01
regulation of cell-cell adhesion mediated by cadherin (GO:2000047)	17	1	.11	+	9.41	1.01E-01	9.48E-01
positive regulation of T cell receptor signaling pathway (GO:0050862)	17	1	.11	+	9.41	1.01E-01	9.48E-01
primary amino compound metabolic process (GO:1901160)	17	1	.11	+	9.41	1.01E-01	9.47E-01
myelin maintenance (GO:0043217)	17	1	.11	+	9.41	1.01E-01	9.46E-01
very long-chain fatty acid metabolic process (GO:0000038)	34	2	.21	+	9.41	1.91E-02	3.90E-01
purine-containing compound salvage (GO:0043101)	17	1	.11	+	9.41	1.01E-01	9.46E-01
phospholipid homeostasis (GO:0055091)	17	1	.11	+	9.41	1.01E-01	9.45E-01
motor behavior (GO:0061744)	34	2	.21	+	9.41	1.91E-02	3.89E-01
deoxyribonucleoside monophosphate catabolic process (GO:0009159)	17	1	.11	+	9.41	1.01E-01	9.45E-01
estrogen receptor signaling pathway (GO:0030520)	17	1	.11	+	9.41	1.01E-01	9.44E-01
protein O-linked mannosylation (GO:0035269)	17	1	.11	+	9.41	1.01E-01	9.43E-01
embryonic hindlimb morphogenesis (GO:0035116)	34	2	.21	+	9.41	1.91E-02	3.89E-01
chondrocyte differentiation involved in endochondral bone morphogenesis (GO:0003413)	17	1	.11	+	9.41	1.01E-01	9.43E-01
positive regulation of inflammatory response to antigenic stimulus (GO:0002863)	17	1	.11	+	9.41	1.01E-01	9.42E-01
positive regulation of type 2 immune response (GO:0002830)	17	1	.11	+	9.41	1.01E-01	9.42E-01
mammary gland epithelial cell differentiation (GO:0060644)	17	1	.11	+	9.41	1.01E-01	9.41E-01
cardiac left ventricle morphogenesis (GO:0003214)	17	1	.11	+	9.41	1.01E-01	9.41E-01
negative regulation of fatty acid oxidation (GO:0046322)	17	1	.11	+	9.41	1.01E-01	9.40E-01
motor neuron apoptotic process (GO:0097049)	17	1	.11	+	9.41	1.01E-01	9.39E-01
positive regulation of amino acid transport (GO:0051957)	35	2	.22	+	9.14	2.02E-02	4.07E-01
cellular response to low-density lipoprotein particle stimulus (GO:0071404)	35	2	.22	+	9.14	2.02E-02	4.07E-01
response to epidermal growth factor (GO:0070849)	70	4	.44	+	9.14	9.76E-04	7.73E-02
nuclear-transcribed mRNA catabolic process, deadenylation-dependent decay (GO:0000288)	35	2	.22	+	9.14	2.02E-02	4.06E-01
response to lipoprotein particle (GO:0055094)	35	2	.22	+	9.14	2.02E-02	4.06E-01
renal sodium ion transport (GO:0003096)	18	1	.11	+	8.89	1.07E-01	9.78E-01
cerebellar granular layer development (GO:0021681)	18	1	.11	+	8.89	1.07E-01	9.77E-01
positive regulation of catecholamine secretion (GO:0033605)	18	1	.11	+	8.89	1.07E-01	9.77E-01
tricarboxylic acid metabolic process (GO:0072350)	18	1	.11	+	8.89	1.07E-01	9.76E-01
mammary gland epithelial cell proliferation (GO:0033598)	18	1	.11	+	8.89	1.07E-01	9.75E-01
synaptic transmission, dopaminergic (GO:0001963)	18	1	.11	+	8.89	1.07E-01	9.75E-01
locomotor rhythm (GO:0045475)	18	1	.11	+	8.89	1.07E-01	9.74E-01
regulation of motor neuron apoptotic process (GO:2000671)	18	1	.11	+	8.89	1.07E-01	9.74E-01
negative regulation of amyloid-beta formation (GO:1902430)	18	1	.11	+	8.89	1.07E-01	9.73E-01
p38MAPK cascade (GO:0038066)	18	1	.11	+	8.89	1.07E-01	9.72E-01
negative regulation of interleukin-17 production (GO:0032700)	18	1	.11	+	8.89	1.07E-01	9.72E-01
establishment of epithelial cell apical/basal polarity (GO:0045198)	18	1	.11	+	8.89	1.07E-01	9.71E-01
astrocyte development (GO:0014002)	36	2	.23	+	8.89	2.13E-02	4.22E-01
alanine transport (GO:0032328)	18	1	.11	+	8.89	1.07E-01	9.71E-01
N-acetylglucosamine metabolic process (GO:0006044)	18	1	.11	+	8.89	1.07E-01	9.70E-01
negative regulation of actin filament bundle assembly (GO:0032232)	36	2	.23	+	8.89	2.13E-02	4.21E-01
regulation of heat generation (GO:0031650)	18	1	.11	+	8.89	1.07E-01	9.70E-01
regulation of amyloid-beta clearance (GO:1900221)	18	1	.11	+	8.89	1.07E-01	9.69E-01
positive regulation of receptor clustering (GO:1903911)	18	1	.11	+	8.89	1.07E-01	9.68E-01
fatty acid catabolic process (GO:0009062)	90	5	.56	+	8.89	2.56E-04	3.10E-02
negative regulation of collagen metabolic process (GO:0010713)	18	1	.11	+	8.89	1.07E-01	9.68E-01
negative regulation of alpha-beta T cell proliferation (GO:0046642)	18	1	.11	+	8.89	1.07E-01	9.67E-01
monocyte differentiation (GO:0030224)	18	1	.11	+	8.89	1.07E-01	9.67E-01
physiological cardiac muscle hypertrophy (GO:0003301)	18	1	.11	+	8.89	1.07E-01	9.66E-01
trophoblast giant cell differentiation (GO:0060707)	18	1	.11	+	8.89	1.07E-01	9.65E-01
maintenance of cell polarity (GO:0030011)	18	1	.11	+	8.89	1.07E-01	9.65E-01
physiological muscle hypertrophy (GO:0003298)	18	1	.11	+	8.89	1.07E-01	9.64E-01
short-term memory (GO:0007614)	18	1	.11	+	8.89	1.07E-01	9.64E-01
plasma lipoprotein particle assembly (GO:0034377)	18	1	.11	+	8.89	1.07E-01	9.63E-01
regulation of T cell cytokine production (GO:0002724)	36	2	.23	+	8.89	2.13E-02	4.20E-01
cell growth involved in cardiac muscle cell development (GO:0061049)	18	1	.11	+	8.89	1.07E-01	9.63E-01
heterotypic cell-cell adhesion (GO:0034113)	37	2	.23	+	8.64	2.24E-02	4.39E-01
positive regulation of collagen biosynthetic process (GO:0032967)	37	2	.23	+	8.64	2.24E-02	4.39E-01
hair follicle morphogenesis (GO:0031069)	37	2	.23	+	8.64	2.24E-02	4.38E-01
cellular modified amino acid biosynthetic process (GO:0042398)	37	2	.23	+	8.64	2.24E-02	4.38E-01
pyridine nucleotide biosynthetic process (GO:0019363)	19	1	.12	+	8.42	1.12E-01	1.00E00
nicotinamide nucleotide biosynthetic process (GO:0019359)	19	1	.12	+	8.42	1.12E-01	1.00E00
spinal cord dorsal/ventral patterning (GO:0021513)	19	1	.12	+	8.42	1.12E-01	1.00E00
prepulse inhibition (GO:0060134)	19	1	.12	+	8.42	1.12E-01	1.00E00
phosphatidylserine metabolic process (GO:0006658)	19	1	.12	+	8.42	1.12E-01	9.99E-01
radial glial cell differentiation (GO:0060019)	19	1	.12	+	8.42	1.12E-01	9.99E-01
cellular response to superoxide (GO:0071451)	19	1	.12	+	8.42	1.12E-01	9.98E-01
cellular response to oxygen radical (GO:0071450)	19	1	.12	+	8.42	1.12E-01	9.97E-01
cellular response to parathyroid hormone stimulus (GO:0071374)	19	1	.12	+	8.42	1.12E-01	9.97E-01
negative regulation of nitric oxide biosynthetic process (GO:0045019)	19	1	.12	+	8.42	1.12E-01	9.96E-01
cellular response to zinc ion (GO:0071294)	19	1	.12	+	8.42	1.12E-01	9.96E-01
positive regulation of lymphocyte chemotaxis (GO:0140131)	19	1	.12	+	8.42	1.12E-01	9.95E-01
regulation of prostaglandin secretion (GO:0032306)	19	1	.12	+	8.42	1.12E-01	9.94E-01
regulation of establishment of planar polarity (GO:0090175)	19	1	.12	+	8.42	1.12E-01	9.94E-01
regulation of B cell receptor signaling pathway (GO:0050855)	19	1	.12	+	8.42	1.12E-01	9.93E-01
postsynaptic specialization assembly (GO:0098698)	19	1	.12	+	8.42	1.12E-01	9.93E-01
protein trimerization (GO:0070206)	19	1	.12	+	8.42	1.12E-01	9.92E-01
regulation of membrane lipid metabolic process (GO:1905038)	19	1	.12	+	8.42	1.12E-01	9.92E-01
regulation of response to osmotic stress (GO:0047484)	19	1	.12	+	8.42	1.12E-01	9.91E-01
ribonucleoside monophosphate catabolic process (GO:0009158)	19	1	.12	+	8.42	1.12E-01	9.90E-01
gamma-aminobutyric acid transport (GO:0015812)	19	1	.12	+	8.42	1.12E-01	9.90E-01
negative regulation of nitric oxide metabolic process (GO:1904406)	19	1	.12	+	8.42	1.12E-01	9.89E-01
positive regulation of BMP signaling pathway (GO:0030513)	38	2	.24	+	8.42	2.36E-02	4.58E-01
long-chain fatty-acyl-CoA metabolic process (GO:0035336)	19	1	.12	+	8.42	1.12E-01	9.89E-01
sequestering of iron ion (GO:0097577)	19	1	.12	+	8.42	1.12E-01	9.88E-01
regulation of type B pancreatic cell proliferation (GO:0061469)	19	1	.12	+	8.42	1.12E-01	9.87E-01
chondroitin sulfate biosynthetic process (GO:0030206)	19	1	.12	+	8.42	1.12E-01	9.87E-01
negative regulation of amyloid precursor protein catabolic process (GO:1902992)	19	1	.12	+	8.42	1.12E-01	9.86E-01
negative regulation of glucose import (GO:0046325)	19	1	.12	+	8.42	1.12E-01	9.86E-01
phosphatidylcholine metabolic process (GO:0046470)	57	3	.36	+	8.42	5.47E-03	2.37E-01
positive regulation of miRNA transcription (GO:1902895)	57	3	.36	+	8.42	5.47E-03	2.36E-01
response to progesterone (GO:0032570)	77	4	.48	+	8.31	1.39E-03	9.79E-02
monocarboxylic acid catabolic process (GO:0072329)	116	6	.73	+	8.27	9.08E-05	1.44E-02
fatty acid beta-oxidation (GO:0006635)	58	3	.36	+	8.27	5.75E-03	2.42E-01
collagen fibril organization (GO:0030199)	58	3	.36	+	8.27	5.75E-03	2.41E-01
heart valve morphogenesis (GO:0003179)	58	3	.36	+	8.27	5.75E-03	2.40E-01
amide transport (GO:0042886)	155	8	.97	+	8.25	6.09E-06	1.87E-03
ERK1 and ERK2 cascade (GO:0070371)	59	3	.37	+	8.13	6.03E-03	2.47E-01
regulation of membrane lipid distribution (GO:0097035)	59	3	.37	+	8.13	6.03E-03	2.46E-01
modified amino acid transport (GO:0072337)	40	2	.25	+	8.00	2.59E-02	4.67E-01
regulation of corticosteroid hormone secretion (GO:2000846)	20	1	.13	+	8.00	1.18E-01	1.00E00
NADP metabolic process (GO:0006739)	40	2	.25	+	8.00	2.59E-02	4.66E-01
angiotensin-activated signaling pathway (GO:0038166)	20	1	.13	+	8.00	1.18E-01	1.00E00
cerebrospinal fluid circulation (GO:0090660)	20	1	.13	+	8.00	1.18E-01	1.00E00
positive regulation by host of viral process (GO:0044794)	20	1	.13	+	8.00	1.18E-01	1.00E00
cellular response to lipoprotein particle stimulus (GO:0071402)	40	2	.25	+	8.00	2.59E-02	4.66E-01
cellular extravasation (GO:0045123)	40	2	.25	+	8.00	2.59E-02	4.65E-01
negative regulation of interleukin-10 production (GO:0032693)	20	1	.13	+	8.00	1.18E-01	1.00E00
regulation of mitochondrial membrane permeability involved in apoptotic process (GO:1902108)	20	1	.13	+	8.00	1.18E-01	1.00E00
cellular response to epidermal growth factor stimulus (GO:0071364)	60	3	.38	+	8.00	6.31E-03	2.26E-01
response to misfolded protein (GO:0051788)	20	1	.13	+	8.00	1.18E-01	1.00E00
glycosyl compound biosynthetic process (GO:1901659)	20	1	.13	+	8.00	1.18E-01	1.00E00
positive regulation of amyloid-beta formation (GO:1902004)	20	1	.13	+	8.00	1.18E-01	1.00E00
negative regulation of astrocyte differentiation (GO:0048712)	20	1	.13	+	8.00	1.18E-01	1.00E00
cellular response to leptin stimulus (GO:0044320)	20	1	.13	+	8.00	1.18E-01	1.00E00
positive regulation of synaptic transmission, GABAergic (GO:0032230)	20	1	.13	+	8.00	1.18E-01	1.00E00
regulation of DNA damage response, signal transduction by p53 class mediator (GO:0043516)	40	2	.25	+	8.00	2.59E-02	4.65E-01
amyloid-beta metabolic process (GO:0050435)	20	1	.13	+	8.00	1.18E-01	1.00E00
non-canonical Wnt signaling pathway (GO:0035567)	40	2	.25	+	8.00	2.59E-02	4.64E-01
acid secretion (GO:0046717)	40	2	.25	+	8.00	2.59E-02	4.64E-01
negative regulation of vasoconstriction (GO:0045906)	20	1	.13	+	8.00	1.18E-01	1.00E00
positive regulation of extrinsic apoptotic signaling pathway (GO:2001238)	61	3	.38	+	7.87	6.61E-03	2.35E-01
positive regulation of organic acid transport (GO:0032892)	61	3	.38	+	7.87	6.61E-03	2.35E-01
roof of mouth development (GO:0060021)	102	5	.64	+	7.84	4.56E-04	4.32E-02
cellular response to hypoxia (GO:0071456)	204	10	1.28	+	7.84	6.52E-07	3.51E-04
superoxide metabolic process (GO:0006801)	41	2	.26	+	7.80	2.72E-02	4.79E-01
mitotic G2 DNA damage checkpoint signaling (GO:0007095)	41	2	.26	+	7.80	2.72E-02	4.79E-01
vasculogenesis (GO:0001570)	82	4	.51	+	7.80	1.76E-03	1.14E-01
renal absorption (GO:0070293)	41	2	.26	+	7.80	2.72E-02	4.78E-01
osteoblast differentiation (GO:0001649)	124	6	.78	+	7.74	1.31E-04	1.90E-02
regulation of epithelial to mesenchymal transition (GO:0010717)	104	5	.65	+	7.69	4.99E-04	4.58E-02
cellular response to reactive oxygen species (GO:0034614)	188	9	1.18	+	7.66	2.93E-06	1.05E-03
glomerular filtration (GO:0003094)	21	1	.13	+	7.62	1.23E-01	1.00E00
regulation of systemic arterial blood pressure by hormone (GO:0001990)	42	2	.26	+	7.62	2.84E-02	4.95E-01
spinal cord patterning (GO:0021511)	21	1	.13	+	7.62	1.23E-01	1.00E00
regulation of CD8-positive, alpha-beta T cell activation (GO:2001185)	21	1	.13	+	7.62	1.23E-01	1.00E00
Fc receptor signaling pathway (GO:0038093)	21	1	.13	+	7.62	1.23E-01	1.00E00
regulation of norepinephrine secretion (GO:0014061)	21	1	.13	+	7.62	1.23E-01	1.00E00
cell migration involved in sprouting angiogenesis (GO:0002042)	21	1	.13	+	7.62	1.23E-01	1.00E00
glycogen biosynthetic process (GO:0005978)	21	1	.13	+	7.62	1.23E-01	1.00E00
regulation of interleukin-17 production (GO:0032660)	42	2	.26	+	7.62	2.84E-02	4.95E-01
peptidyl-S-diacylglycerol-L-cysteine biosynthetic process from peptidyl-cysteine (GO:0018231)	21	1	.13	+	7.62	1.23E-01	1.00E00
peptidyl-L-cysteine S-palmitoylation (GO:0018230)	21	1	.13	+	7.62	1.23E-01	1.00E00
epidermis morphogenesis (GO:0048730)	42	2	.26	+	7.62	2.84E-02	4.94E-01
myoblast proliferation (GO:0051450)	21	1	.13	+	7.62	1.23E-01	1.00E00
leukocyte tethering or rolling (GO:0050901)	21	1	.13	+	7.62	1.23E-01	1.00E00
regulation of inclusion body assembly (GO:0090083)	21	1	.13	+	7.62	1.23E-01	1.00E00
positive regulation of vascular endothelial cell proliferation (GO:1905564)	21	1	.13	+	7.62	1.23E-01	1.00E00
excitatory synapse assembly (GO:1904861)	21	1	.13	+	7.62	1.23E-01	1.00E00
glucan biosynthetic process (GO:0009250)	21	1	.13	+	7.62	1.23E-01	1.00E00
nucleoside catabolic process (GO:0009164)	21	1	.13	+	7.62	1.23E-01	1.00E00
purine deoxyribonucleotide metabolic process (GO:0009151)	21	1	.13	+	7.62	1.23E-01	1.00E00
aspartate transmembrane transport (GO:0015810)	21	1	.13	+	7.62	1.23E-01	1.00E00
basic amino acid transport (GO:0015802)	21	1	.13	+	7.62	1.23E-01	1.00E00
regulation of amino acid import across plasma membrane (GO:0010958)	21	1	.13	+	7.62	1.23E-01	1.00E00
aspartate family amino acid metabolic process (GO:0009066)	42	2	.26	+	7.62	2.84E-02	4.94E-01
regulation of amino acid transmembrane transport (GO:1903789)	21	1	.13	+	7.62	1.23E-01	1.00E00
dendritic spine morphogenesis (GO:0060997)	21	1	.13	+	7.62	1.23E-01	1.00E00
cellular response to interleukin-17 (GO:0097398)	21	1	.13	+	7.62	1.23E-01	1.00E00
vascular associated smooth muscle contraction (GO:0014829)	21	1	.13	+	7.62	1.23E-01	1.00E00
regulation of hydrogen peroxide metabolic process (GO:0010310)	21	1	.13	+	7.62	1.23E-01	1.00E00
regulation of myoblast differentiation (GO:0045661)	63	3	.39	+	7.62	7.23E-03	2.47E-01
alpha-amino acid biosynthetic process (GO:1901607)	63	3	.39	+	7.62	7.23E-03	2.47E-01
positive regulation of miRNA metabolic process (GO:2000630)	64	3	.40	+	7.50	7.55E-03	2.54E-01
muscle cell proliferation (GO:0033002)	64	3	.40	+	7.50	7.55E-03	2.53E-01
cellular response to vascular endothelial growth factor stimulus (GO:0035924)	43	2	.27	+	7.44	2.97E-02	5.08E-01
cellular response to decreased oxygen levels (GO:0036294)	215	10	1.34	+	7.44	1.05E-06	5.11E-04
sulfur compound transport (GO:0072348)	65	3	.41	+	7.38	7.88E-03	2.61E-01
macrophage activation (GO:0042116)	65	3	.41	+	7.38	7.88E-03	2.60E-01
regulation of amide metabolic process (GO:0034248)	65	3	.41	+	7.38	7.88E-03	2.60E-01
trachea development (GO:0060438)	22	1	.14	+	7.27	1.29E-01	1.00E00
definitive hemopoiesis (GO:0060216)	22	1	.14	+	7.27	1.29E-01	1.00E00
protein-lipid complex assembly (GO:0065005)	22	1	.14	+	7.27	1.29E-01	1.00E00
podocyte differentiation (GO:0072112)	22	1	.14	+	7.27	1.29E-01	1.00E00
phosphatidic acid biosynthetic process (GO:0006654)	22	1	.14	+	7.27	1.29E-01	1.00E00
negative regulation of intrinsic apoptotic signaling pathway by p53 class mediator (GO:1902254)	22	1	.14	+	7.27	1.29E-01	1.00E00
negative regulation of endoplasmic reticulum stress-induced intrinsic apoptotic signaling pathway (GO:1902236)	22	1	.14	+	7.27	1.29E-01	1.00E00
desensitization of G protein-coupled receptor signaling pathway (GO:0002029)	22	1	.14	+	7.27	1.29E-01	1.00E00
demethylation (GO:0070988)	22	1	.14	+	7.27	1.29E-01	1.00E00
fatty acid derivative catabolic process (GO:1901569)	22	1	.14	+	7.27	1.29E-01	1.00E00
peptidyl-cysteine modification (GO:0018198)	22	1	.14	+	7.27	1.29E-01	1.00E00
positive regulation of icosanoid secretion (GO:0032305)	22	1	.14	+	7.27	1.29E-01	1.00E00
amino sugar metabolic process (GO:0006040)	44	2	.28	+	7.27	3.09E-02	5.00E-01
chaperone-mediated protein complex assembly (GO:0051131)	22	1	.14	+	7.27	1.29E-01	1.00E00
retinoic acid receptor signaling pathway (GO:0048384)	22	1	.14	+	7.27	1.29E-01	1.00E00
response to superoxide (GO:0000303)	22	1	.14	+	7.27	1.29E-01	1.00E00
plasma membrane phospholipid scrambling (GO:0017121)	22	1	.14	+	7.27	1.29E-01	1.00E00
long-chain fatty acid biosynthetic process (GO:0042759)	22	1	.14	+	7.27	1.29E-01	1.00E00
ovulation (GO:0030728)	22	1	.14	+	7.27	1.29E-01	1.00E00
stress fiber assembly (GO:0043149)	22	1	.14	+	7.27	1.29E-01	1.00E00
negative regulation of vascular permeability (GO:0043116)	22	1	.14	+	7.27	1.29E-01	1.00E00
nucleotide-sugar biosynthetic process (GO:0009226)	22	1	.14	+	7.27	1.29E-01	1.00E00
phosphate ion homeostasis (GO:0055062)	22	1	.14	+	7.27	1.29E-01	1.00E00
vitamin transmembrane transport (GO:0035461)	22	1	.14	+	7.27	1.29E-01	1.00E00
nucleoside monophosphate catabolic process (GO:0009125)	22	1	.14	+	7.27	1.29E-01	1.00E00
negative regulation of hippo signaling (GO:0035331)	22	1	.14	+	7.27	1.29E-01	1.00E00
protein mannosylation (GO:0035268)	22	1	.14	+	7.27	1.29E-01	1.00E00
renal filtration cell differentiation (GO:0061318)	22	1	.14	+	7.27	1.29E-01	1.00E00
response to stimulus involved in regulation of muscle adaptation (GO:0014874)	22	1	.14	+	7.27	1.29E-01	1.00E00
contractile actin filament bundle assembly (GO:0030038)	22	1	.14	+	7.27	1.29E-01	1.00E00
regulation of oxidative stress-induced neuron intrinsic apoptotic signaling pathway (GO:1903376)	22	1	.14	+	7.27	1.29E-01	1.00E00
negative regulation of amide metabolic process (GO:0034249)	22	1	.14	+	7.27	1.29E-01	1.00E00
response to fibroblast growth factor (GO:0071774)	111	5	.69	+	7.20	6.71E-04	5.81E-02
positive regulation of lipid biosynthetic process (GO:0046889)	112	5	.70	+	7.14	6.99E-04	5.98E-02
transforming growth factor beta receptor signaling pathway (GO:0007179)	90	4	.56	+	7.11	2.47E-03	1.42E-01
cell surface receptor signaling pathway via STAT (GO:0097696)	45	2	.28	+	7.11	3.23E-02	5.18E-01
hindlimb morphogenesis (GO:0035137)	45	2	.28	+	7.11	3.23E-02	5.17E-01
negative regulation of response to endoplasmic reticulum stress (GO:1903573)	45	2	.28	+	7.11	3.23E-02	5.16E-01
inner ear receptor cell development (GO:0060119)	68	3	.43	+	7.06	8.92E-03	2.78E-01
positive regulation of cell adhesion mediated by integrin (GO:0033630)	23	1	.14	+	6.95	1.34E-01	1.00E00
acrosome reaction (GO:0007340)	23	1	.14	+	6.95	1.34E-01	1.00E00
glomerular epithelial cell differentiation (GO:0072311)	23	1	.14	+	6.95	1.34E-01	1.00E00
IMP metabolic process (GO:0046040)	23	1	.14	+	6.95	1.34E-01	1.00E00
negative regulation of glial cell proliferation (GO:0060253)	23	1	.14	+	6.95	1.34E-01	1.00E00
negative regulation of purine nucleotide catabolic process (GO:0033122)	23	1	.14	+	6.95	1.34E-01	1.00E00
cartilage condensation (GO:0001502)	23	1	.14	+	6.95	1.34E-01	1.00E00
cellular response to copper ion (GO:0071280)	23	1	.14	+	6.95	1.34E-01	1.00E00
positive regulation of branching involved in ureteric bud morphogenesis (GO:0090190)	23	1	.14	+	6.95	1.34E-01	1.00E00
stress-activated MAPK cascade (GO:0051403)	23	1	.14	+	6.95	1.34E-01	1.00E00
negative regulation of chemotaxis (GO:0050922)	46	2	.29	+	6.95	3.36E-02	5.34E-01
embryonic axis specification (GO:0000578)	46	2	.29	+	6.95	3.36E-02	5.34E-01
regulation of lipopolysaccharide-mediated signaling pathway (GO:0031664)	23	1	.14	+	6.95	1.34E-01	1.00E00
response to gravity (GO:0009629)	23	1	.14	+	6.95	1.34E-01	1.00E00
postsynapse assembly (GO:0099068)	23	1	.14	+	6.95	1.34E-01	1.00E00
response to oxygen radical (GO:0000305)	23	1	.14	+	6.95	1.34E-01	1.00E00
polarized epithelial cell differentiation (GO:0030859)	23	1	.14	+	6.95	1.34E-01	1.00E00
positive regulation of vascular associated smooth muscle cell proliferation (GO:1904707)	46	2	.29	+	6.95	3.36E-02	5.33E-01
negative regulation of nucleotide catabolic process (GO:0030812)	23	1	.14	+	6.95	1.34E-01	1.00E00
negative regulation of steroid biosynthetic process (GO:0010894)	23	1	.14	+	6.95	1.34E-01	1.00E00
mannosylation (GO:0097502)	23	1	.14	+	6.95	1.34E-01	1.00E00
glycoside metabolic process (GO:0016137)	23	1	.14	+	6.95	1.34E-01	1.00E00
negative regulation of glucose transmembrane transport (GO:0010829)	23	1	.14	+	6.95	1.34E-01	1.00E00
regulation of macrophage derived foam cell differentiation (GO:0010743)	23	1	.14	+	6.95	1.34E-01	1.00E00
establishment of apical/basal cell polarity (GO:0035089)	23	1	.14	+	6.95	1.34E-01	1.00E00
adaptation of signaling pathway (GO:0023058)	23	1	.14	+	6.95	1.34E-01	1.00E00
regulation of B cell apoptotic process (GO:0002902)	23	1	.14	+	6.95	1.34E-01	1.00E00
phasic smooth muscle contraction (GO:0014821)	23	1	.14	+	6.95	1.34E-01	1.00E00
negative adaptation of signaling pathway (GO:0022401)	23	1	.14	+	6.95	1.34E-01	1.00E00
positive regulation of amyloid precursor protein catabolic process (GO:1902993)	23	1	.14	+	6.95	1.34E-01	1.00E00
glucose import (GO:0046323)	23	1	.14	+	6.95	1.34E-01	1.00E00
retrograde axonal transport (GO:0008090)	23	1	.14	+	6.95	1.34E-01	1.00E00
negative regulation of glycolytic process (GO:0045820)	23	1	.14	+	6.95	1.34E-01	1.00E00
heart valve development (GO:0003170)	69	3	.43	+	6.95	9.28E-03	2.83E-01
pyridine-containing compound biosynthetic process (GO:0072525)	23	1	.14	+	6.95	1.34E-01	1.00E00
skeletal muscle cell differentiation (GO:0035914)	70	3	.44	+	6.85	9.65E-03	2.92E-01
cellular response to oxygen levels (GO:0071453)	234	10	1.46	+	6.83	2.26E-06	8.50E-04
skeletal muscle tissue regeneration (GO:0043403)	47	2	.29	+	6.81	3.49E-02	5.48E-01
protein localization to lysosome (GO:0061462)	47	2	.29	+	6.81	3.49E-02	5.47E-01
proteinogenic amino acid catabolic process (GO:0170040)	71	3	.44	+	6.76	1.00E-02	3.02E-01
ventricular septum morphogenesis (GO:0060412)	48	2	.30	+	6.66	3.63E-02	5.65E-01
positive regulation of regulatory T cell differentiation (GO:0045591)	24	1	.15	+	6.66	1.40E-01	1.00E00
metanephric nephron tubule development (GO:0072234)	24	1	.15	+	6.66	1.40E-01	1.00E00
positive regulation of stem cell differentiation (GO:2000738)	24	1	.15	+	6.66	1.40E-01	1.00E00
retinal rod cell differentiation (GO:0060221)	24	1	.15	+	6.66	1.40E-01	1.00E00
positive regulation of nitric oxide biosynthetic process (GO:0045429)	48	2	.30	+	6.66	3.63E-02	5.65E-01
phospholipid translocation (GO:0045332)	48	2	.30	+	6.66	3.63E-02	5.64E-01
viral release from host cell (GO:0019076)	24	1	.15	+	6.66	1.40E-01	1.00E00
positive regulation of purine nucleotide catabolic process (GO:0033123)	24	1	.15	+	6.66	1.40E-01	1.00E00
negative regulation of myeloid cell apoptotic process (GO:0033033)	24	1	.15	+	6.66	1.40E-01	1.00E00
neural nucleus development (GO:0048857)	72	3	.45	+	6.66	1.04E-02	3.10E-01
regulation of fatty acid beta-oxidation (GO:0031998)	24	1	.15	+	6.66	1.40E-01	1.00E00
gluconeogenesis (GO:0006094)	48	2	.30	+	6.66	3.63E-02	5.63E-01
regulation of renal system process (GO:0098801)	24	1	.15	+	6.66	1.40E-01	1.00E00
regulation of macrophage migration (GO:1905521)	48	2	.30	+	6.66	3.63E-02	5.63E-01
smooth muscle cell differentiation (GO:0051145)	48	2	.30	+	6.66	3.63E-02	5.62E-01
chondroitin sulfate proteoglycan biosynthetic process (GO:0050650)	24	1	.15	+	6.66	1.40E-01	1.00E00
exit from host cell (GO:0035891)	24	1	.15	+	6.66	1.40E-01	1.00E00
positive regulation of B cell proliferation (GO:0030890)	48	2	.30	+	6.66	3.63E-02	5.62E-01
positive regulation of nucleotide catabolic process (GO:0030813)	24	1	.15	+	6.66	1.40E-01	1.00E00
mitochondrion transport along microtubule (GO:0047497)	24	1	.15	+	6.66	1.40E-01	1.00E00
leukocyte adhesion to vascular endothelial cell (GO:0061756)	24	1	.15	+	6.66	1.40E-01	1.00E00
chloride ion homeostasis (GO:0055064)	24	1	.15	+	6.66	1.40E-01	1.00E00
amino acid biosynthetic process (GO:0008652)	72	3	.45	+	6.66	1.04E-02	3.09E-01
negative regulation of cytokine production involved in inflammatory response (GO:1900016)	24	1	.15	+	6.66	1.40E-01	1.00E00
middle ear morphogenesis (GO:0042474)	24	1	.15	+	6.66	1.40E-01	1.00E00
regulation of protein kinase A signaling (GO:0010738)	24	1	.15	+	6.66	1.40E-01	1.00E00
response to interleukin-17 (GO:0097396)	24	1	.15	+	6.66	1.40E-01	1.00E00
establishment of mitochondrion localization, microtubule-mediated (GO:0034643)	24	1	.15	+	6.66	1.40E-01	1.00E00
growth plate cartilage development (GO:0003417)	24	1	.15	+	6.66	1.40E-01	1.00E00
renal filtration (GO:0097205)	24	1	.15	+	6.66	1.40E-01	1.00E00
atrial septum development (GO:0003283)	24	1	.15	+	6.66	1.40E-01	1.00E00
endocardial cushion formation (GO:0003272)	24	1	.15	+	6.66	1.40E-01	1.00E00
positive regulation of glycolytic process (GO:0045821)	24	1	.15	+	6.66	1.40E-01	1.00E00
apoptotic process involved in morphogenesis (GO:0060561)	24	1	.15	+	6.66	1.40E-01	1.00E00
hair follicle development (GO:0001942)	97	4	.61	+	6.60	3.24E-03	1.69E-01
response to corticosterone (GO:0051412)	49	2	.31	+	6.53	3.77E-02	5.61E-01
vitamin transport (GO:0051180)	49	2	.31	+	6.53	3.77E-02	5.61E-01
neuron projection regeneration (GO:0031102)	49	2	.31	+	6.53	3.77E-02	5.60E-01
osteoclast differentiation (GO:0030316)	74	3	.46	+	6.48	1.12E-02	3.26E-01
regulation of cartilage development (GO:0061035)	74	3	.46	+	6.48	1.12E-02	3.26E-01
placenta development (GO:0001890)	198	8	1.24	+	6.46	3.59E-05	7.40E-03
regulation of cholesterol biosynthetic process (GO:0045540)	25	1	.16	+	6.40	1.45E-01	1.00E00
auditory receptor cell stereocilium organization (GO:0060088)	25	1	.16	+	6.40	1.45E-01	1.00E00
glutamine metabolic process (GO:0006541)	25	1	.16	+	6.40	1.45E-01	1.00E00
prostaglandin biosynthetic process (GO:0001516)	25	1	.16	+	6.40	1.45E-01	1.00E00
negative regulation of chemokine production (GO:0032682)	25	1	.16	+	6.40	1.45E-01	1.00E00
positive regulation of endothelial cell apoptotic process (GO:2000353)	25	1	.16	+	6.40	1.45E-01	1.00E00
cellular response to estrogen stimulus (GO:0071391)	25	1	.16	+	6.40	1.45E-01	1.00E00
transcytosis (GO:0045056)	25	1	.16	+	6.40	1.45E-01	1.00E00
response to parathyroid hormone (GO:0071107)	25	1	.16	+	6.40	1.45E-01	1.00E00
regulation of sterol biosynthetic process (GO:0106118)	25	1	.16	+	6.40	1.45E-01	1.00E00
regulation of branching involved in ureteric bud morphogenesis (GO:0090189)	25	1	.16	+	6.40	1.45E-01	1.00E00
positive regulation of antigen receptor-mediated signaling pathway (GO:0050857)	25	1	.16	+	6.40	1.45E-01	1.00E00
cell aggregation (GO:0098743)	25	1	.16	+	6.40	1.45E-01	1.00E00
catechol-containing compound biosynthetic process (GO:0009713)	25	1	.16	+	6.40	1.45E-01	1.00E00
negative regulation of phagocytosis (GO:0050765)	25	1	.16	+	6.40	1.45E-01	1.00E00
regulation of response to food (GO:0032095)	25	1	.16	+	6.40	1.45E-01	1.00E00
detection of external biotic stimulus (GO:0098581)	25	1	.16	+	6.40	1.45E-01	1.00E00
regulation of cyclin-dependent protein serine/threonine kinase activity (GO:0000079)	25	1	.16	+	6.40	1.45E-01	1.00E00
positive regulation of nitric oxide metabolic process (GO:1904407)	50	2	.31	+	6.40	3.91E-02	5.76E-01
branched-chain amino acid metabolic process (GO:0009081)	25	1	.16	+	6.40	1.45E-01	1.00E00
glutamine family amino acid catabolic process (GO:0009065)	25	1	.16	+	6.40	1.45E-01	1.00E00
catecholamine biosynthetic process (GO:0042423)	25	1	.16	+	6.40	1.45E-01	1.00E00
regulation of alpha-beta T cell proliferation (GO:0046640)	50	2	.31	+	6.40	3.91E-02	5.76E-01
nucleobase-containing small molecule catabolic process (GO:0034656)	25	1	.16	+	6.40	1.45E-01	1.00E00
positive regulation of Ras protein signal transduction (GO:0046579)	25	1	.16	+	6.40	1.45E-01	1.00E00
regulation of cyclin-dependent protein kinase activity (GO:1904029)	25	1	.16	+	6.40	1.45E-01	1.00E00
prostanoid biosynthetic process (GO:0046457)	25	1	.16	+	6.40	1.45E-01	1.00E00
establishment of monopolar cell polarity (GO:0061162)	25	1	.16	+	6.40	1.45E-01	1.00E00
negative regulation of steroid metabolic process (GO:0045939)	25	1	.16	+	6.40	1.45E-01	1.00E00
negative regulation of leukocyte migration (GO:0002686)	50	2	.31	+	6.40	3.91E-02	5.75E-01
regulation of nitric oxide biosynthetic process (GO:0045428)	75	3	.47	+	6.40	1.16E-02	3.34E-01
non-proteinogenic amino acid metabolic process (GO:0170041)	75	3	.47	+	6.40	1.16E-02	3.33E-01
L-amino acid catabolic process (GO:0170035)	75	3	.47	+	6.40	1.16E-02	3.33E-01
positive regulation of smooth muscle cell migration (GO:0014911)	75	3	.47	+	6.40	1.16E-02	3.32E-01
positive regulation of myeloid leukocyte differentiation (GO:0002763)	75	3	.47	+	6.40	1.16E-02	3.31E-01
Notch signaling pathway (GO:0007219)	126	5	.79	+	6.35	1.19E-03	8.72E-02
positive regulation of endothelial cell proliferation (GO:0001938)	101	4	.63	+	6.33	3.74E-03	1.86E-01
positive regulation of cold-induced thermogenesis (GO:0120162)	101	4	.63	+	6.33	3.74E-03	1.85E-01
peptide transport (GO:0015833)	101	4	.63	+	6.33	3.74E-03	1.85E-01
hair cycle process (GO:0022405)	101	4	.63	+	6.33	3.74E-03	1.84E-01
molting cycle process (GO:0022404)	101	4	.63	+	6.33	3.74E-03	1.84E-01
positive regulation of osteoblast differentiation (GO:0045669)	76	3	.48	+	6.31	1.21E-02	3.38E-01
organic acid catabolic process (GO:0016054)	228	9	1.43	+	6.31	1.39E-05	3.61E-03
carboxylic acid catabolic process (GO:0046395)	228	9	1.43	+	6.31	1.39E-05	3.55E-03
regulation of systemic arterial blood pressure (GO:0003073)	127	5	.79	+	6.30	1.23E-03	8.94E-02
positive regulation of DNA replication (GO:0045740)	51	2	.32	+	6.27	4.06E-02	5.94E-01
hexose biosynthetic process (GO:0019319)	51	2	.32	+	6.27	4.06E-02	5.93E-01
morphogenesis of a polarized epithelium (GO:0001738)	51	2	.32	+	6.27	4.06E-02	5.93E-01
cellular response to fibroblast growth factor stimulus (GO:0044344)	102	4	.64	+	6.27	3.88E-03	1.86E-01
platelet aggregation (GO:0070527)	51	2	.32	+	6.27	4.06E-02	5.92E-01
regulation of miRNA transcription (GO:1902893)	77	3	.48	+	6.23	1.25E-02	3.22E-01
negative regulation of cellular response to growth factor stimulus (GO:0090288)	103	4	.64	+	6.21	4.02E-03	1.91E-01
cellular response to transforming growth factor beta stimulus (GO:0071560)	181	7	1.13	+	6.19	1.46E-04	2.08E-02
positive regulation of systemic arterial blood pressure (GO:0003084)	26	1	.16	+	6.15	1.51E-01	1.00E00
regulation of systemic arterial blood pressure mediated by a chemical signal (GO:0003044)	52	2	.33	+	6.15	4.20E-02	6.10E-01
cardiac epithelial to mesenchymal transition (GO:0060317)	26	1	.16	+	6.15	1.51E-01	1.00E00
negative regulation of cellular senescence (GO:2000773)	26	1	.16	+	6.15	1.51E-01	1.00E00
release of cytochrome c from mitochondria (GO:0001836)	26	1	.16	+	6.15	1.51E-01	1.00E00
trophectodermal cell differentiation (GO:0001829)	26	1	.16	+	6.15	1.51E-01	1.00E00
positive regulation of superoxide anion generation (GO:0032930)	26	1	.16	+	6.15	1.51E-01	1.00E00
Sertoli cell development (GO:0060009)	26	1	.16	+	6.15	1.51E-01	1.00E00
membrane protein ectodomain proteolysis (GO:0006509)	26	1	.16	+	6.15	1.51E-01	1.00E00
positive regulation of interleukin-17 production (GO:0032740)	26	1	.16	+	6.15	1.51E-01	1.00E00
cellular response to vitamin D (GO:0071305)	26	1	.16	+	6.15	1.51E-01	1.00E00
astrocyte differentiation (GO:0048708)	78	3	.49	+	6.15	1.29E-02	3.31E-01
glucosamine-containing compound metabolic process (GO:1901071)	26	1	.16	+	6.15	1.51E-01	1.00E00
regulation of membrane protein ectodomain proteolysis (GO:0051043)	26	1	.16	+	6.15	1.51E-01	1.00E00
regulation of excitatory synapse assembly (GO:1904889)	26	1	.16	+	6.15	1.51E-01	1.00E00
response to cold (GO:0009409)	52	2	.33	+	6.15	4.20E-02	6.09E-01
positive regulation of vascular associated smooth muscle cell migration (GO:1904754)	26	1	.16	+	6.15	1.51E-01	1.00E00
regulation of vascular associated smooth muscle cell proliferation (GO:1904705)	78	3	.49	+	6.15	1.29E-02	3.30E-01
deoxyribonucleotide catabolic process (GO:0009264)	26	1	.16	+	6.15	1.51E-01	1.00E00
monoatomic anion homeostasis (GO:0055081)	26	1	.16	+	6.15	1.51E-01	1.00E00
regulation of glial cell migration (GO:1903975)	26	1	.16	+	6.15	1.51E-01	1.00E00
C4-dicarboxylate transport (GO:0015740)	26	1	.16	+	6.15	1.51E-01	1.00E00
establishment or maintenance of monopolar cell polarity (GO:0061339)	26	1	.16	+	6.15	1.51E-01	1.00E00
negative regulation of receptor signaling pathway via JAK-STAT (GO:0046426)	26	1	.16	+	6.15	1.51E-01	1.00E00
ammonium ion metabolic process (GO:0097164)	26	1	.16	+	6.15	1.51E-01	1.00E00
deoxyribose phosphate catabolic process (GO:0046386)	26	1	.16	+	6.15	1.51E-01	1.00E00
positive regulation of T cell cytokine production (GO:0002726)	26	1	.16	+	6.15	1.51E-01	1.00E00
regulation of nitric oxide metabolic process (GO:0080164)	78	3	.49	+	6.15	1.29E-02	3.30E-01
negative regulation of ERK1 and ERK2 cascade (GO:0070373)	79	3	.49	+	6.07	1.34E-02	3.36E-01
lipid translocation (GO:0034204)	53	2	.33	+	6.04	4.35E-02	6.02E-01
regulation of cellular senescence (GO:2000772)	53	2	.33	+	6.04	4.35E-02	6.01E-01
regulation of triglyceride metabolic process (GO:0090207)	53	2	.33	+	6.04	4.35E-02	6.01E-01
muscle tissue morphogenesis (GO:0060415)	80	3	.50	+	6.00	1.39E-02	3.43E-01
cardiac septum morphogenesis (GO:0060411)	80	3	.50	+	6.00	1.39E-02	3.43E-01
positive regulation of fibroblast proliferation (GO:0048146)	80	3	.50	+	6.00	1.39E-02	3.42E-01
endothelium development (GO:0003158)	107	4	.67	+	5.98	4.60E-03	2.10E-01
regulation of bicellular tight junction assembly (GO:2000810)	27	1	.17	+	5.92	1.56E-01	1.00E00
cellular response to catecholamine stimulus (GO:0071870)	54	2	.34	+	5.92	4.50E-02	6.17E-01
metanephric nephron epithelium development (GO:0072243)	27	1	.17	+	5.92	1.56E-01	1.00E00
negative regulation of stem cell proliferation (GO:2000647)	27	1	.17	+	5.92	1.56E-01	1.00E00
regulation of collagen biosynthetic process (GO:0032965)	54	2	.34	+	5.92	4.50E-02	6.16E-01
protein targeting to lysosome (GO:0006622)	27	1	.17	+	5.92	1.56E-01	1.00E00
establishment of planar polarity (GO:0001736)	27	1	.17	+	5.92	1.56E-01	1.00E00
glomerular epithelium development (GO:0072010)	27	1	.17	+	5.92	1.56E-01	1.00E00
positive regulation of interleukin-4 production (GO:0032753)	27	1	.17	+	5.92	1.56E-01	1.00E00
ganglioside metabolic process (GO:0001573)	27	1	.17	+	5.92	1.56E-01	1.00E00
positive regulation of fatty acid transport (GO:2000193)	27	1	.17	+	5.92	1.56E-01	1.00E00
negative regulation of neuron apoptotic process (GO:0043524)	216	8	1.35	+	5.92	6.63E-05	1.12E-02
mitochondrion distribution (GO:0048311)	27	1	.17	+	5.92	1.56E-01	1.00E00
vascular associated smooth muscle cell differentiation (GO:0035886)	27	1	.17	+	5.92	1.56E-01	1.00E00
T cell costimulation (GO:0031295)	27	1	.17	+	5.92	1.56E-01	1.00E00
cardiac muscle tissue growth (GO:0055017)	54	2	.34	+	5.92	4.50E-02	6.16E-01
indole-containing compound metabolic process (GO:0042430)	27	1	.17	+	5.92	1.56E-01	1.00E00
fibroblast migration (GO:0010761)	27	1	.17	+	5.92	1.56E-01	1.00E00
positive regulation of cardiac muscle cell apoptotic process (GO:0010666)	27	1	.17	+	5.92	1.56E-01	1.00E00
chondroitin sulfate metabolic process (GO:0030204)	27	1	.17	+	5.92	1.56E-01	1.00E00
phosphatidic acid metabolic process (GO:0046473)	27	1	.17	+	5.92	1.56E-01	1.00E00
negative regulation of JNK cascade (GO:0046329)	27	1	.17	+	5.92	1.56E-01	1.00E00
negative regulation of regulated secretory pathway (GO:1903306)	27	1	.17	+	5.92	1.56E-01	1.00E00
myoblast fusion (GO:0007520)	27	1	.17	+	5.92	1.56E-01	1.00E00
hair cycle (GO:0042633)	109	4	.68	+	5.87	4.91E-03	2.21E-01
amino acid catabolic process (GO:0009063)	109	4	.68	+	5.87	4.91E-03	2.21E-01
molting cycle (GO:0042303)	109	4	.68	+	5.87	4.91E-03	2.20E-01
response to transforming growth factor beta (GO:0071559)	191	7	1.19	+	5.86	2.04E-04	2.74E-02
regulation of chondrocyte differentiation (GO:0032330)	55	2	.34	+	5.82	4.65E-02	6.32E-01
positive regulation of biomineral tissue development (GO:0070169)	55	2	.34	+	5.82	4.65E-02	6.31E-01
regulation of mitochondrial membrane permeability (GO:0046902)	55	2	.34	+	5.82	4.65E-02	6.31E-01
cellular response to angiotensin (GO:1904385)	55	2	.34	+	5.82	4.65E-02	6.30E-01
renal system process (GO:0003014)	138	5	.86	+	5.79	1.78E-03	1.14E-01
fatty acid oxidation (GO:0019395)	83	3	.52	+	5.78	1.53E-02	3.63E-01
ventricular septum development (GO:0003281)	83	3	.52	+	5.78	1.53E-02	3.62E-01
pyruvate metabolic process (GO:0006090)	111	4	.69	+	5.76	5.24E-03	2.28E-01
positive regulation of epidermal growth factor receptor signaling pathway (GO:0045742)	28	1	.18	+	5.71	1.61E-01	1.00E00
positive regulation of fatty acid biosynthetic process (GO:0045723)	28	1	.18	+	5.71	1.61E-01	1.00E00
renal system process involved in regulation of systemic arterial blood pressure (GO:0003071)	28	1	.18	+	5.71	1.61E-01	1.00E00
intracellular sodium ion homeostasis (GO:0006883)	28	1	.18	+	5.71	1.61E-01	1.00E00
cellular response to monoamine stimulus (GO:0071868)	56	2	.35	+	5.71	4.80E-02	6.46E-01
neutrophil mediated immunity (GO:0002446)	28	1	.18	+	5.71	1.61E-01	1.00E00
establishment of tissue polarity (GO:0007164)	28	1	.18	+	5.71	1.61E-01	1.00E00
metanephric tubule development (GO:0072170)	28	1	.18	+	5.71	1.61E-01	1.00E00
virion assembly (GO:0019068)	28	1	.18	+	5.71	1.61E-01	1.00E00
mitotic G2/M transition checkpoint (GO:0044818)	56	2	.35	+	5.71	4.80E-02	6.45E-01
regulation of transmission of nerve impulse (GO:0051969)	28	1	.18	+	5.71	1.61E-01	1.00E00
positive regulation of amine transport (GO:0051954)	56	2	.35	+	5.71	4.80E-02	6.45E-01
protein palmitoylation (GO:0018345)	28	1	.18	+	5.71	1.61E-01	1.00E00
mitochondrion localization (GO:0051646)	56	2	.35	+	5.71	4.80E-02	6.44E-01
regulation of icosanoid secretion (GO:0032303)	28	1	.18	+	5.71	1.61E-01	1.00E00
cochlea morphogenesis (GO:0090103)	28	1	.18	+	5.71	1.61E-01	1.00E00
positive regulation of positive chemotaxis (GO:0050927)	28	1	.18	+	5.71	1.61E-01	1.00E00
regulation of vascular endothelial growth factor receptor signaling pathway (GO:0030947)	28	1	.18	+	5.71	1.61E-01	1.00E00
metallo-sulfur cluster assembly (GO:0031163)	28	1	.18	+	5.71	1.61E-01	1.00E00
long-chain fatty acid transport (GO:0015909)	56	2	.35	+	5.71	4.80E-02	6.43E-01
iron-sulfur cluster assembly (GO:0016226)	28	1	.18	+	5.71	1.61E-01	1.00E00
fatty-acyl-CoA metabolic process (GO:0035337)	28	1	.18	+	5.71	1.61E-01	1.00E00
regulation of receptor clustering (GO:1903909)	28	1	.18	+	5.71	1.61E-01	1.00E00
positive regulation of striated muscle cell apoptotic process (GO:0010663)	28	1	.18	+	5.71	1.61E-01	1.00E00
androgen metabolic process (GO:0008209)	28	1	.18	+	5.71	1.61E-01	1.00E00
negative regulation of ATP metabolic process (GO:1903579)	28	1	.18	+	5.71	1.61E-01	1.00E00
peptide hormone secretion (GO:0030072)	84	3	.53	+	5.71	1.58E-02	3.71E-01
multicellular organismal-level iron ion homeostasis (GO:0060586)	28	1	.18	+	5.71	1.61E-01	1.00E00
cellular response to oxidative stress (GO:0034599)	282	10	1.76	+	5.67	1.17E-05	3.20E-03
neural tube closure (GO:0001843)	113	4	.71	+	5.66	5.58E-03	2.35E-01
cellular response to calcium ion (GO:0071277)	85	3	.53	+	5.64	1.63E-02	3.79E-01
response to cadmium ion (GO:0046686)	85	3	.53	+	5.64	1.63E-02	3.78E-01
monosaccharide biosynthetic process (GO:0046364)	57	2	.36	+	5.61	4.96E-02	6.42E-01
tube closure (GO:0060606)	114	4	.71	+	5.61	5.75E-03	2.39E-01
negative regulation of intrinsic apoptotic signaling pathway (GO:2001243)	115	4	.72	+	5.56	5.93E-03	2.46E-01
long-chain fatty acid metabolic process (GO:0001676)	115	4	.72	+	5.56	5.93E-03	2.45E-01
feeding behavior (GO:0007631)	115	4	.72	+	5.56	5.93E-03	2.44E-01
heart growth (GO:0060419)	58	2	.36	+	5.51	5.11E-02	6.58E-01
intracellular zinc ion homeostasis (GO:0006882)	29	1	.18	+	5.51	1.66E-01	1.00E00
zinc ion transport (GO:0006829)	29	1	.18	+	5.51	1.66E-01	1.00E00
collagen metabolic process (GO:0032963)	58	2	.36	+	5.51	5.11E-02	6.57E-01
regulation of superoxide anion generation (GO:0032928)	29	1	.18	+	5.51	1.66E-01	1.00E00
uterus development (GO:0060065)	29	1	.18	+	5.51	1.66E-01	1.00E00
auditory receptor cell morphogenesis (GO:0002093)	29	1	.18	+	5.51	1.66E-01	1.00E00
response to vitamin E (GO:0033197)	29	1	.18	+	5.51	1.66E-01	1.00E00
morphogenesis of an epithelial sheet (GO:0002011)	58	2	.36	+	5.51	5.11E-02	6.56E-01
response to leptin (GO:0044321)	29	1	.18	+	5.51	1.66E-01	1.00E00
endocrine process (GO:0050886)	58	2	.36	+	5.51	5.11E-02	6.56E-01
negative regulation of lipid biosynthetic process (GO:0051055)	58	2	.36	+	5.51	5.11E-02	6.55E-01
regulation of urine volume (GO:0035809)	29	1	.18	+	5.51	1.66E-01	1.00E00
negative regulation of receptor signaling pathway via STAT (GO:1904893)	29	1	.18	+	5.51	1.66E-01	1.00E00
proteinogenic amino acid biosynthetic process (GO:0170038)	58	2	.36	+	5.51	5.11E-02	6.55E-01
L-amino acid biosynthetic process (GO:0170034)	58	2	.36	+	5.51	5.11E-02	6.54E-01
stress-activated protein kinase signaling cascade (GO:0031098)	29	1	.18	+	5.51	1.66E-01	1.00E00
positive regulation of alpha-beta T cell proliferation (GO:0046641)	29	1	.18	+	5.51	1.66E-01	1.00E00
xenobiotic catabolic process (GO:0042178)	29	1	.18	+	5.51	1.66E-01	1.00E00
prostate gland epithelium morphogenesis (GO:0060740)	29	1	.18	+	5.51	1.66E-01	1.00E00
regulation of tissue remodeling (GO:0034103)	87	3	.54	+	5.51	1.73E-02	3.97E-01
positive regulation of mRNA catabolic process (GO:0061014)	87	3	.54	+	5.51	1.73E-02	3.96E-01
carbohydrate biosynthetic process (GO:0016051)	117	4	.73	+	5.47	6.30E-03	2.26E-01
regulation of lipid biosynthetic process (GO:0046890)	205	7	1.28	+	5.46	3.14E-04	3.58E-02
response to hypoxia (GO:0001666)	469	16	2.93	+	5.46	4.27E-08	7.14E-05
inner ear receptor cell differentiation (GO:0060113)	88	3	.55	+	5.45	1.78E-02	4.06E-01
muscle organ morphogenesis (GO:0048644)	88	3	.55	+	5.45	1.78E-02	4.05E-01
alpha-amino acid metabolic process (GO:1901605)	206	7	1.29	+	5.43	3.23E-04	3.66E-02
L-amino acid metabolic process (GO:0170033)	177	6	1.11	+	5.42	8.79E-04	7.07E-02
negative regulation of gliogenesis (GO:0014014)	59	2	.37	+	5.42	5.27E-02	6.72E-01
regulation of purine nucleotide catabolic process (GO:0033121)	59	2	.37	+	5.42	5.27E-02	6.72E-01
regulation of glycolytic process (GO:0006110)	59	2	.37	+	5.42	5.27E-02	6.71E-01
cellular response to hydrogen peroxide (GO:0070301)	118	4	.74	+	5.42	6.49E-03	2.31E-01
regulation of nucleotide catabolic process (GO:0030811)	59	2	.37	+	5.42	5.27E-02	6.70E-01
regulation of endothelial cell proliferation (GO:0001936)	148	5	.93	+	5.40	2.41E-03	1.42E-01
endothelial cell differentiation (GO:0045446)	89	3	.56	+	5.39	1.84E-02	4.11E-01
negative regulation of mitotic cell cycle (GO:0045930)	209	7	1.31	+	5.36	3.52E-04	3.84E-02
response to reactive oxygen species (GO:0000302)	270	9	1.69	+	5.33	5.24E-05	9.51E-03
response to osmotic stress (GO:0006970)	90	3	.56	+	5.33	1.89E-02	3.92E-01
purine ribonucleoside metabolic process (GO:0046128)	30	1	.19	+	5.33	1.72E-01	1.00E00
regulation of receptor recycling (GO:0001919)	30	1	.19	+	5.33	1.72E-01	1.00E00
G protein-coupled dopamine receptor signaling pathway (GO:0007212)	30	1	.19	+	5.33	1.72E-01	1.00E00
negative regulation of stem cell differentiation (GO:2000737)	30	1	.19	+	5.33	1.72E-01	1.00E00
leukotriene metabolic process (GO:0006691)	30	1	.19	+	5.33	1.72E-01	1.00E00
glandular epithelial cell development (GO:0002068)	30	1	.19	+	5.33	1.72E-01	1.00E00
primary neural tube formation (GO:0014020)	120	4	.75	+	5.33	6.88E-03	2.40E-01
peptidyl-proline modification (GO:0018208)	30	1	.19	+	5.33	1.72E-01	1.00E00
regulation of positive chemotaxis (GO:0050926)	30	1	.19	+	5.33	1.72E-01	1.00E00
positive regulation of ERBB signaling pathway (GO:1901186)	30	1	.19	+	5.33	1.72E-01	1.00E00
tongue development (GO:0043586)	30	1	.19	+	5.33	1.72E-01	1.00E00
negative regulation of purine nucleotide metabolic process (GO:1900543)	30	1	.19	+	5.33	1.72E-01	1.00E00
lymphocyte costimulation (GO:0031294)	30	1	.19	+	5.33	1.72E-01	1.00E00
negative regulation of cardiac muscle tissue growth (GO:0055022)	30	1	.19	+	5.33	1.72E-01	1.00E00
positive regulation of protein processing (GO:0010954)	30	1	.19	+	5.33	1.72E-01	1.00E00
neutrophil activation (GO:0042119)	30	1	.19	+	5.33	1.72E-01	1.00E00
C21-steroid hormone metabolic process (GO:0008207)	30	1	.19	+	5.33	1.72E-01	1.00E00
lipid oxidation (GO:0034440)	90	3	.56	+	5.33	1.89E-02	3.91E-01
insulin secretion (GO:0030073)	60	2	.38	+	5.33	5.43E-02	6.88E-01
negative regulation of heart growth (GO:0061117)	30	1	.19	+	5.33	1.72E-01	1.00E00
peptide secretion (GO:0002790)	90	3	.56	+	5.33	1.89E-02	3.91E-01
negative regulation of T cell mediated immunity (GO:0002710)	30	1	.19	+	5.33	1.72E-01	1.00E00
positive regulation of lipid metabolic process (GO:0045834)	150	5	.94	+	5.33	2.55E-03	1.46E-01
pyridine-containing compound catabolic process (GO:0072526)	90	3	.56	+	5.33	1.89E-02	3.90E-01
regulation of miRNA metabolic process (GO:2000628)	91	3	.57	+	5.27	1.95E-02	3.95E-01
tissue regeneration (GO:0042246)	91	3	.57	+	5.27	1.95E-02	3.95E-01
regulation of amino acid transport (GO:0051955)	61	2	.38	+	5.24	5.59E-02	6.88E-01
sprouting angiogenesis (GO:0002040)	61	2	.38	+	5.24	5.59E-02	6.87E-01
response to decreased oxygen levels (GO:0036293)	490	16	3.06	+	5.22	7.78E-08	1.06E-04
carbohydrate derivative catabolic process (GO:1901136)	246	8	1.54	+	5.20	1.63E-04	2.25E-02
vesicle docking involved in exocytosis (GO:0006904)	31	1	.19	+	5.16	1.77E-01	1.00E00
regulation of osteoblast proliferation (GO:0033688)	31	1	.19	+	5.16	1.77E-01	1.00E00
regulation of steroid hormone secretion (GO:2000831)	31	1	.19	+	5.16	1.77E-01	1.00E00
central nervous system myelination (GO:0022010)	31	1	.19	+	5.16	1.77E-01	1.00E00
dentate gyrus development (GO:0021542)	31	1	.19	+	5.16	1.77E-01	1.00E00
chondrocyte development (GO:0002063)	31	1	.19	+	5.16	1.77E-01	1.00E00
regulation of the force of heart contraction (GO:0002026)	31	1	.19	+	5.16	1.77E-01	1.00E00
response to cAMP (GO:0051591)	155	5	.97	+	5.16	2.94E-03	1.60E-01
axon ensheathment in central nervous system (GO:0032291)	31	1	.19	+	5.16	1.77E-01	1.00E00
circadian behavior (GO:0048512)	31	1	.19	+	5.16	1.77E-01	1.00E00
regulation of vascular endothelial cell proliferation (GO:1905562)	31	1	.19	+	5.16	1.77E-01	1.00E00
midbrain development (GO:0030901)	93	3	.58	+	5.16	2.06E-02	4.12E-01
deoxyribonucleoside monophosphate metabolic process (GO:0009162)	31	1	.19	+	5.16	1.77E-01	1.00E00
photoreceptor cell development (GO:0042461)	62	2	.39	+	5.16	5.75E-02	7.04E-01
positive regulation of insulin receptor signaling pathway (GO:0046628)	31	1	.19	+	5.16	1.77E-01	1.00E00
cell differentiation involved in embryonic placenta development (GO:0060706)	31	1	.19	+	5.16	1.77E-01	1.00E00
negative regulation of nucleotide metabolic process (GO:0045980)	31	1	.19	+	5.16	1.77E-01	1.00E00
cardiac septum development (GO:0003279)	124	4	.78	+	5.16	7.71E-03	2.57E-01
prostate gland morphogenesis (GO:0060512)	31	1	.19	+	5.16	1.77E-01	1.00E00
small molecule catabolic process (GO:0044282)	343	11	2.14	+	5.13	1.09E-05	3.16E-03
response to insulin (GO:0032868)	312	10	1.95	+	5.13	2.79E-05	6.56E-03
alpha-amino acid catabolic process (GO:1901606)	94	3	.59	+	5.10	2.12E-02	4.21E-01
nuclear-transcribed mRNA catabolic process (GO:0000956)	94	3	.59	+	5.10	2.12E-02	4.21E-01
cellular response to chemical stress (GO:0062197)	345	11	2.16	+	5.10	1.15E-05	3.21E-03
monocarboxylic acid biosynthetic process (GO:0072330)	157	5	.98	+	5.09	3.11E-03	1.66E-01
negative regulation of mitotic cell cycle phase transition (GO:1901991)	157	5	.98	+	5.09	3.11E-03	1.66E-01
response to catecholamine (GO:0071869)	63	2	.39	+	5.08	5.92E-02	7.19E-01
cell-matrix adhesion (GO:0007160)	126	4	.79	+	5.08	8.15E-03	2.65E-01
proteinogenic amino acid metabolic process (GO:0170039)	158	5	.99	+	5.06	3.19E-03	1.69E-01
pyridine-containing compound metabolic process (GO:0072524)	158	5	.99	+	5.06	3.19E-03	1.69E-01
regulation of stress fiber assembly (GO:0051492)	95	3	.59	+	5.05	2.18E-02	4.30E-01
dicarboxylic acid metabolic process (GO:0043648)	95	3	.59	+	5.05	2.18E-02	4.29E-01
purine ribonucleotide catabolic process (GO:0009154)	127	4	.79	+	5.04	8.37E-03	2.67E-01
metanephric epithelium development (GO:0072207)	32	1	.20	+	5.00	1.82E-01	1.00E00
NADH metabolic process (GO:0006734)	32	1	.20	+	5.00	1.82E-01	1.00E00
G protein-coupled receptor signaling pathway, coupled to cyclic nucleotide second messenger (GO:0007187)	32	1	.20	+	5.00	1.82E-01	1.00E00
negative regulation of lipid catabolic process (GO:0050995)	32	1	.20	+	5.00	1.82E-01	1.00E00
cellular lipid catabolic process (GO:0044242)	192	6	1.20	+	5.00	1.34E-03	9.53E-02
chondroitin sulfate proteoglycan metabolic process (GO:0050654)	32	1	.20	+	5.00	1.82E-01	1.00E00
behavioral response to pain (GO:0048266)	32	1	.20	+	5.00	1.82E-01	1.00E00
mechanoreceptor differentiation (GO:0042490)	96	3	.60	+	5.00	2.24E-02	4.37E-01
positive regulation of heart rate (GO:0010460)	32	1	.20	+	5.00	1.82E-01	1.00E00
regulation of type 2 immune response (GO:0002828)	32	1	.20	+	5.00	1.82E-01	1.00E00
T cell migration (GO:0072678)	32	1	.20	+	5.00	1.82E-01	1.00E00
positive regulation of protein maturation (GO:1903319)	32	1	.20	+	5.00	1.82E-01	1.00E00
cellular response to peptide hormone stimulus (GO:0071375)	354	11	2.21	+	4.97	1.46E-05	3.67E-03
epithelial tube formation (GO:0072175)	161	5	1.01	+	4.97	3.46E-03	1.77E-01
neural tube development (GO:0021915)	195	6	1.22	+	4.92	1.45E-03	1.01E-01
regulation of organic acid transport (GO:0032890)	98	3	.61	+	4.90	2.37E-02	4.58E-01
response to peptide hormone (GO:0043434)	590	18	3.69	+	4.88	3.18E-08	6.84E-05
negative regulation of neurogenesis (GO:0050768)	164	5	1.03	+	4.88	3.74E-03	1.87E-01
regulation of intrinsic apoptotic signaling pathway (GO:2001242)	197	6	1.23	+	4.87	1.52E-03	1.03E-01
positive regulation of cilium assembly (GO:0045724)	33	1	.21	+	4.85	1.87E-01	1.00E00
toll-like receptor 4 signaling pathway (GO:0034142)	33	1	.21	+	4.85	1.87E-01	1.00E00
response to monoamine (GO:0071867)	66	2	.41	+	4.85	6.42E-02	7.50E-01
cell differentiation in hindbrain (GO:0021533)	33	1	.21	+	4.85	1.87E-01	1.00E00
glutamate metabolic process (GO:0006536)	33	1	.21	+	4.85	1.87E-01	1.00E00
adaptive thermogenesis (GO:1990845)	33	1	.21	+	4.85	1.87E-01	1.00E00
chondrocyte differentiation (GO:0002062)	99	3	.62	+	4.85	2.43E-02	4.67E-01
aorta morphogenesis (GO:0035909)	33	1	.21	+	4.85	1.87E-01	1.00E00
response to potassium ion (GO:0035864)	33	1	.21	+	4.85	1.87E-01	1.00E00
polysaccharide biosynthetic process (GO:0000271)	33	1	.21	+	4.85	1.87E-01	1.00E00
regulation of macrophage chemotaxis (GO:0010758)	33	1	.21	+	4.85	1.87E-01	1.00E00
endochondral bone growth (GO:0003416)	33	1	.21	+	4.85	1.87E-01	1.00E00
positive regulation of cartilage development (GO:0061036)	33	1	.21	+	4.85	1.87E-01	1.00E00
neural tube formation (GO:0001841)	133	4	.83	+	4.81	9.81E-03	2.96E-01
negative regulation of G protein-coupled receptor signaling pathway (GO:0045744)	67	2	.42	+	4.77	6.60E-02	7.67E-01
response to oxygen levels (GO:0070482)	536	16	3.35	+	4.77	2.62E-07	1.97E-04
monocarboxylic acid metabolic process (GO:0032787)	572	17	3.58	+	4.75	1.15E-07	1.15E-04
ribonucleotide catabolic process (GO:0009261)	135	4	.84	+	4.74	1.03E-02	3.08E-01
positive regulation of acute inflammatory response (GO:0002675)	34	1	.21	+	4.70	1.92E-01	1.00E00
innervation (GO:0060384)	34	1	.21	+	4.70	1.92E-01	1.00E00
nuclear migration (GO:0007097)	34	1	.21	+	4.70	1.92E-01	1.00E00
regulation of endoplasmic reticulum stress-induced intrinsic apoptotic signaling pathway (GO:1902235)	34	1	.21	+	4.70	1.92E-01	1.00E00
regulation of interleukin-4 production (GO:0032673)	34	1	.21	+	4.70	1.92E-01	1.00E00
negative regulation of neural precursor cell proliferation (GO:2000178)	34	1	.21	+	4.70	1.92E-01	1.00E00
purine nucleotide catabolic process (GO:0006195)	136	4	.85	+	4.70	1.06E-02	3.12E-01
tricarboxylic acid cycle (GO:0006099)	34	1	.21	+	4.70	1.92E-01	1.00E00
negative regulation of peptidyl-tyrosine phosphorylation (GO:0050732)	34	1	.21	+	4.70	1.92E-01	1.00E00
regulation of purine nucleotide metabolic process (GO:1900542)	102	3	.64	+	4.70	2.62E-02	4.68E-01
regulation of purine nucleotide biosynthetic process (GO:1900371)	34	1	.21	+	4.70	1.92E-01	1.00E00
regulation of nucleotide biosynthetic process (GO:0030808)	34	1	.21	+	4.70	1.92E-01	1.00E00
nuclear-transcribed mRNA catabolic process, nonsense-mediated decay (GO:0000184)	34	1	.21	+	4.70	1.92E-01	1.00E00
carboxylic acid transmembrane transport (GO:1905039)	136	4	.85	+	4.70	1.06E-02	3.12E-01
cardiac muscle tissue morphogenesis (GO:0055008)	68	2	.43	+	4.70	6.77E-02	7.65E-01
negative regulation of endopeptidase activity (GO:0010951)	68	2	.43	+	4.70	6.77E-02	7.65E-01
apoptotic mitochondrial changes (GO:0008637)	68	2	.43	+	4.70	6.77E-02	7.64E-01
regulation of hippo signaling (GO:0035330)	34	1	.21	+	4.70	1.92E-01	1.00E00
dopamine metabolic process (GO:0042417)	34	1	.21	+	4.70	1.92E-01	1.00E00
rhythmic behavior (GO:0007622)	34	1	.21	+	4.70	1.92E-01	1.00E00
cardiac atrium morphogenesis (GO:0003209)	34	1	.21	+	4.70	1.92E-01	1.00E00
transforming growth factor beta receptor superfamily signaling pathway (GO:0141091)	171	5	1.07	+	4.68	4.47E-03	2.07E-01
skin epidermis development (GO:0098773)	137	4	.86	+	4.67	1.08E-02	3.16E-01
regulation of chemokine production (GO:0032642)	103	3	.64	+	4.66	2.69E-02	4.78E-01
regulation of nucleotide metabolic process (GO:0006140)	103	3	.64	+	4.66	2.69E-02	4.77E-01
regulation of biomineral tissue development (GO:0070167)	103	3	.64	+	4.66	2.69E-02	4.77E-01
regulation of BMP signaling pathway (GO:0030510)	103	3	.64	+	4.66	2.69E-02	4.76E-01
negative regulation of blood pressure (GO:0045776)	69	2	.43	+	4.64	6.94E-02	7.79E-01
homotypic cell-cell adhesion (GO:0034109)	69	2	.43	+	4.64	6.94E-02	7.78E-01
response to zinc ion (GO:0010043)	69	2	.43	+	4.64	6.94E-02	7.78E-01
negative regulation of tumor necrosis factor production (GO:0032720)	69	2	.43	+	4.64	6.94E-02	7.77E-01
response to angiotensin (GO:1990776)	69	2	.43	+	4.64	6.94E-02	7.76E-01
cellular aldehyde metabolic process (GO:0006081)	69	2	.43	+	4.64	6.94E-02	7.76E-01
negative regulation of smooth muscle cell proliferation (GO:0048662)	69	2	.43	+	4.64	6.94E-02	7.75E-01
negative regulation of G2/M transition of mitotic cell cycle (GO:0010972)	69	2	.43	+	4.64	6.94E-02	7.75E-01
carbohydrate transport (GO:0008643)	69	2	.43	+	4.64	6.94E-02	7.74E-01
glutamine family amino acid metabolic process (GO:0009064)	69	2	.43	+	4.64	6.94E-02	7.73E-01
negative regulation of nervous system development (GO:0051961)	173	5	1.08	+	4.62	4.69E-03	2.13E-01
canonical Wnt signaling pathway (GO:0060070)	104	3	.65	+	4.61	2.76E-02	4.84E-01
response to glucocorticoid (GO:0051384)	312	9	1.95	+	4.61	1.57E-04	2.19E-02
regulation of ossification (GO:0030278)	139	4	.87	+	4.60	1.14E-02	3.29E-01
cerebellar cortex formation (GO:0021697)	35	1	.22	+	4.57	1.97E-01	1.00E00
regulation of keratinocyte differentiation (GO:0045616)	35	1	.22	+	4.57	1.97E-01	1.00E00
response to ether (GO:0045472)	35	1	.22	+	4.57	1.97E-01	1.00E00
Sertoli cell differentiation (GO:0060008)	35	1	.22	+	4.57	1.97E-01	1.00E00
regulation of intrinsic apoptotic signaling pathway by p53 class mediator (GO:1902253)	35	1	.22	+	4.57	1.97E-01	1.00E00
response to protozoan (GO:0001562)	35	1	.22	+	4.57	1.97E-01	1.00E00
regulation of superoxide metabolic process (GO:0090322)	35	1	.22	+	4.57	1.97E-01	1.00E00
positive regulation of filopodium assembly (GO:0051491)	35	1	.22	+	4.57	1.97E-01	1.00E00
regulation of B cell activation (GO:0050864)	140	4	.88	+	4.57	1.17E-02	3.31E-01
detection of biotic stimulus (GO:0009595)	35	1	.22	+	4.57	1.97E-01	1.00E00
regulation of NLRP3 inflammasome complex assembly (GO:1900225)	35	1	.22	+	4.57	1.97E-01	1.00E00
cellular metabolic compound salvage (GO:0043094)	35	1	.22	+	4.57	1.97E-01	1.00E00
organic acid transmembrane transport (GO:1903825)	140	4	.88	+	4.57	1.17E-02	3.30E-01
tube formation (GO:0035148)	175	5	1.09	+	4.57	4.92E-03	2.20E-01
embryonic forelimb morphogenesis (GO:0035115)	35	1	.22	+	4.57	1.97E-01	1.00E00
negative regulation of tumor necrosis factor superfamily cytokine production (GO:1903556)	70	2	.44	+	4.57	7.12E-02	7.91E-01
negative regulation of cytokine production involved in immune response (GO:0002719)	35	1	.22	+	4.57	1.97E-01	1.00E00
negative regulation of lipid metabolic process (GO:0045833)	105	3	.66	+	4.57	2.83E-02	4.93E-01
purine-containing compound catabolic process (GO:0072523)	140	4	.88	+	4.57	1.17E-02	3.30E-01
fatty acid metabolic process (GO:0006631)	351	10	2.19	+	4.56	7.49E-05	1.23E-02
myeloid leukocyte differentiation (GO:0002573)	176	5	1.10	+	4.54	5.04E-03	2.21E-01
cardiac chamber morphogenesis (GO:0003206)	141	4	.88	+	4.54	1.20E-02	3.36E-01
hormone secretion (GO:0046879)	106	3	.66	+	4.53	2.89E-02	5.00E-01
muscle organ development (GO:0007517)	318	9	1.99	+	4.53	1.81E-04	2.46E-02
positive regulation of apoptotic signaling pathway (GO:2001235)	177	5	1.11	+	4.52	5.16E-03	2.25E-01
negative regulation of cell cycle G2/M phase transition (GO:1902750)	71	2	.44	+	4.51	7.30E-02	7.92E-01
positive regulation of fat cell differentiation (GO:0045600)	71	2	.44	+	4.51	7.30E-02	7.91E-01
positive regulation of intrinsic apoptotic signaling pathway (GO:2001244)	71	2	.44	+	4.51	7.30E-02	7.91E-01
regulation of stem cell differentiation (GO:2000736)	71	2	.44	+	4.51	7.30E-02	7.90E-01
L-alpha-amino acid transmembrane transport (GO:1902475)	71	2	.44	+	4.51	7.30E-02	7.89E-01
embryonic digit morphogenesis (GO:0042733)	71	2	.44	+	4.51	7.30E-02	7.89E-01
negative regulation of peptidase activity (GO:0010466)	71	2	.44	+	4.51	7.30E-02	7.88E-01
regulation of myeloid leukocyte differentiation (GO:0002761)	142	4	.89	+	4.51	1.22E-02	3.41E-01
amino acid metabolic process (GO:0006520)	285	8	1.78	+	4.49	4.39E-04	4.21E-02
regulation of fatty acid metabolic process (GO:0019217)	107	3	.67	+	4.48	2.96E-02	5.08E-01
positive regulation of osteoclast differentiation (GO:0045672)	36	1	.23	+	4.44	2.02E-01	1.00E00
cerebellar cortex development (GO:0021695)	72	2	.45	+	4.44	7.47E-02	8.04E-01
neurotransmitter secretion (GO:0007269)	108	3	.68	+	4.44	3.04E-02	5.19E-01
regulation of membrane permeability (GO:0090559)	72	2	.45	+	4.44	7.47E-02	8.03E-01
cell-cell fusion (GO:0140253)	36	1	.23	+	4.44	2.02E-01	1.00E00
signal release from synapse (GO:0099643)	108	3	.68	+	4.44	3.04E-02	5.18E-01
regulation of amyloid-beta formation (GO:1902003)	36	1	.23	+	4.44	2.02E-01	1.00E00
acetyl-CoA metabolic process (GO:0006084)	36	1	.23	+	4.44	2.02E-01	1.00E00
syncytium formation by plasma membrane fusion (GO:0000768)	36	1	.23	+	4.44	2.02E-01	1.00E00
negative regulation of blood vessel endothelial cell migration (GO:0043537)	36	1	.23	+	4.44	2.02E-01	1.00E00
aorta development (GO:0035904)	72	2	.45	+	4.44	7.47E-02	8.02E-01
negative regulation of cellular catabolic process (GO:0031330)	108	3	.68	+	4.44	3.04E-02	5.18E-01
response to hydrogen peroxide (GO:0042542)	180	5	1.13	+	4.44	5.54E-03	2.37E-01
positive regulation of cellular response to insulin stimulus (GO:1900078)	36	1	.23	+	4.44	2.02E-01	1.00E00
negative regulation of epithelial to mesenchymal transition (GO:0010719)	36	1	.23	+	4.44	2.02E-01	1.00E00
purine nucleoside metabolic process (GO:0042278)	36	1	.23	+	4.44	2.02E-01	1.00E00
estrogen metabolic process (GO:0008210)	36	1	.23	+	4.44	2.02E-01	1.00E00
negative regulation of fatty acid metabolic process (GO:0045922)	36	1	.23	+	4.44	2.02E-01	1.00E00
negative regulation of exocytosis (GO:0045920)	36	1	.23	+	4.44	2.02E-01	1.00E00
protein localization to vacuole (GO:0072665)	72	2	.45	+	4.44	7.47E-02	8.02E-01
carboxylic acid biosynthetic process (GO:0046394)	252	7	1.58	+	4.44	1.06E-03	8.05E-02
regeneration (GO:0031099)	289	8	1.81	+	4.43	4.81E-04	4.47E-02
regulation of neuron apoptotic process (GO:0043523)	326	9	2.04	+	4.42	2.18E-04	2.81E-02
regulation of osteoblast differentiation (GO:0045667)	145	4	.91	+	4.41	1.31E-02	3.33E-01
lipid catabolic process (GO:0016042)	290	8	1.81	+	4.41	4.92E-04	4.55E-02
cardiac ventricle development (GO:0003231)	145	4	.91	+	4.41	1.31E-02	3.32E-01
response to lipopolysaccharide (GO:0032496)	472	13	2.95	+	4.40	8.77E-06	2.59E-03
regulation of actomyosin structure organization (GO:0110020)	109	3	.68	+	4.40	3.11E-02	5.01E-01
carboxylic acid metabolic process (GO:0019752)	838	23	5.24	+	4.39	2.41E-09	1.81E-05
adenylate cyclase-inhibiting G protein-coupled receptor signaling pathway (GO:0007193)	73	2	.46	+	4.38	7.65E-02	8.19E-01
plasma membrane organization (GO:0007009)	146	4	.91	+	4.38	1.34E-02	3.37E-01
regulation of lymphocyte migration (GO:2000401)	73	2	.46	+	4.38	7.65E-02	8.18E-01
cellular response to nutrient (GO:0031670)	73	2	.46	+	4.38	7.65E-02	8.18E-01
regulation of B cell proliferation (GO:0030888)	73	2	.46	+	4.38	7.65E-02	8.17E-01
regulation of glucose import (GO:0046324)	73	2	.46	+	4.38	7.65E-02	8.17E-01
organic acid biosynthetic process (GO:0016053)	256	7	1.60	+	4.37	1.17E-03	8.60E-02
positive regulation of T cell proliferation (GO:0042102)	110	3	.69	+	4.36	3.18E-02	5.12E-01
negative regulation of Notch signaling pathway (GO:0045746)	37	1	.23	+	4.32	2.07E-01	1.00E00
negative regulation of glial cell differentiation (GO:0045686)	37	1	.23	+	4.32	2.07E-01	1.00E00
cell surface toll-like receptor signaling pathway (GO:0140895)	37	1	.23	+	4.32	2.07E-01	1.00E00
hexose catabolic process (GO:0019320)	37	1	.23	+	4.32	2.07E-01	1.00E00
auditory receptor cell development (GO:0060117)	37	1	.23	+	4.32	2.07E-01	1.00E00
regulation of inflammasome-mediated signaling pathway (GO:0141085)	37	1	.23	+	4.32	2.07E-01	1.00E00
branching involved in blood vessel morphogenesis (GO:0001569)	37	1	.23	+	4.32	2.07E-01	1.00E00
energy reserve metabolic process (GO:0006112)	74	2	.46	+	4.32	7.84E-02	8.20E-01
establishment of epithelial cell polarity (GO:0090162)	37	1	.23	+	4.32	2.07E-01	1.00E00
regulation of mitochondrial gene expression (GO:0062125)	37	1	.23	+	4.32	2.07E-01	1.00E00
negative regulation of axon extension (GO:0030517)	37	1	.23	+	4.32	2.07E-01	1.00E00
aromatic amino acid metabolic process (GO:0009072)	37	1	.23	+	4.32	2.07E-01	1.00E00
DNA damage response, signal transduction by p53 class mediator (GO:0030330)	37	1	.23	+	4.32	2.07E-01	1.00E00
heart trabecula morphogenesis (GO:0061384)	37	1	.23	+	4.32	2.07E-01	1.00E00
somatic stem cell population maintenance (GO:0035019)	74	2	.46	+	4.32	7.84E-02	8.20E-01
regulation of vascular endothelial growth factor production (GO:0010574)	37	1	.23	+	4.32	2.07E-01	1.00E00
mRNA destabilization (GO:0061157)	74	2	.46	+	4.32	7.84E-02	8.19E-01
endocardial cushion morphogenesis (GO:0003203)	37	1	.23	+	4.32	2.07E-01	1.00E00
reactive oxygen species metabolic process (GO:0072593)	111	3	.69	+	4.32	3.25E-02	5.19E-01
oxoacid metabolic process (GO:0043436)	852	23	5.33	+	4.32	3.30E-09	1.66E-05
regulation of actin filament bundle assembly (GO:0032231)	112	3	.70	+	4.28	3.33E-02	5.31E-01
negative regulation of angiogenesis (GO:0016525)	112	3	.70	+	4.28	3.33E-02	5.30E-01
response to molecule of bacterial origin (GO:0002237)	487	13	3.05	+	4.27	1.22E-05	3.28E-03
pyridine nucleotide metabolic process (GO:0019362)	150	4	.94	+	4.26	1.47E-02	3.59E-01
regulation of mononuclear cell migration (GO:0071675)	150	4	.94	+	4.26	1.47E-02	3.59E-01
platelet activation (GO:0030168)	75	2	.47	+	4.26	8.02E-02	8.36E-01
mucopolysaccharide metabolic process (GO:1903510)	75	2	.47	+	4.26	8.02E-02	8.35E-01
nicotinamide nucleotide metabolic process (GO:0046496)	150	4	.94	+	4.26	1.47E-02	3.58E-01
organic acid metabolic process (GO:0006082)	865	23	5.41	+	4.25	4.39E-09	1.32E-05
negative regulation of small molecule metabolic process (GO:0062014)	113	3	.71	+	4.25	3.41E-02	5.39E-01
regulation of smooth muscle cell migration (GO:0014910)	113	3	.71	+	4.25	3.41E-02	5.38E-01
glial cell development (GO:0021782)	151	4	.94	+	4.24	1.50E-02	3.64E-01
adenylate cyclase-activating G protein-coupled receptor signaling pathway (GO:0007189)	151	4	.94	+	4.24	1.50E-02	3.64E-01
regulation of cold-induced thermogenesis (GO:0120161)	151	4	.94	+	4.24	1.50E-02	3.63E-01
regulation of mitochondrion organization (GO:0010821)	151	4	.94	+	4.24	1.50E-02	3.63E-01
cell surface receptor protein serine/threonine kinase signaling pathway (GO:0007178)	189	5	1.18	+	4.23	6.78E-03	2.40E-01
positive regulation of leukocyte differentiation (GO:1902107)	189	5	1.18	+	4.23	6.78E-03	2.40E-01
positive regulation of hemopoiesis (GO:1903708)	189	5	1.18	+	4.23	6.78E-03	2.39E-01
syncytium formation (GO:0006949)	38	1	.24	+	4.21	2.12E-01	1.00E00
humoral immune response mediated by circulating immunoglobulin (GO:0002455)	38	1	.24	+	4.21	2.12E-01	1.00E00
plasma lipoprotein particle organization (GO:0071827)	38	1	.24	+	4.21	2.12E-01	1.00E00
startle response (GO:0001964)	38	1	.24	+	4.21	2.12E-01	1.00E00
estrous cycle (GO:0044849)	38	1	.24	+	4.21	2.12E-01	1.00E00
negative regulation of CD4-positive, alpha-beta T cell activation (GO:2000515)	38	1	.24	+	4.21	2.12E-01	1.00E00
positive regulation of chemokine production (GO:0032722)	76	2	.48	+	4.21	8.20E-02	8.52E-01
regulation of tumor necrosis factor production (GO:0032680)	190	5	1.19	+	4.21	6.93E-03	2.40E-01
regulation of astrocyte differentiation (GO:0048710)	38	1	.24	+	4.21	2.12E-01	1.00E00
regulation of axon regeneration (GO:0048679)	38	1	.24	+	4.21	2.12E-01	1.00E00
bone growth (GO:0098868)	38	1	.24	+	4.21	2.12E-01	1.00E00
regulation of presynapse assembly (GO:1905606)	38	1	.24	+	4.21	2.12E-01	1.00E00
response to food (GO:0032094)	38	1	.24	+	4.21	2.12E-01	1.00E00
positive regulation of lymphocyte proliferation (GO:0050671)	152	4	.95	+	4.21	1.54E-02	3.63E-01
regulation of carbohydrate catabolic process (GO:0043470)	76	2	.48	+	4.21	8.20E-02	8.51E-01
granulocyte activation (GO:0036230)	38	1	.24	+	4.21	2.12E-01	1.00E00
embryonic eye morphogenesis (GO:0048048)	38	1	.24	+	4.21	2.12E-01	1.00E00
positive regulation of alpha-beta T cell activation (GO:0046635)	76	2	.48	+	4.21	8.20E-02	8.51E-01
regulation of inflammatory response to antigenic stimulus (GO:0002861)	38	1	.24	+	4.21	2.12E-01	1.00E00
dendritic spine organization (GO:0097061)	38	1	.24	+	4.21	2.12E-01	1.00E00
negative regulation of smoothened signaling pathway (GO:0045879)	38	1	.24	+	4.21	2.12E-01	1.00E00
fatty acid biosynthetic process (GO:0006633)	114	3	.71	+	4.21	3.48E-02	5.48E-01
cellular response to type II interferon (GO:0071346)	114	3	.71	+	4.21	3.48E-02	5.48E-01
negative regulation of blood vessel morphogenesis (GO:2000181)	114	3	.71	+	4.21	3.48E-02	5.47E-01
blood vessel development (GO:0001568)	535	14	3.35	+	4.19	6.98E-06	2.10E-03
sulfur compound metabolic process (GO:0006790)	306	8	1.91	+	4.18	7.00E-04	5.95E-02
negative regulation of vasculature development (GO:1901343)	115	3	.72	+	4.17	3.56E-02	5.56E-01
embryonic epithelial tube formation (GO:0001838)	154	4	.96	+	4.15	1.61E-02	3.75E-01
nucleotide catabolic process (GO:0009166)	154	4	.96	+	4.15	1.61E-02	3.74E-01
negative regulation of cell cycle (GO:0045786)	347	9	2.17	+	4.15	3.45E-04	3.82E-02
regulation of tumor necrosis factor superfamily cytokine production (GO:1903555)	193	5	1.21	+	4.14	7.39E-03	2.51E-01
positive regulation of tumor necrosis factor production (GO:0032760)	116	3	.73	+	4.14	3.64E-02	5.62E-01
positive regulation of mononuclear cell proliferation (GO:0032946)	155	4	.97	+	4.13	1.64E-02	3.80E-01
heart morphogenesis (GO:0003007)	272	7	1.70	+	4.12	1.65E-03	1.11E-01
response to corticosteroid (GO:0031960)	350	9	2.19	+	4.11	3.67E-04	3.95E-02
cellular response to tumor necrosis factor (GO:0071356)	195	5	1.22	+	4.10	7.71E-03	2.57E-01
Wnt signaling pathway (GO:0016055)	234	6	1.46	+	4.10	3.59E-03	1.81E-01
cardiac chamber development (GO:0003205)	195	5	1.22	+	4.10	7.71E-03	2.56E-01
lung epithelial cell differentiation (GO:0060487)	39	1	.24	+	4.10	2.17E-01	1.00E00
lung cell differentiation (GO:0060479)	39	1	.24	+	4.10	2.17E-01	1.00E00
membrane protein proteolysis (GO:0033619)	39	1	.24	+	4.10	2.17E-01	1.00E00
positive regulation of interleukin-2 production (GO:0032743)	39	1	.24	+	4.10	2.17E-01	1.00E00
glial cell proliferation (GO:0014009)	39	1	.24	+	4.10	2.17E-01	1.00E00
T cell differentiation in thymus (GO:0033077)	78	2	.49	+	4.10	8.58E-02	8.66E-01
regulation of kidney development (GO:0090183)	39	1	.24	+	4.10	2.17E-01	1.00E00
regulation of response to nutrient levels (GO:0032107)	39	1	.24	+	4.10	2.17E-01	1.00E00
RNA destabilization (GO:0050779)	78	2	.49	+	4.10	8.58E-02	8.66E-01
protein acylation (GO:0043543)	39	1	.24	+	4.10	2.17E-01	1.00E00
xenobiotic transport (GO:0042908)	39	1	.24	+	4.10	2.17E-01	1.00E00
regulation of long-term neuronal synaptic plasticity (GO:0048169)	39	1	.24	+	4.10	2.17E-01	1.00E00
amine biosynthetic process (GO:0009309)	39	1	.24	+	4.10	2.17E-01	1.00E00
axon regeneration (GO:0031103)	39	1	.24	+	4.10	2.17E-01	1.00E00
ribonucleoside metabolic process (GO:0009119)	39	1	.24	+	4.10	2.17E-01	1.00E00
biogenic amine biosynthetic process (GO:0042401)	39	1	.24	+	4.10	2.17E-01	1.00E00
decidualization (GO:0046697)	39	1	.24	+	4.10	2.17E-01	1.00E00
amino acid import across plasma membrane (GO:0089718)	39	1	.24	+	4.10	2.17E-01	1.00E00
lamellipodium assembly (GO:0030032)	39	1	.24	+	4.10	2.17E-01	1.00E00
cell proliferation in forebrain (GO:0021846)	39	1	.24	+	4.10	2.17E-01	1.00E00
regulation of apoptotic signaling pathway (GO:2001233)	431	11	2.69	+	4.08	8.73E-05	1.40E-02
positive regulation of myeloid cell differentiation (GO:0045639)	118	3	.74	+	4.07	3.80E-02	5.64E-01
hormone transport (GO:0009914)	118	3	.74	+	4.07	3.80E-02	5.63E-01
positive regulation of tumor necrosis factor superfamily cytokine production (GO:1903557)	118	3	.74	+	4.07	3.80E-02	5.62E-01
regulation of T cell proliferation (GO:0042129)	197	5	1.23	+	4.06	8.04E-03	2.64E-01
response to wounding (GO:0009611)	434	11	2.71	+	4.05	9.28E-05	1.43E-02
membrane docking (GO:0022406)	79	2	.49	+	4.05	8.76E-02	8.81E-01
external encapsulating structure organization (GO:0045229)	277	7	1.73	+	4.04	1.83E-03	1.17E-01
extracellular matrix organization (GO:0030198)	277	7	1.73	+	4.04	1.83E-03	1.17E-01
cartilage development (GO:0051216)	198	5	1.24	+	4.04	8.20E-03	2.66E-01
cellular response to hormone stimulus (GO:0032870)	674	17	4.21	+	4.03	1.13E-06	5.15E-04
extracellular structure organization (GO:0043062)	278	7	1.74	+	4.03	1.87E-03	1.16E-01
phenol-containing compound biosynthetic process (GO:0046189)	40	1	.25	+	4.00	2.22E-01	1.00E00
cerebellar Purkinje cell layer development (GO:0021680)	40	1	.25	+	4.00	2.22E-01	1.00E00
cell adhesion mediated by integrin (GO:0033627)	40	1	.25	+	4.00	2.22E-01	1.00E00
cartilage development involved in endochondral bone morphogenesis (GO:0060351)	40	1	.25	+	4.00	2.22E-01	1.00E00
regulation of regulatory T cell differentiation (GO:0045589)	40	1	.25	+	4.00	2.22E-01	1.00E00
regulation of CD4-positive, alpha-beta T cell activation (GO:2000514)	80	2	.50	+	4.00	8.95E-02	8.98E-01
regulation of myeloid cell apoptotic process (GO:0033032)	40	1	.25	+	4.00	2.22E-01	1.00E00
regulation of fatty acid transport (GO:2000191)	40	1	.25	+	4.00	2.22E-01	1.00E00
negative regulation of hydrolase activity (GO:0051346)	80	2	.50	+	4.00	8.95E-02	8.98E-01
brown fat cell differentiation (GO:0050873)	40	1	.25	+	4.00	2.22E-01	1.00E00
import across plasma membrane (GO:0098739)	160	4	1.00	+	4.00	1.82E-02	4.09E-01
blood vessel endothelial cell migration (GO:0043534)	40	1	.25	+	4.00	2.22E-01	1.00E00
epithelial cell differentiation involved in kidney development (GO:0035850)	40	1	.25	+	4.00	2.22E-01	1.00E00
intrinsic apoptotic signaling pathway in response to endoplasmic reticulum stress (GO:0070059)	40	1	.25	+	4.00	2.22E-01	1.00E00
regulation of vascular associated smooth muscle cell migration (GO:1904752)	40	1	.25	+	4.00	2.22E-01	1.00E00
nucleotide-sugar metabolic process (GO:0009225)	40	1	.25	+	4.00	2.22E-01	1.00E00
dendritic spine development (GO:0060996)	40	1	.25	+	4.00	2.22E-01	1.00E00
monosaccharide catabolic process (GO:0046365)	40	1	.25	+	4.00	2.22E-01	1.00E00
positive regulation of myeloid leukocyte cytokine production involved in immune response (GO:0061081)	40	1	.25	+	4.00	2.22E-01	1.00E00
female pregnancy (GO:0007565)	281	7	1.76	+	3.98	1.98E-03	1.22E-01
response to steroid hormone (GO:0048545)	482	12	3.01	+	3.98	5.25E-05	9.41E-03
positive regulation of protein catabolic process (GO:0045732)	201	5	1.26	+	3.98	8.72E-03	2.75E-01
hexose metabolic process (GO:0019318)	161	4	1.01	+	3.97	1.86E-02	4.15E-01
regulation of alpha-beta T cell activation (GO:0046634)	121	3	.76	+	3.97	4.04E-02	5.92E-01
regulation of lymphocyte differentiation (GO:0045619)	202	5	1.26	+	3.96	8.90E-03	2.78E-01
skeletal muscle organ development (GO:0060538)	202	5	1.26	+	3.96	8.90E-03	2.78E-01
retina morphogenesis in camera-type eye (GO:0060042)	81	2	.51	+	3.95	9.14E-02	8.98E-01
mitotic DNA damage checkpoint signaling (GO:0044773)	81	2	.51	+	3.95	9.14E-02	8.98E-01
nucleoside phosphate catabolic process (GO:1901292)	162	4	1.01	+	3.95	1.90E-02	3.90E-01
embryonic pattern specification (GO:0009880)	81	2	.51	+	3.95	9.14E-02	8.97E-01
animal organ regeneration (GO:0031100)	162	4	1.01	+	3.95	1.90E-02	3.90E-01
cardiac muscle cell development (GO:0055013)	81	2	.51	+	3.95	9.14E-02	8.96E-01
photoreceptor cell differentiation (GO:0046530)	81	2	.51	+	3.95	9.14E-02	8.96E-01
vasculature development (GO:0001944)	568	14	3.55	+	3.94	1.37E-05	3.61E-03
small molecule biosynthetic process (GO:0044283)	450	11	2.81	+	3.91	1.28E-04	1.86E-02
salivary gland development (GO:0007431)	41	1	.26	+	3.90	2.27E-01	1.00E00
apoptotic process involved in development (GO:1902742)	41	1	.26	+	3.90	2.27E-01	1.00E00
regulation of osteoclast differentiation (GO:0045670)	82	2	.51	+	3.90	9.33E-02	9.13E-01
secondary alcohol biosynthetic process (GO:1902653)	41	1	.26	+	3.90	2.27E-01	1.00E00
dicarboxylic acid transport (GO:0006835)	82	2	.51	+	3.90	9.33E-02	9.12E-01
protein-lipid complex organization (GO:0071825)	41	1	.26	+	3.90	2.27E-01	1.00E00
camera-type eye photoreceptor cell differentiation (GO:0060219)	41	1	.26	+	3.90	2.27E-01	1.00E00
cholesterol biosynthetic process (GO:0006695)	41	1	.26	+	3.90	2.27E-01	1.00E00
mRNA catabolic process (GO:0006402)	123	3	.77	+	3.90	4.21E-02	6.10E-01
morphogenesis of an epithelium (GO:0002009)	533	13	3.33	+	3.90	3.14E-05	6.84E-03
cellular response to vitamin (GO:0071295)	41	1	.26	+	3.90	2.27E-01	1.00E00
negative regulation of type I interferon production (GO:0032480)	41	1	.26	+	3.90	2.27E-01	1.00E00
positive regulation of multicellular organism growth (GO:0040018)	41	1	.26	+	3.90	2.27E-01	1.00E00
regulation of protein autophosphorylation (GO:0031952)	41	1	.26	+	3.90	2.27E-01	1.00E00
glycolytic process (GO:0006096)	82	2	.51	+	3.90	9.33E-02	9.12E-01
positive regulation of morphogenesis of an epithelium (GO:1905332)	41	1	.26	+	3.90	2.27E-01	1.00E00
2'-deoxyribonucleotide metabolic process (GO:0009394)	41	1	.26	+	3.90	2.27E-01	1.00E00
sodium ion homeostasis (GO:0055078)	41	1	.26	+	3.90	2.27E-01	1.00E00
regulation of insulin receptor signaling pathway (GO:0046626)	82	2	.51	+	3.90	9.33E-02	9.11E-01
glycerophospholipid biosynthetic process (GO:0046474)	164	4	1.03	+	3.90	1.97E-02	3.99E-01
regulation of amyloid precursor protein catabolic process (GO:1902991)	41	1	.26	+	3.90	2.27E-01	1.00E00
positive regulation of mRNA metabolic process (GO:1903313)	123	3	.77	+	3.90	4.21E-02	6.09E-01
regulation of leukocyte differentiation (GO:1902105)	329	8	2.06	+	3.89	1.12E-03	8.36E-02
embryonic organ development (GO:0048568)	535	13	3.35	+	3.89	3.26E-05	6.91E-03
negative regulation of apoptotic signaling pathway (GO:2001234)	247	6	1.54	+	3.88	4.67E-03	2.13E-01
hormone metabolic process (GO:0042445)	206	5	1.29	+	3.88	9.64E-03	2.92E-01
inner ear development (GO:0048839)	248	6	1.55	+	3.87	4.76E-03	2.15E-01
positive regulation of smooth muscle cell proliferation (GO:0048661)	124	3	.78	+	3.87	4.29E-02	6.21E-01
response to organophosphorus (GO:0046683)	207	5	1.29	+	3.86	9.83E-03	2.96E-01
proteoglycan metabolic process (GO:0006029)	83	2	.52	+	3.85	9.53E-02	9.28E-01
regulation of steroid biosynthetic process (GO:0050810)	83	2	.52	+	3.85	9.53E-02	9.27E-01
receptor internalization (GO:0031623)	83	2	.52	+	3.85	9.53E-02	9.27E-01
regulation of bone mineralization (GO:0030500)	83	2	.52	+	3.85	9.53E-02	9.26E-01
outflow tract morphogenesis (GO:0003151)	83	2	.52	+	3.85	9.53E-02	9.26E-01
blood vessel morphogenesis (GO:0048514)	417	10	2.61	+	3.84	3.02E-04	3.50E-02
negative regulation of Wnt signaling pathway (GO:0030178)	167	4	1.04	+	3.83	2.09E-02	4.17E-01
vesicle targeting (GO:0006903)	42	1	.26	+	3.81	2.32E-01	1.00E00
cell surface receptor signaling pathway via JAK-STAT (GO:0007259)	42	1	.26	+	3.81	2.32E-01	1.00E00
endothelial cell proliferation (GO:0001935)	42	1	.26	+	3.81	2.32E-01	1.00E00
nuclear receptor-mediated signaling pathway (GO:0141193)	84	2	.53	+	3.81	9.72E-02	9.24E-01
positive regulation of excitatory postsynaptic potential (GO:2000463)	42	1	.26	+	3.81	2.32E-01	1.00E00
negative regulation of type II interferon production (GO:0032689)	42	1	.26	+	3.81	2.32E-01	1.00E00
regulation of oxidative stress-induced intrinsic apoptotic signaling pathway (GO:1902175)	42	1	.26	+	3.81	2.32E-01	1.00E00
nucleus localization (GO:0051647)	42	1	.26	+	3.81	2.32E-01	1.00E00
regulation of response to endoplasmic reticulum stress (GO:1905897)	84	2	.53	+	3.81	9.72E-02	9.24E-01
positive regulation of GTPase activity (GO:0043547)	84	2	.53	+	3.81	9.72E-02	9.23E-01
positive regulation of potassium ion transport (GO:0043268)	42	1	.26	+	3.81	2.32E-01	1.00E00
embryonic camera-type eye development (GO:0031076)	42	1	.26	+	3.81	2.32E-01	1.00E00
positive regulation of ATP metabolic process (GO:1903580)	42	1	.26	+	3.81	2.32E-01	1.00E00
deoxyribose phosphate metabolic process (GO:0019692)	42	1	.26	+	3.81	2.32E-01	1.00E00
cardiac atrium development (GO:0003230)	42	1	.26	+	3.81	2.32E-01	1.00E00
nephron epithelium development (GO:0072009)	126	3	.79	+	3.81	4.47E-02	6.16E-01
ovulation cycle (GO:0042698)	126	3	.79	+	3.81	4.47E-02	6.16E-01
regulation of cytokine production involved in immune response (GO:0002718)	126	3	.79	+	3.81	4.47E-02	6.15E-01
negative regulation of cell-cell adhesion (GO:0022408)	210	5	1.31	+	3.81	1.04E-02	3.10E-01
myeloid leukocyte activation (GO:0002274)	169	4	1.06	+	3.79	2.18E-02	4.29E-01
cellular response to leukemia inhibitory factor (GO:1990830)	127	3	.79	+	3.78	4.56E-02	6.22E-01
response to growth factor (GO:0070848)	637	15	3.98	+	3.77	1.14E-05	3.23E-03
signal transduction by p53 class mediator (GO:0072331)	85	2	.53	+	3.76	9.92E-02	9.39E-01
mitotic DNA integrity checkpoint signaling (GO:0044774)	85	2	.53	+	3.76	9.92E-02	9.39E-01
glycosyl compound metabolic process (GO:1901657)	85	2	.53	+	3.76	9.92E-02	9.38E-01
response to electrical stimulus (GO:0051602)	85	2	.53	+	3.76	9.92E-02	9.37E-01
positive regulation of leukocyte proliferation (GO:0070665)	170	4	1.06	+	3.76	2.22E-02	4.35E-01
negative regulation of T cell proliferation (GO:0042130)	85	2	.53	+	3.76	9.92E-02	9.37E-01
regulation of ATP metabolic process (GO:1903578)	85	2	.53	+	3.76	9.92E-02	9.36E-01
icosanoid metabolic process (GO:0006690)	128	3	.80	+	3.75	4.64E-02	6.33E-01
regulation of lymphocyte proliferation (GO:0050670)	256	6	1.60	+	3.75	5.54E-03	2.37E-01
regulation of fibroblast proliferation (GO:0048145)	128	3	.80	+	3.75	4.64E-02	6.32E-01
phagocytosis, engulfment (GO:0006911)	43	1	.27	+	3.72	2.37E-01	1.00E00
ADP catabolic process (GO:0046032)	86	2	.54	+	3.72	1.01E-01	9.54E-01
protein targeting to vacuole (GO:0006623)	43	1	.27	+	3.72	2.37E-01	1.00E00
cell fate determination (GO:0001709)	43	1	.27	+	3.72	2.37E-01	1.00E00
response to leukemia inhibitory factor (GO:1990823)	129	3	.81	+	3.72	4.73E-02	6.38E-01
positive regulation of lymphocyte migration (GO:2000403)	43	1	.27	+	3.72	2.37E-01	1.00E00
regulation of multicellular organism growth (GO:0040014)	86	2	.54	+	3.72	1.01E-01	9.53E-01
response to estradiol (GO:0032355)	258	6	1.61	+	3.72	5.75E-03	2.40E-01
regulation of cholesterol metabolic process (GO:0090181)	43	1	.27	+	3.72	2.37E-01	1.00E00
regulation of presynapse organization (GO:0099174)	43	1	.27	+	3.72	2.37E-01	1.00E00
deoxyribonucleotide metabolic process (GO:0009262)	43	1	.27	+	3.72	2.37E-01	1.00E00
purine ribonucleoside monophosphate metabolic process (GO:0009167)	43	1	.27	+	3.72	2.37E-01	1.00E00
eye photoreceptor cell development (GO:0042462)	43	1	.27	+	3.72	2.37E-01	1.00E00
vasoconstriction (GO:0042310)	43	1	.27	+	3.72	2.37E-01	1.00E00
negative regulation of organ growth (GO:0046621)	43	1	.27	+	3.72	2.37E-01	1.00E00
positive regulation of cardiac muscle hypertrophy (GO:0010613)	43	1	.27	+	3.72	2.37E-01	1.00E00
intrinsic apoptotic signaling pathway (GO:0097193)	172	4	1.08	+	3.72	2.30E-02	4.49E-01
cell surface pattern recognition receptor signaling pathway (GO:0002752)	43	1	.27	+	3.72	2.37E-01	1.00E00
muscle structure development (GO:0061061)	559	13	3.50	+	3.72	5.11E-05	9.38E-03
regulation of cellular response to growth factor stimulus (GO:0090287)	302	7	1.89	+	3.71	2.97E-03	1.60E-01
humoral immune response (GO:0006959)	216	5	1.35	+	3.70	1.17E-02	3.31E-01
response to oxidative stress (GO:0006979)	478	11	2.99	+	3.68	2.15E-04	2.82E-02
regulation of mononuclear cell proliferation (GO:0032944)	261	6	1.63	+	3.68	6.07E-03	2.48E-01
pyridine nucleotide catabolic process (GO:0019364)	87	2	.54	+	3.68	1.03E-01	9.54E-01
negative regulation of post-translational protein modification (GO:1901874)	87	2	.54	+	3.68	1.03E-01	9.53E-01
negative regulation of supramolecular fiber organization (GO:1902904)	174	4	1.09	+	3.68	2.39E-02	4.62E-01
positive regulation of cytokine production involved in immune response (GO:0002720)	87	2	.54	+	3.68	1.03E-01	9.53E-01
negative regulation of cell cycle phase transition (GO:1901988)	218	5	1.36	+	3.67	1.21E-02	3.38E-01
response to hormone (GO:0009725)	1178	27	7.37	+	3.67	4.08E-09	1.54E-05
glucose metabolic process (GO:0006006)	131	3	.82	+	3.66	4.92E-02	6.38E-01
multi-organism reproductive process (GO:0044703)	306	7	1.91	+	3.66	3.19E-03	1.70E-01
regulation of lipid metabolic process (GO:0019216)	351	8	2.19	+	3.65	1.68E-03	1.12E-01
regulation of cell shape (GO:0008360)	132	3	.83	+	3.63	5.01E-02	6.49E-01
associative learning (GO:0008306)	132	3	.83	+	3.63	5.01E-02	6.48E-01
regulation of leukocyte chemotaxis (GO:0002688)	132	3	.83	+	3.63	5.01E-02	6.48E-01
positive regulation of Notch signaling pathway (GO:0045747)	44	1	.28	+	3.63	2.41E-01	1.00E00
endoderm development (GO:0007492)	88	2	.55	+	3.63	1.05E-01	9.65E-01
heterophilic cell-cell adhesion via plasma membrane cell adhesion molecules (GO:0007157)	44	1	.28	+	3.63	2.41E-01	1.00E00
unsaturated fatty acid biosynthetic process (GO:0006636)	44	1	.28	+	3.63	2.41E-01	1.00E00
positive regulation of CD4-positive, alpha-beta T cell activation (GO:2000516)	44	1	.28	+	3.63	2.41E-01	1.00E00
sarcomere organization (GO:0045214)	44	1	.28	+	3.63	2.41E-01	1.00E00
positive regulation of peptidyl-serine phosphorylation (GO:0033138)	88	2	.55	+	3.63	1.05E-01	9.65E-01
zymogen activation (GO:0031638)	44	1	.28	+	3.63	2.41E-01	1.00E00
negative regulation of lymphocyte apoptotic process (GO:0070229)	44	1	.28	+	3.63	2.41E-01	1.00E00
cardiac cell development (GO:0055006)	88	2	.55	+	3.63	1.05E-01	9.64E-01
cAMP-mediated signaling (GO:0019933)	44	1	.28	+	3.63	2.41E-01	1.00E00
positive regulation of muscle hypertrophy (GO:0014742)	44	1	.28	+	3.63	2.41E-01	1.00E00
hormone-mediated signaling pathway (GO:0009755)	133	3	.83	+	3.61	5.10E-02	6.58E-01
protein secretion (GO:0009306)	133	3	.83	+	3.61	5.10E-02	6.57E-01
regulation of signal transduction by p53 class mediator (GO:1901796)	89	2	.56	+	3.59	1.07E-01	9.64E-01
purine ribonucleoside diphosphate catabolic process (GO:0009181)	89	2	.56	+	3.59	1.07E-01	9.63E-01
L-amino acid transport (GO:0015807)	89	2	.56	+	3.59	1.07E-01	9.63E-01
purine nucleoside diphosphate catabolic process (GO:0009137)	89	2	.56	+	3.59	1.07E-01	9.62E-01
regulation of cellular response to insulin stimulus (GO:1900076)	89	2	.56	+	3.59	1.07E-01	9.61E-01
carboxylic acid transport (GO:0046942)	312	7	1.95	+	3.59	3.55E-03	1.80E-01
regulation of ERK1 and ERK2 cascade (GO:0070372)	313	7	1.96	+	3.58	3.61E-03	1.81E-01
organic acid transport (GO:0015849)	313	7	1.96	+	3.58	3.61E-03	1.80E-01
positive regulation of T cell activation (GO:0050870)	224	5	1.40	+	3.57	1.35E-02	3.36E-01
blood coagulation (GO:0007596)	135	3	.84	+	3.55	5.29E-02	6.72E-01
acyl-CoA metabolic process (GO:0006637)	90	2	.56	+	3.55	1.09E-01	9.78E-01
regulation of neuron projection regeneration (GO:0070570)	45	1	.28	+	3.55	2.46E-01	1.00E00
regulation of synaptic transmission, GABAergic (GO:0032228)	45	1	.28	+	3.55	2.46E-01	1.00E00
defense response to fungus (GO:0050832)	45	1	.28	+	3.55	2.46E-01	1.00E00
negative regulation of protein secretion (GO:0050709)	90	2	.56	+	3.55	1.09E-01	9.77E-01
cell-substrate adhesion (GO:0031589)	180	4	1.13	+	3.55	2.66E-02	4.75E-01
regulation of calcium ion-dependent exocytosis (GO:0017158)	45	1	.28	+	3.55	2.46E-01	1.00E00
morphogenesis of embryonic epithelium (GO:0016331)	180	4	1.13	+	3.55	2.66E-02	4.74E-01
endocrine pancreas development (GO:0031018)	45	1	.28	+	3.55	2.46E-01	1.00E00
positive regulation of bone mineralization (GO:0030501)	45	1	.28	+	3.55	2.46E-01	1.00E00
thioester metabolic process (GO:0035383)	90	2	.56	+	3.55	1.09E-01	9.77E-01
regulation of Notch signaling pathway (GO:0008593)	90	2	.56	+	3.55	1.09E-01	9.76E-01
response to tumor necrosis factor (GO:0034612)	225	5	1.41	+	3.55	1.37E-02	3.41E-01
macrophage differentiation (GO:0030225)	45	1	.28	+	3.55	2.46E-01	1.00E00
icosanoid biosynthetic process (GO:0046456)	45	1	.28	+	3.55	2.46E-01	1.00E00
postsynaptic density organization (GO:0097106)	45	1	.28	+	3.55	2.46E-01	1.00E00
regulation of fatty acid oxidation (GO:0046320)	45	1	.28	+	3.55	2.46E-01	1.00E00
positive regulation of heart contraction (GO:0045823)	45	1	.28	+	3.55	2.46E-01	1.00E00
regulation of myeloid cell differentiation (GO:0045637)	226	5	1.41	+	3.54	1.39E-02	3.43E-01
mitochondrial transport (GO:0006839)	181	4	1.13	+	3.53	2.71E-02	4.80E-01
cellular modified amino acid metabolic process (GO:0006575)	181	4	1.13	+	3.53	2.71E-02	4.79E-01
carbohydrate metabolic process (GO:0005975)	453	10	2.83	+	3.53	5.78E-04	5.14E-02
spinal cord development (GO:0021510)	136	3	.85	+	3.53	5.38E-02	6.83E-01
positive regulation of B cell activation (GO:0050871)	91	2	.57	+	3.51	1.11E-01	9.93E-01
phospholipid transport (GO:0015914)	91	2	.57	+	3.51	1.11E-01	9.93E-01
ribonucleoside diphosphate catabolic process (GO:0009191)	91	2	.57	+	3.51	1.11E-01	9.92E-01
regulation of hemopoiesis (GO:1903706)	410	9	2.56	+	3.51	1.13E-03	8.39E-02
multi-multicellular organism process (GO:0044706)	319	7	1.99	+	3.51	4.00E-03	1.91E-01
regulation of blood pressure (GO:0008217)	228	5	1.43	+	3.51	1.44E-02	3.53E-01
cellular response to growth factor stimulus (GO:0071363)	593	13	3.71	+	3.51	9.26E-05	1.44E-02
developmental cell growth (GO:0048588)	137	3	.86	+	3.50	5.48E-02	6.94E-01
establishment of protein localization to extracellular region (GO:0035592)	137	3	.86	+	3.50	5.48E-02	6.93E-01
gland morphogenesis (GO:0022612)	137	3	.86	+	3.50	5.48E-02	6.93E-01
apoptotic signaling pathway (GO:0097190)	321	7	2.01	+	3.49	4.14E-03	1.95E-01
signal release (GO:0023061)	230	5	1.44	+	3.48	1.49E-02	3.63E-01
ADP metabolic process (GO:0046031)	92	2	.58	+	3.48	1.13E-01	9.91E-01
modulation by host of viral process (GO:0044788)	46	1	.29	+	3.48	2.51E-01	1.00E00
monosaccharide metabolic process (GO:0005996)	184	4	1.15	+	3.48	2.86E-02	4.96E-01
response to mineralocorticoid (GO:0051385)	92	2	.58	+	3.48	1.13E-01	9.90E-01
cellular oxidant detoxification (GO:0098869)	92	2	.58	+	3.48	1.13E-01	9.90E-01
coagulation (GO:0050817)	138	3	.86	+	3.48	5.58E-02	6.87E-01
endodermal cell differentiation (GO:0035987)	46	1	.29	+	3.48	2.51E-01	1.00E00
purine nucleoside monophosphate metabolic process (GO:0009126)	46	1	.29	+	3.48	2.51E-01	1.00E00
sterol biosynthetic process (GO:0016126)	46	1	.29	+	3.48	2.51E-01	1.00E00
forelimb morphogenesis (GO:0035136)	46	1	.29	+	3.48	2.51E-01	1.00E00
positive regulation of muscle cell apoptotic process (GO:0010661)	46	1	.29	+	3.48	2.51E-01	1.00E00
regulation of sprouting angiogenesis (GO:1903670)	46	1	.29	+	3.48	2.51E-01	1.00E00
striated muscle cell proliferation (GO:0014855)	46	1	.29	+	3.48	2.51E-01	1.00E00
response to fluid shear stress (GO:0034405)	46	1	.29	+	3.48	2.51E-01	1.00E00
negative regulation of production of molecular mediator of immune response (GO:0002701)	46	1	.29	+	3.48	2.51E-01	1.00E00
positive regulation of mitotic nuclear division (GO:0045840)	46	1	.29	+	3.48	2.51E-01	1.00E00
hemostasis (GO:0007599)	138	3	.86	+	3.48	5.58E-02	6.86E-01
cellular response to dopamine (GO:1903351)	46	1	.29	+	3.48	2.51E-01	1.00E00
ear development (GO:0043583)	277	6	1.73	+	3.46	8.04E-03	2.64E-01
adenylate cyclase-modulating G protein-coupled receptor signaling pathway (GO:0007188)	231	5	1.44	+	3.46	1.52E-02	3.61E-01
tissue morphogenesis (GO:0048729)	650	14	4.06	+	3.44	5.96E-05	1.04E-02
regulation of interleukin-1 beta production (GO:0032651)	93	2	.58	+	3.44	1.15E-01	1.00E00
regulation of glucose transmembrane transport (GO:0010827)	93	2	.58	+	3.44	1.15E-01	1.00E00
glycosaminoglycan metabolic process (GO:0030203)	93	2	.58	+	3.44	1.15E-01	1.00E00
signal transduction in response to DNA damage (GO:0042770)	140	3	.88	+	3.43	5.77E-02	7.05E-01
positive regulation of epithelial cell proliferation (GO:0050679)	234	5	1.46	+	3.42	1.60E-02	3.75E-01
glial cell differentiation (GO:0010001)	281	6	1.76	+	3.41	8.59E-03	2.73E-01
wound healing (GO:0042060)	281	6	1.76	+	3.41	8.59E-03	2.72E-01
regulation of glycoprotein metabolic process (GO:1903018)	47	1	.29	+	3.40	2.56E-01	1.00E00
dorsal/ventral pattern formation (GO:0009953)	94	2	.59	+	3.40	1.17E-01	1.00E00
regulation of T cell receptor signaling pathway (GO:0050856)	47	1	.29	+	3.40	2.56E-01	1.00E00
positive regulation of purine nucleotide metabolic process (GO:1900544)	47	1	.29	+	3.40	2.56E-01	1.00E00
spliceosomal snRNP assembly (GO:0000387)	47	1	.29	+	3.40	2.56E-01	1.00E00
glucose transmembrane transport (GO:1904659)	47	1	.29	+	3.40	2.56E-01	1.00E00
nucleoside diphosphate catabolic process (GO:0009134)	94	2	.59	+	3.40	1.17E-01	1.00E00
negative regulation of cell growth (GO:0030308)	188	4	1.18	+	3.40	3.06E-02	5.21E-01
negative regulation of insulin receptor signaling pathway (GO:0046627)	47	1	.29	+	3.40	2.56E-01	1.00E00
epithelial cilium movement involved in extracellular fluid movement (GO:0003351)	47	1	.29	+	3.40	2.56E-01	1.00E00
positive regulation of nucleotide metabolic process (GO:0045981)	47	1	.29	+	3.40	2.56E-01	1.00E00
amino acid transport (GO:0006865)	141	3	.88	+	3.40	5.87E-02	7.16E-01
regulation of leukocyte proliferation (GO:0070663)	282	6	1.76	+	3.40	8.73E-03	2.74E-01
multicellular organism growth (GO:0035264)	141	3	.88	+	3.40	5.87E-02	7.16E-01
cell growth (GO:0016049)	141	3	.88	+	3.40	5.87E-02	7.15E-01
viral process (GO:0016032)	141	3	.88	+	3.40	5.87E-02	7.15E-01
glycerolipid biosynthetic process (GO:0045017)	189	4	1.18	+	3.38	3.11E-02	5.01E-01
organ growth (GO:0035265)	142	3	.89	+	3.38	5.97E-02	7.25E-01
fatty acid transport (GO:0015908)	95	2	.59	+	3.37	1.19E-01	1.00E00
negative regulation of developmental process (GO:0051093)	998	21	6.24	+	3.37	1.08E-06	5.07E-04
muscle cell development (GO:0055001)	191	4	1.19	+	3.35	3.21E-02	5.16E-01
tube morphogenesis (GO:0035239)	719	15	4.50	+	3.34	4.62E-05	8.80E-03
negative regulation of cell differentiation (GO:0045596)	720	15	4.50	+	3.33	4.69E-05	8.82E-03
negative regulation of endothelial cell proliferation (GO:0001937)	48	1	.30	+	3.33	2.60E-01	1.00E00
prostaglandin metabolic process (GO:0006693)	48	1	.30	+	3.33	2.60E-01	1.00E00
protein localization to extracellular region (GO:0071692)	144	3	.90	+	3.33	6.18E-02	7.28E-01
cellular response to osmotic stress (GO:0071470)	48	1	.30	+	3.33	2.60E-01	1.00E00
establishment or maintenance of epithelial cell apical/basal polarity (GO:0045197)	48	1	.30	+	3.33	2.60E-01	1.00E00
ossification (GO:0001503)	288	6	1.80	+	3.33	9.63E-03	2.93E-01
positive chemotaxis (GO:0050918)	48	1	.30	+	3.33	2.60E-01	1.00E00
carbohydrate derivative transport (GO:1901264)	96	2	.60	+	3.33	1.21E-01	1.00E00
negative regulation of T cell activation (GO:0050868)	144	3	.90	+	3.33	6.18E-02	7.28E-01
vesicle docking (GO:0048278)	48	1	.30	+	3.33	2.60E-01	1.00E00
leukocyte degranulation (GO:0043299)	48	1	.30	+	3.33	2.60E-01	1.00E00
cellular response to amyloid-beta (GO:1904646)	48	1	.30	+	3.33	2.60E-01	1.00E00
positive regulation of G1/S transition of mitotic cell cycle (GO:1900087)	48	1	.30	+	3.33	2.60E-01	1.00E00
hexose transmembrane transport (GO:0008645)	48	1	.30	+	3.33	2.60E-01	1.00E00
lamellipodium organization (GO:0097581)	48	1	.30	+	3.33	2.60E-01	1.00E00
ear morphogenesis (GO:0042471)	144	3	.90	+	3.33	6.18E-02	7.27E-01
embryonic limb morphogenesis (GO:0030326)	144	3	.90	+	3.33	6.18E-02	7.26E-01
embryonic appendage morphogenesis (GO:0035113)	144	3	.90	+	3.33	6.18E-02	7.26E-01
determination of adult lifespan (GO:0008340)	48	1	.30	+	3.33	2.60E-01	1.00E00
positive regulation of glucose import (GO:0046326)	48	1	.30	+	3.33	2.60E-01	1.00E00
response to dopamine (GO:1903350)	48	1	.30	+	3.33	2.60E-01	1.00E00
response to type II interferon (GO:0034341)	145	3	.91	+	3.31	6.28E-02	7.36E-01
response to purine-containing compound (GO:0014074)	242	5	1.51	+	3.30	1.82E-02	4.10E-01
biological process involved in interaction with host (GO:0051701)	97	2	.61	+	3.30	1.23E-01	1.00E00
protein processing (GO:0016485)	194	4	1.21	+	3.30	3.37E-02	5.35E-01
neural retina development (GO:0003407)	97	2	.61	+	3.30	1.23E-01	1.00E00
cellular response to nutrient levels (GO:0031669)	292	6	1.83	+	3.29	1.03E-02	3.08E-01
regulation of dendrite development (GO:0050773)	146	3	.91	+	3.29	6.38E-02	7.47E-01
negative regulation of MAPK cascade (GO:0043409)	146	3	.91	+	3.29	6.38E-02	7.46E-01
cardiocyte differentiation (GO:0035051)	146	3	.91	+	3.29	6.38E-02	7.45E-01
regulation of smooth muscle cell proliferation (GO:0048660)	195	4	1.22	+	3.28	3.43E-02	5.42E-01
complement activation (GO:0006956)	49	1	.31	+	3.26	2.65E-01	1.00E00
cerebellar cortex morphogenesis (GO:0021696)	49	1	.31	+	3.26	2.65E-01	1.00E00
regulation of cell adhesion mediated by integrin (GO:0033628)	49	1	.31	+	3.26	2.65E-01	1.00E00
prostanoid metabolic process (GO:0006692)	49	1	.31	+	3.26	2.65E-01	1.00E00
disruption of cell in another organism (GO:0141061)	49	1	.31	+	3.26	2.65E-01	1.00E00
regulation of release of cytochrome c from mitochondria (GO:0090199)	49	1	.31	+	3.26	2.65E-01	1.00E00
killing of cells of another organism (GO:0031640)	49	1	.31	+	3.26	2.65E-01	1.00E00
response to endogenous stimulus (GO:0009719)	1813	37	11.34	+	3.26	7.71E-11	1.16E-06
exploration behavior (GO:0035640)	49	1	.31	+	3.26	2.65E-01	1.00E00
purine ribonucleoside diphosphate metabolic process (GO:0009179)	98	2	.61	+	3.26	1.25E-01	1.00E00
purine nucleoside diphosphate metabolic process (GO:0009135)	98	2	.61	+	3.26	1.25E-01	1.00E00
negative regulation of alpha-beta T cell activation (GO:0046636)	49	1	.31	+	3.26	2.65E-01	1.00E00
positive regulation of blood circulation (GO:1903524)	49	1	.31	+	3.26	2.65E-01	1.00E00
anterograde axonal transport (GO:0008089)	49	1	.31	+	3.26	2.65E-01	1.00E00
cell differentiation involved in kidney development (GO:0061005)	49	1	.31	+	3.26	2.65E-01	1.00E00
fat cell differentiation (GO:0045444)	147	3	.92	+	3.26	6.49E-02	7.56E-01
positive regulation of cytosolic calcium ion concentration (GO:0007204)	197	4	1.23	+	3.25	3.54E-02	5.53E-01
nucleobase-containing compound catabolic process (GO:0034655)	345	7	2.16	+	3.24	6.09E-03	2.48E-01
regulation of lymphocyte activation (GO:0051249)	493	10	3.08	+	3.24	1.10E-03	8.28E-02
regulation of fat cell differentiation (GO:0045598)	148	3	.93	+	3.24	6.59E-02	7.68E-01
response to lipid (GO:0033993)	1283	26	8.02	+	3.24	9.81E-08	1.23E-04
response to axon injury (GO:0048678)	99	2	.62	+	3.23	1.28E-01	1.00E00
regulation of smoothened signaling pathway (GO:0008589)	99	2	.62	+	3.23	1.28E-01	1.00E00
extracellular transport (GO:0006858)	50	1	.31	+	3.20	2.69E-01	1.00E00
inner ear receptor cell stereocilium organization (GO:0060122)	50	1	.31	+	3.20	2.69E-01	1.00E00
phosphatidylinositol biosynthetic process (GO:0006661)	100	2	.63	+	3.20	1.30E-01	1.00E00
nephron tubule development (GO:0072080)	100	2	.63	+	3.20	1.30E-01	1.00E00
columnar/cuboidal epithelial cell development (GO:0002066)	50	1	.31	+	3.20	2.69E-01	1.00E00
embryonic cranial skeleton morphogenesis (GO:0048701)	50	1	.31	+	3.20	2.69E-01	1.00E00
regulation of vascular permeability (GO:0043114)	50	1	.31	+	3.20	2.69E-01	1.00E00
negative regulation of cytoplasmic pattern recognition receptor signaling pathway (GO:0039532)	50	1	.31	+	3.20	2.69E-01	1.00E00
response to copper ion (GO:0046688)	50	1	.31	+	3.20	2.69E-01	1.00E00
amino acid transmembrane transport (GO:0003333)	100	2	.63	+	3.20	1.30E-01	1.00E00
cardiac muscle hypertrophy (GO:0003300)	50	1	.31	+	3.20	2.69E-01	1.00E00
positive regulation of fatty acid metabolic process (GO:0045923)	50	1	.31	+	3.20	2.69E-01	1.00E00
endocardial cushion development (GO:0003197)	50	1	.31	+	3.20	2.69E-01	1.00E00
positive regulation of leukocyte cell-cell adhesion (GO:1903039)	250	5	1.56	+	3.20	2.06E-02	4.13E-01
female gonad development (GO:0008585)	150	3	.94	+	3.20	6.81E-02	7.68E-01
carbohydrate catabolic process (GO:0016052)	150	3	.94	+	3.20	6.81E-02	7.67E-01
epithelium development (GO:0060429)	1252	25	7.83	+	3.19	2.37E-07	1.98E-04
negative regulation of cell migration (GO:0030336)	301	6	1.88	+	3.19	1.18E-02	3.32E-01
cell chemotaxis (GO:0060326)	201	4	1.26	+	3.18	3.77E-02	5.62E-01
morphogenesis of a branching epithelium (GO:0061138)	201	4	1.26	+	3.18	3.77E-02	5.61E-01
angiogenesis (GO:0001525)	302	6	1.89	+	3.18	1.20E-02	3.36E-01
positive regulation of cell-cell adhesion (GO:0022409)	303	6	1.89	+	3.17	1.21E-02	3.38E-01
negative regulation of lymphocyte proliferation (GO:0050672)	101	2	.63	+	3.17	1.32E-01	1.00E00
regulation of T cell mediated immunity (GO:0002709)	101	2	.63	+	3.17	1.32E-01	1.00E00
circulatory system development (GO:0072359)	1012	20	6.33	+	3.16	5.13E-06	1.64E-03
response to mechanical stimulus (GO:0009612)	355	7	2.22	+	3.15	7.09E-03	2.43E-01
cellular response to starvation (GO:0009267)	203	4	1.27	+	3.15	3.88E-02	5.74E-01
regulation of angiogenesis (GO:0045765)	305	6	1.91	+	3.15	1.25E-02	3.21E-01
positive regulation of lymphocyte activation (GO:0051251)	305	6	1.91	+	3.15	1.25E-02	3.21E-01
embryonic morphogenesis (GO:0048598)	662	13	4.14	+	3.14	2.72E-04	3.23E-02
heart development (GO:0007507)	662	13	4.14	+	3.14	2.72E-04	3.20E-02
regulation of leukocyte cell-cell adhesion (GO:1903037)	357	7	2.23	+	3.14	7.30E-03	2.48E-01
regulation of erythrocyte differentiation (GO:0045646)	51	1	.32	+	3.14	2.74E-01	1.00E00
maternal placenta development (GO:0001893)	51	1	.32	+	3.14	2.74E-01	1.00E00
regulation of cardiac muscle cell proliferation (GO:0060043)	51	1	.32	+	3.14	2.74E-01	1.00E00
catecholamine metabolic process (GO:0006584)	51	1	.32	+	3.14	2.74E-01	1.00E00
cellular response to steroid hormone stimulus (GO:0071383)	204	4	1.28	+	3.14	3.94E-02	5.79E-01
regulation of cysteine-type endopeptidase activity (GO:2000116)	51	1	.32	+	3.14	2.74E-01	1.00E00
glycosaminoglycan biosynthetic process (GO:0006024)	51	1	.32	+	3.14	2.74E-01	1.00E00
catechol-containing compound metabolic process (GO:0009712)	51	1	.32	+	3.14	2.74E-01	1.00E00
autonomic nervous system development (GO:0048483)	51	1	.32	+	3.14	2.74E-01	1.00E00
response to pain (GO:0048265)	51	1	.32	+	3.14	2.74E-01	1.00E00
antimicrobial humoral immune response mediated by antimicrobial peptide (GO:0061844)	102	2	.64	+	3.14	1.34E-01	1.00E00
monosaccharide transmembrane transport (GO:0015749)	51	1	.32	+	3.14	2.74E-01	1.00E00
regulation of fibroblast migration (GO:0010762)	51	1	.32	+	3.14	2.74E-01	1.00E00
regulation of fatty acid biosynthetic process (GO:0042304)	51	1	.32	+	3.14	2.74E-01	1.00E00
positive regulation of epithelial cell apoptotic process (GO:1904037)	51	1	.32	+	3.14	2.74E-01	1.00E00
regulation of plasma lipoprotein particle levels (GO:0097006)	51	1	.32	+	3.14	2.74E-01	1.00E00
export from cell (GO:0140352)	511	10	3.20	+	3.13	1.44E-03	1.01E-01
negative regulation of cell development (GO:0010721)	307	6	1.92	+	3.13	1.29E-02	3.30E-01
chemotaxis (GO:0006935)	308	6	1.93	+	3.12	1.31E-02	3.32E-01
RNA catabolic process (GO:0006401)	154	3	.96	+	3.12	7.24E-02	8.02E-01
positive regulation of inflammatory response (GO:0050729)	154	3	.96	+	3.12	7.24E-02	8.01E-01
regulation of cellular ketone metabolic process (GO:0010565)	154	3	.96	+	3.12	7.24E-02	8.01E-01
positive regulation of T cell differentiation (GO:0045582)	103	2	.64	+	3.11	1.36E-01	1.00E00
negative regulation of mononuclear cell proliferation (GO:0032945)	103	2	.64	+	3.11	1.36E-01	1.00E00
regulation of stem cell proliferation (GO:0072091)	103	2	.64	+	3.11	1.36E-01	1.00E00
axis specification (GO:0009798)	103	2	.64	+	3.11	1.36E-01	1.00E00
amine metabolic process (GO:0009308)	103	2	.64	+	3.11	1.36E-01	1.00E00
negative regulation of leukocyte cell-cell adhesion (GO:1903038)	155	3	.97	+	3.10	7.35E-02	7.93E-01
taxis (GO:0042330)	310	6	1.94	+	3.10	1.35E-02	3.36E-01
learning (GO:0007612)	207	4	1.29	+	3.09	4.12E-02	6.00E-01
negative regulation of phosphate metabolic process (GO:0045936)	259	5	1.62	+	3.09	2.36E-02	4.58E-01
amide metabolic process (GO:0043603)	364	7	2.28	+	3.08	8.08E-03	2.64E-01
neurotransmitter transport (GO:0006836)	156	3	.98	+	3.08	7.46E-02	8.03E-01
glycosphingolipid metabolic process (GO:0006687)	52	1	.33	+	3.08	2.79E-01	1.00E00
mononuclear cell migration (GO:0071674)	104	2	.65	+	3.08	1.38E-01	1.00E00
activation of GTPase activity (GO:0090630)	52	1	.33	+	3.08	2.79E-01	1.00E00
branching involved in ureteric bud morphogenesis (GO:0001658)	52	1	.33	+	3.08	2.79E-01	1.00E00
cellular response to organonitrogen compound (GO:0071417)	676	13	4.23	+	3.08	3.33E-04	3.74E-02
cellular senescence (GO:0090398)	52	1	.33	+	3.08	2.79E-01	1.00E00
regulation of vasculature development (GO:1901342)	312	6	1.95	+	3.08	1.39E-02	3.44E-01
plasma membrane invagination (GO:0099024)	52	1	.33	+	3.08	2.79E-01	1.00E00
endoplasmic reticulum unfolded protein response (GO:0030968)	52	1	.33	+	3.08	2.79E-01	1.00E00
fibroblast proliferation (GO:0048144)	52	1	.33	+	3.08	2.79E-01	1.00E00
import into the mitochondrion (GO:0170036)	52	1	.33	+	3.08	2.79E-01	1.00E00
ventricular cardiac muscle tissue morphogenesis (GO:0055010)	52	1	.33	+	3.08	2.79E-01	1.00E00
retinol metabolic process (GO:0042572)	52	1	.33	+	3.08	2.79E-01	1.00E00
negative regulation of cellular response to insulin stimulus (GO:1900077)	52	1	.33	+	3.08	2.79E-01	1.00E00
regulation of keratinocyte proliferation (GO:0010837)	52	1	.33	+	3.08	2.79E-01	1.00E00
trabecula morphogenesis (GO:0061383)	52	1	.33	+	3.08	2.79E-01	1.00E00
development of primary female sexual characteristics (GO:0046545)	156	3	.98	+	3.08	7.46E-02	8.03E-01
negative regulation of phosphorus metabolic process (GO:0010563)	260	5	1.63	+	3.08	2.39E-02	4.62E-01
striated muscle hypertrophy (GO:0014897)	52	1	.33	+	3.08	2.79E-01	1.00E00
regulation of G2/M transition of mitotic cell cycle (GO:0010389)	104	2	.65	+	3.08	1.38E-01	1.00E00
regulation of T cell activation (GO:0050863)	365	7	2.28	+	3.07	8.19E-03	2.66E-01
regulation of protein catabolic process (GO:0042176)	365	7	2.28	+	3.07	8.19E-03	2.66E-01
positive regulation of catabolic process (GO:0009896)	522	10	3.26	+	3.06	1.68E-03	1.11E-01
regulation of small molecule metabolic process (GO:0062012)	366	7	2.29	+	3.06	8.31E-03	2.66E-01
mitochondrial transmembrane transport (GO:1990542)	105	2	.66	+	3.05	1.40E-01	1.00E00
positive regulation of transmembrane receptor protein serine/threonine kinase signaling pathway (GO:0090100)	105	2	.66	+	3.05	1.40E-01	1.00E00
negative regulation of cell motility (GO:2000146)	317	6	1.98	+	3.03	1.49E-02	3.62E-01
mitochondrial membrane organization (GO:0007006)	106	2	.66	+	3.02	1.42E-01	1.00E00
negative regulation of interleukin-6 production (GO:0032715)	53	1	.33	+	3.02	2.83E-01	1.00E00
regulation of bone resorption (GO:0045124)	53	1	.33	+	3.02	2.83E-01	1.00E00
positive regulation of canonical Wnt signaling pathway (GO:0090263)	106	2	.66	+	3.02	1.42E-01	1.00E00
aminoglycan metabolic process (GO:0006022)	106	2	.66	+	3.02	1.42E-01	1.00E00
neuron projection organization (GO:0106027)	53	1	.33	+	3.02	2.83E-01	1.00E00
acidic amino acid transport (GO:0015800)	53	1	.33	+	3.02	2.83E-01	1.00E00
positive regulation of alpha-beta T cell differentiation (GO:0046638)	53	1	.33	+	3.02	2.83E-01	1.00E00
renal tubule development (GO:0061326)	106	2	.66	+	3.02	1.42E-01	1.00E00
NAD metabolic process (GO:0019674)	53	1	.33	+	3.02	2.83E-01	1.00E00
transcription initiation-coupled chromatin remodeling (GO:0045815)	53	1	.33	+	3.02	2.83E-01	1.00E00
response to organonitrogen compound (GO:0010243)	1273	24	7.96	+	3.02	1.19E-06	5.12E-04
epithelial tube morphogenesis (GO:0060562)	372	7	2.33	+	3.01	9.04E-03	2.78E-01
sensory organ morphogenesis (GO:0090596)	319	6	1.99	+	3.01	1.53E-02	3.62E-01
negative regulation of cell population proliferation (GO:0008285)	745	14	4.66	+	3.01	2.47E-04	3.03E-02
regulation of cell-cell adhesion (GO:0022407)	479	9	3.00	+	3.00	3.24E-03	1.70E-01
morphogenesis of a branching structure (GO:0001763)	213	4	1.33	+	3.00	4.50E-02	6.16E-01
phospholipid biosynthetic process (GO:0008654)	213	4	1.33	+	3.00	4.50E-02	6.15E-01
cerebellum development (GO:0021549)	160	3	1.00	+	3.00	7.92E-02	8.27E-01
regulation of Wnt signaling pathway (GO:0030111)	320	6	2.00	+	3.00	1.55E-02	3.66E-01
glycerophospholipid metabolic process (GO:0006650)	267	5	1.67	+	2.99	2.64E-02	4.72E-01
limb development (GO:0060173)	214	4	1.34	+	2.99	4.56E-02	6.23E-01
appendage development (GO:0048736)	214	4	1.34	+	2.99	4.56E-02	6.22E-01
ribonucleoside diphosphate metabolic process (GO:0009185)	107	2	.67	+	2.99	1.44E-01	1.00E00
negative regulation of inflammatory response (GO:0050728)	161	3	1.01	+	2.98	8.03E-02	8.36E-01
positive regulation of cell differentiation (GO:0045597)	967	18	6.05	+	2.98	3.50E-05	7.31E-03
response to cytokine (GO:0034097)	971	18	6.07	+	2.96	3.69E-05	7.50E-03
membrane assembly (GO:0071709)	54	1	.34	+	2.96	2.88E-01	1.00E00
regulation of filopodium assembly (GO:0051489)	54	1	.34	+	2.96	2.88E-01	1.00E00
postsynaptic specialization organization (GO:0099084)	54	1	.34	+	2.96	2.88E-01	1.00E00
DNA damage checkpoint signaling (GO:0000077)	108	2	.68	+	2.96	1.47E-01	1.00E00
response to starvation (GO:0042594)	270	5	1.69	+	2.96	2.76E-02	4.84E-01
muscle hypertrophy (GO:0014896)	54	1	.34	+	2.96	2.88E-01	1.00E00
organophosphate catabolic process (GO:0046434)	216	4	1.35	+	2.96	4.69E-02	6.35E-01
response to muscle activity (GO:0014850)	54	1	.34	+	2.96	2.88E-01	1.00E00
lymphocyte migration (GO:0072676)	54	1	.34	+	2.96	2.88E-01	1.00E00
regulation of alcohol biosynthetic process (GO:1902930)	54	1	.34	+	2.96	2.88E-01	1.00E00
monocarboxylic acid transport (GO:0015718)	162	3	1.01	+	2.96	8.15E-02	8.47E-01
negative regulation of cell cycle process (GO:0010948)	271	5	1.69	+	2.95	2.80E-02	4.90E-01
kidney epithelium development (GO:0072073)	163	3	1.02	+	2.94	8.26E-02	8.55E-01
phospholipase C-activating G protein-coupled receptor signaling pathway (GO:0007200)	109	2	.68	+	2.93	1.49E-01	1.00E00
regulation of endopeptidase activity (GO:0052548)	109	2	.68	+	2.93	1.49E-01	1.00E00
negative regulation of leukocyte proliferation (GO:0070664)	109	2	.68	+	2.93	1.49E-01	1.00E00
regulation of animal organ morphogenesis (GO:2000027)	109	2	.68	+	2.93	1.49E-01	1.00E00
regulation of cytoplasmic pattern recognition receptor signaling pathway (GO:0039531)	109	2	.68	+	2.93	1.49E-01	1.00E00
cellular response to endogenous stimulus (GO:0071495)	1365	25	8.53	+	2.93	1.17E-06	5.17E-04
positive regulation of epithelial cell migration (GO:0010634)	164	3	1.03	+	2.93	8.38E-02	8.66E-01
regulation of inflammatory response (GO:0050727)	383	7	2.39	+	2.92	1.05E-02	3.10E-01
positive regulation of cell migration (GO:0030335)	602	11	3.76	+	2.92	1.45E-03	1.00E-01
glucose homeostasis (GO:0042593)	274	5	1.71	+	2.92	2.91E-02	5.02E-01
regulation of acute inflammatory response (GO:0002673)	55	1	.34	+	2.91	2.92E-01	1.00E00
negative regulation of T cell differentiation (GO:0045581)	55	1	.34	+	2.91	2.92E-01	1.00E00
regulation of steroid metabolic process (GO:0019218)	110	2	.69	+	2.91	1.51E-01	1.00E00
endothelial cell development (GO:0001885)	55	1	.34	+	2.91	2.92E-01	1.00E00
mesenchyme morphogenesis (GO:0072132)	55	1	.34	+	2.91	2.92E-01	1.00E00
innate immune response activating cell surface receptor signaling pathway (GO:0002220)	55	1	.34	+	2.91	2.92E-01	1.00E00
positive regulation of DNA-templated transcription initiation (GO:2000144)	55	1	.34	+	2.91	2.92E-01	1.00E00
neutral amino acid transport (GO:0015804)	55	1	.34	+	2.91	2.92E-01	1.00E00
exocrine system development (GO:0035272)	55	1	.34	+	2.91	2.92E-01	1.00E00
establishment or maintenance of apical/basal cell polarity (GO:0035088)	55	1	.34	+	2.91	2.92E-01	1.00E00
establishment or maintenance of bipolar cell polarity (GO:0061245)	55	1	.34	+	2.91	2.92E-01	1.00E00
carbohydrate homeostasis (GO:0033500)	275	5	1.72	+	2.91	2.95E-02	5.07E-01
nephron development (GO:0072006)	165	3	1.03	+	2.91	8.50E-02	8.60E-01
connective tissue development (GO:0061448)	275	5	1.72	+	2.91	2.95E-02	5.07E-01
positive regulation of cell population proliferation (GO:0008284)	1047	19	6.55	+	2.90	2.95E-05	6.52E-03
regulation of cell differentiation (GO:0045595)	1655	30	10.35	+	2.90	1.01E-07	1.16E-04
response to peptide (GO:1901652)	995	18	6.22	+	2.89	5.06E-05	9.40E-03
regulation of extrinsic apoptotic signaling pathway (GO:2001236)	166	3	1.04	+	2.89	8.62E-02	8.69E-01
regulation of reactive oxygen species metabolic process (GO:2000377)	166	3	1.04	+	2.89	8.62E-02	8.68E-01
developmental growth involved in morphogenesis (GO:0060560)	166	3	1.04	+	2.89	8.62E-02	8.67E-01
purine nucleoside bisphosphate metabolic process (GO:0034032)	111	2	.69	+	2.88	1.53E-01	1.00E00
xenobiotic metabolic process (GO:0006805)	111	2	.69	+	2.88	1.53E-01	1.00E00
secretion by cell (GO:0032940)	444	8	2.78	+	2.88	6.92E-03	2.41E-01
positive regulation of intracellular protein transport (GO:0090316)	111	2	.69	+	2.88	1.53E-01	1.00E00
response to topologically incorrect protein (GO:0035966)	111	2	.69	+	2.88	1.53E-01	1.00E00
epithelial cell migration (GO:0010631)	111	2	.69	+	2.88	1.53E-01	1.00E00
[truncated: 13,058 more rows]

## Sheet: UP FDR0.05
Analysis Type:	PANTHER Overrepresentation Test (Released 20240807)
Annotation Version and Release Date:	GO Ontology database DOI: 10.5281/zenodo.12173881 Released 2024-06-17
Analyzed List:	DEGS UP.txt (Rattus norvegicus)
Reference List:	Rattus norvegicus (all genes in database)
Test Type:	FISHER
Correction:	FDR
GO biological process complete	Rattus (ref)	DEGs UP
	#	#	expected	sign	Fold Enrichment	Raw p-value	FDR
hydrogen sulfide metabolic process (GO:0070813)	4	2	.03	+	79.97	2.31E-04	2.92E-02
tricarboxylic acid transport (GO:0006842)	5	2	.03	+	63.97	3.83E-04	4.09E-02
lipid transport across blood-brain barrier (GO:1990379)	5	2	.03	+	63.97	3.83E-04	4.06E-02
cellular response to potassium ion starvation (GO:0051365)	5	2	.03	+	63.97	3.83E-04	4.04E-02
citrate transport (GO:0015746)	5	2	.03	+	63.97	3.83E-04	4.01E-02
regulation of collagen catabolic process (GO:0010710)	5	2	.03	+	63.97	3.83E-04	3.98E-02
positive regulation of extracellular matrix constituent secretion (GO:0003331)	5	2	.03	+	63.97	3.83E-04	3.95E-02
chorio-allantoic fusion (GO:0060710)	10	3	.06	+	47.98	2.78E-05	6.65E-03
L-serine metabolic process (GO:0006563)	11	3	.07	+	43.62	3.81E-05	7.64E-03
tripeptide transport (GO:0042939)	13	3	.08	+	36.91	6.54E-05	1.12E-02
labyrinthine layer morphogenesis (GO:0060713)	27	5	.17	+	29.62	6.44E-07	3.59E-04
oligopeptide transport (GO:0006857)	19	3	.12	+	25.25	2.16E-04	2.80E-02
embryonic placenta morphogenesis (GO:0060669)	32	5	.20	+	24.99	1.57E-06	6.20E-04
serine family amino acid metabolic process (GO:0009069)	37	4	.23	+	17.29	8.24E-05	1.33E-02
labyrinthine layer development (GO:0060711)	59	6	.37	+	16.26	1.85E-06	7.12E-04
glial cell activation (GO:0061900)	43	4	.27	+	14.88	1.50E-04	2.10E-02		Angiotensinogen (agt), Clusterin (Clu), Transcription factor Jun (Jun), N-acetyl-alpha-glucosaminidase (naglu)
embryonic placenta development (GO:0001892)	110	8	.69	+	11.63	4.59E-07	2.77E-04
neuroinflammatory response (GO:0150076)	56	4	.35	+	11.42	4.18E-04	4.17E-02
positive regulation of epithelial to mesenchymal transition (GO:0010718)	56	4	.35	+	11.42	4.18E-04	4.14E-02
regulation of extracellular matrix organization (GO:1903053)	57	4	.36	+	11.22	4.48E-04	4.26E-02
fatty acid catabolic process (GO:0009062)	90	5	.56	+	8.89	2.56E-04	3.10E-02
monocarboxylic acid catabolic process (GO:0072329)	116	6	.73	+	8.27	9.08E-05	1.44E-02
amide transport (GO:0042886)	155	8	.97	+	8.25	6.09E-06	1.87E-03
roof of mouth development (GO:0060021)	102	5	.64	+	7.84	4.56E-04	4.32E-02
cellular response to hypoxia (GO:0071456)	204	10	1.28	+	7.84	6.52E-07	3.51E-04
osteoblast differentiation (GO:0001649)	124	6	.78	+	7.74	1.31E-04	1.90E-02
regulation of epithelial to mesenchymal transition (GO:0010717)	104	5	.65	+	7.69	4.99E-04	4.58E-02
cellular response to reactive oxygen species (GO:0034614)	188	9	1.18	+	7.66	2.93E-06	1.05E-03
cellular response to decreased oxygen levels (GO:0036294)	215	10	1.34	+	7.44	1.05E-06	5.11E-04
cellular response to oxygen levels (GO:0071453)	234	10	1.46	+	6.83	2.26E-06	8.50E-04
placenta development (GO:0001890)	198	8	1.24	+	6.46	3.59E-05	7.40E-03
organic acid catabolic process (GO:0016054)	228	9	1.43	+	6.31	1.39E-05	3.61E-03
carboxylic acid catabolic process (GO:0046395)	228	9	1.43	+	6.31	1.39E-05	3.55E-03
cellular response to transforming growth factor beta stimulus (GO:0071560)	181	7	1.13	+	6.19	1.46E-04	2.08E-02
negative regulation of neuron apoptotic process (GO:0043524)	216	8	1.35	+	5.92	6.63E-05	1.12E-02
response to transforming growth factor beta (GO:0071559)	191	7	1.19	+	5.86	2.04E-04	2.74E-02
cellular response to oxidative stress (GO:0034599)	282	10	1.76	+	5.67	1.17E-05	3.20E-03
regulation of lipid biosynthetic process (GO:0046890)	205	7	1.28	+	5.46	3.14E-04	3.58E-02
response to hypoxia (GO:0001666)	469	16	2.93	+	5.46	4.27E-08	7.14E-05
alpha-amino acid metabolic process (GO:1901605)	206	7	1.29	+	5.43	3.23E-04	3.66E-02
negative regulation of mitotic cell cycle (GO:0045930)	209	7	1.31	+	5.36	3.52E-04	3.84E-02
response to reactive oxygen species (GO:0000302)	270	9	1.69	+	5.33	5.24E-05	9.51E-03
response to decreased oxygen levels (GO:0036293)	490	16	3.06	+	5.22	7.78E-08	1.06E-04
carbohydrate derivative catabolic process (GO:1901136)	246	8	1.54	+	5.20	1.63E-04	2.25E-02
small molecule catabolic process (GO:0044282)	343	11	2.14	+	5.13	1.09E-05	3.16E-03
response to insulin (GO:0032868)	312	10	1.95	+	5.13	2.79E-05	6.56E-03
cellular response to chemical stress (GO:0062197)	345	11	2.16	+	5.10	1.15E-05	3.21E-03
cellular response to peptide hormone stimulus (GO:0071375)	354	11	2.21	+	4.97	1.46E-05	3.67E-03
response to peptide hormone (GO:0043434)	590	18	3.69	+	4.88	3.18E-08	6.84E-05
response to oxygen levels (GO:0070482)	536	16	3.35	+	4.77	2.62E-07	1.97E-04
monocarboxylic acid metabolic process (GO:0032787)	572	17	3.58	+	4.75	1.15E-07	1.15E-04
response to glucocorticoid (GO:0051384)	312	9	1.95	+	4.61	1.57E-04	2.19E-02
fatty acid metabolic process (GO:0006631)	351	10	2.19	+	4.56	7.49E-05	1.23E-02
muscle organ development (GO:0007517)	318	9	1.99	+	4.53	1.81E-04	2.46E-02
amino acid metabolic process (GO:0006520)	285	8	1.78	+	4.49	4.39E-04	4.21E-02
regeneration (GO:0031099)	289	8	1.81	+	4.43	4.81E-04	4.47E-02
regulation of neuron apoptotic process (GO:0043523)	326	9	2.04	+	4.42	2.18E-04	2.81E-02
lipid catabolic process (GO:0016042)	290	8	1.81	+	4.41	4.92E-04	4.55E-02
response to lipopolysaccharide (GO:0032496)	472	13	2.95	+	4.40	8.77E-06	2.59E-03
carboxylic acid metabolic process (GO:0019752)	838	23	5.24	+	4.39	2.41E-09	1.81E-05
oxoacid metabolic process (GO:0043436)	852	23	5.33	+	4.32	3.30E-09	1.66E-05
response to molecule of bacterial origin (GO:0002237)	487	13	3.05	+	4.27	1.22E-05	3.28E-03		F3, Nr4a1, Timp4, Piscr3, Socs3, Adm, Cebpb, Mif, Jun, Sirpa, Vcam1, Fos, Naglu, (Tissue factor, Nuclear recptor subfamily 4, metalloproteinase, phospholipid scramblase 3, uppresor of cytokine signaling, pro-adenomedulline, CCAAT,macrophage migration Jun, tyrosine receptor, vascullar cell adhesion protein1, c-Fos, N-acetylalpha)
organic acid metabolic process (GO:0006082)	865	23	5.41	+	4.25	4.39E-09	1.32E-05
blood vessel development (GO:0001568)	535	14	3.35	+	4.19	6.98E-06	2.10E-03
negative regulation of cell cycle (GO:0045786)	347	9	2.17	+	4.15	3.45E-04	3.82E-02
response to corticosteroid (GO:0031960)	350	9	2.19	+	4.11	3.67E-04	3.95E-02
regulation of apoptotic signaling pathway (GO:2001233)	431	11	2.69	+	4.08	8.73E-05	1.40E-02
response to wounding (GO:0009611)	434	11	2.71	+	4.05	9.28E-05	1.43E-02
cellular response to hormone stimulus (GO:0032870)	674	17	4.21	+	4.03	1.13E-06	5.15E-04
response to steroid hormone (GO:0048545)	482	12	3.01	+	3.98	5.25E-05	9.41E-03
vasculature development (GO:0001944)	568	14	3.55	+	3.94	1.37E-05	3.61E-03
small molecule biosynthetic process (GO:0044283)	450	11	2.81	+	3.91	1.28E-04	1.86E-02
morphogenesis of an epithelium (GO:0002009)	533	13	3.33	+	3.90	3.14E-05	6.84E-03
embryonic organ development (GO:0048568)	535	13	3.35	+	3.89	3.26E-05	6.91E-03
blood vessel morphogenesis (GO:0048514)	417	10	2.61	+	3.84	3.02E-04	3.50E-02
response to growth factor (GO:0070848)	637	15	3.98	+	3.77	1.14E-05	3.23E-03
muscle structure development (GO:0061061)	559	13	3.50	+	3.72	5.11E-05	9.38E-03
response to oxidative stress (GO:0006979)	478	11	2.99	+	3.68	2.15E-04	2.82E-02
response to hormone (GO:0009725)	1178	27	7.37	+	3.67	4.08E-09	1.54E-05
cellular response to growth factor stimulus (GO:0071363)	593	13	3.71	+	3.51	9.26E-05	1.44E-02
tissue morphogenesis (GO:0048729)	650	14	4.06	+	3.44	5.96E-05	1.04E-02
negative regulation of developmental process (GO:0051093)	998	21	6.24	+	3.37	1.08E-06	5.07E-04
tube morphogenesis (GO:0035239)	719	15	4.50	+	3.34	4.62E-05	8.80E-03
negative regulation of cell differentiation (GO:0045596)	720	15	4.50	+	3.33	4.69E-05	8.82E-03
response to endogenous stimulus (GO:0009719)	1813	37	11.34	+	3.26	7.71E-11	1.16E-06
response to lipid (GO:0033993)	1283	26	8.02	+	3.24	9.81E-08	1.23E-04
epithelium development (GO:0060429)	1252	25	7.83	+	3.19	2.37E-07	1.98E-04
circulatory system development (GO:0072359)	1012	20	6.33	+	3.16	5.13E-06	1.64E-03
embryonic morphogenesis (GO:0048598)	662	13	4.14	+	3.14	2.72E-04	3.23E-02
heart development (GO:0007507)	662	13	4.14	+	3.14	2.72E-04	3.20E-02
cellular response to organonitrogen compound (GO:0071417)	676	13	4.23	+	3.08	3.33E-04	3.74E-02
response to organonitrogen compound (GO:0010243)	1273	24	7.96	+	3.02	1.19E-06	5.12E-04
negative regulation of cell population proliferation (GO:0008285)	745	14	4.66	+	3.01	2.47E-04	3.03E-02
positive regulation of cell differentiation (GO:0045597)	967	18	6.05	+	2.98	3.50E-05	7.31E-03
response to cytokine (GO:0034097)	971	18	6.07	+	2.96	3.69E-05	7.50E-03
cellular response to endogenous stimulus (GO:0071495)	1365	25	8.53	+	2.93	1.17E-06	5.17E-04
positive regulation of cell population proliferation (GO:0008284)	1047	19	6.55	+	2.90	2.95E-05	6.52E-03
regulation of cell differentiation (GO:0045595)	1655	30	10.35	+	2.90	1.01E-07	1.16E-04
response to peptide (GO:1901652)	995	18	6.22	+	2.89	5.06E-05	9.40E-03
cellular response to cytokine stimulus (GO:0071345)	833	15	5.21	+	2.88	2.34E-04	2.93E-02
regulation of cell population proliferation (GO:0042127)	1779	32	11.12	+	2.88	4.08E-08	7.68E-05
cellular response to oxygen-containing compound (GO:1901701)	1337	24	8.36	+	2.87	2.79E-06	1.03E-03
tube development (GO:0035295)	1025	18	6.41	+	2.81	7.40E-05	1.22E-02
response to organic cyclic compound (GO:0014070)	1378	24	8.62	+	2.79	4.69E-06	1.57E-03
response to nitrogen compound (GO:1901698)	1380	24	8.63	+	2.78	4.80E-06	1.57E-03
small molecule metabolic process (GO:0044281)	1610	28	10.07	+	2.78	6.73E-07	3.49E-04
cell population proliferation (GO:0008283)	863	15	5.40	+	2.78	3.40E-04	3.79E-02
regulation of anatomical structure morphogenesis (GO:0022603)	923	16	5.77	+	2.77	2.21E-04	2.81E-02
apoptotic process (GO:0006915)	939	16	5.87	+	2.73	2.67E-04	3.19E-02
neuron differentiation (GO:0030182)	1234	21	7.72	+	2.72	2.79E-05	6.47E-03
regulation of cell migration (GO:0030334)	1003	17	6.27	+	2.71	1.81E-04	2.48E-02
generation of neurons (GO:0048699)	1312	22	8.20	+	2.68	2.21E-05	5.36E-03
lipid metabolic process (GO:0006629)	1203	20	7.52	+	2.66	6.11E-05	1.06E-02
tissue development (GO:0009888)	1942	32	12.14	+	2.64	3.03E-07	2.07E-04
programmed cell death (GO:0012501)	981	16	6.13	+	2.61	4.33E-04	4.23E-02
cell death (GO:0008219)	981	16	6.13	+	2.61	4.33E-04	4.20E-02
regulation of cell motility (GO:2000145)	1063	17	6.65	+	2.56	3.56E-04	3.86E-02
anatomical structure formation involved in morphogenesis (GO:0048646)	1002	16	6.27	+	2.55	5.44E-04	4.97E-02
negative regulation of signal transduction (GO:0009968)	1317	21	8.23	+	2.55	7.15E-05	1.20E-02
response to oxygen-containing compound (GO:1901700)	2137	34	13.36	+	2.54	2.68E-07	1.92E-04
regulation of developmental process (GO:0050793)	2593	41	16.21	+	2.53	1.22E-08	3.05E-05
response to abiotic stimulus (GO:0009628)	1463	23	9.15	+	2.51	3.87E-05	7.66E-03
cell surface receptor signaling pathway (GO:0007166)	1847	29	11.55	+	2.51	3.22E-06	1.13E-03
regulation of apoptotic process (GO:0042981)	1593	25	9.96	+	2.51	1.74E-05	4.30E-03
cellular response to chemical stimulus (GO:0070887)	2231	35	13.95	+	2.51	2.39E-07	1.89E-04
central nervous system development (GO:0007417)	1149	18	7.18	+	2.51	3.04E-04	3.49E-02
negative regulation of multicellular organismal process (GO:0051241)	1213	19	7.58	+	2.51	2.05E-04	2.73E-02
animal organ morphogenesis (GO:0009887)	1087	17	6.80	+	2.50	4.60E-04	4.32E-02
neurogenesis (GO:0022008)	1536	24	9.60	+	2.50	2.83E-05	6.45E-03
regulation of multicellular organismal development (GO:2000026)	1546	24	9.67	+	2.48	3.14E-05	6.75E-03
negative regulation of signaling (GO:0023057)	1443	22	9.02	+	2.44	9.12E-05	1.43E-02
regulation of programmed cell death (GO:0043067)	1643	25	10.27	+	2.43	2.92E-05	6.57E-03
negative regulation of cell communication (GO:0010648)	1446	22	9.04	+	2.43	9.40E-05	1.43E-02
nervous system development (GO:0007399)	2275	34	14.22	+	2.39	1.44E-06	6.00E-04
cellular response to stress (GO:0033554)	1677	25	10.49	+	2.38	5.90E-05	1.04E-02
positive regulation of developmental process (GO:0051094)	1469	21	9.19	+	2.29	3.95E-04	4.04E-02
animal organ development (GO:0048513)	3346	46	20.92	+	2.20	1.32E-07	1.17E-04
negative regulation of response to stimulus (GO:0048585)	1697	23	10.61	+	2.17	5.46E-04	4.95E-02
regulation of multicellular organismal process (GO:0051239)	3118	42	19.50	+	2.15	9.05E-07	4.54E-04
positive regulation of RNA metabolic process (GO:0051254)	1784	24	11.15	+	2.15	4.00E-04	4.07E-02
positive regulation of multicellular organismal process (GO:0051240)	1786	24	11.17	+	2.15	4.03E-04	4.05E-02
positive regulation of nucleobase-containing compound metabolic process (GO:0045935)	1981	26	12.39	+	2.10	2.60E-04	3.13E-02
system development (GO:0048731)	3823	50	23.90	+	2.09	1.08E-07	1.16E-04
anatomical structure morphogenesis (GO:0009653)	2326	30	14.54	+	2.06	1.24E-04	1.83E-02
cell differentiation (GO:0030154)	3727	48	23.30	+	2.06	3.34E-07	2.18E-04
cellular developmental process (GO:0048869)	3729	48	23.32	+	2.06	3.38E-07	2.12E-04
response to stress (GO:0006950)	3465	43	21.67	+	1.98	5.61E-06	1.76E-03
negative regulation of cellular metabolic process (GO:0031324)	2381	29	14.89	+	1.95	4.62E-04	4.32E-02
negative regulation of metabolic process (GO:0009892)	2765	33	17.29	+	1.91	2.43E-04	3.00E-02
multicellular organism development (GO:0007275)	4290	51	26.82	+	1.90	1.55E-06	6.30E-04
negative regulation of cellular process (GO:0048523)	4853	57	30.34	+	1.88	4.86E-07	2.81E-04
regulation of signal transduction (GO:0009966)	2990	35	18.70	+	1.87	2.40E-04	2.99E-02
anatomical structure development (GO:0048856)	5489	64	34.32	+	1.86	5.82E-08	8.76E-05
positive regulation of metabolic process (GO:0009893)	3618	42	22.62	+	1.86	4.29E-05	8.38E-03
developmental process (GO:0032502)	5885	66	36.80	+	1.79	1.31E-07	1.23E-04
negative regulation of biological process (GO:0048519)	5296	58	33.11	+	1.75	3.42E-06	1.17E-03
regulation of response to stimulus (GO:0048583)	3947	43	24.68	+	1.74	1.40E-04	2.00E-02
regulation of signaling (GO:0023051)	3502	38	21.90	+	1.74	4.34E-04	4.19E-02
response to chemical (GO:0042221)	5090	52	31.83	+	1.63	1.12E-04	1.67E-02
cellular metabolic process (GO:0044237)	5670	55	35.45	+	1.55	2.91E-04	3.40E-02
positive regulation of biological process (GO:0048518)	6270	60	39.20	+	1.53	2.14E-04	2.82E-02
regulation of metabolic process (GO:0019222)	6165	58	38.55	+	1.50	4.26E-04	4.19E-02
cellular response to stimulus (GO:0051716)	6985	64	43.68	+	1.47	3.50E-04	3.84E-02
multicellular organismal process (GO:0032501)	7211	65	45.09	+	1.44	5.50E-04	4.96E-02
response to stimulus (GO:0050896)	8903	80	55.67	+	1.44	4.49E-05	8.67E-03
cellular process (GO:0009987)	15545	118	97.20	+	1.21	1.01E-04	1.52E-02
detection of stimulus involved in sensory perception (GO:0050906)	1301	0	8.13	-	< 0.01	4.01E-04	4.05E-02

## Sheet: UP p0.01
Analysis Type:	PANTHER Overrepresentation Test (Released 20240807)
Annotation Version and Release Date:	GO Ontology database DOI: 10.5281/zenodo.12173881 Released 2024-06-17
Analyzed List:	DEGS UP.txt (Rattus norvegicus)
Reference List:	Rattus norvegicus (all genes in database)
Test Type:	FISHER
Correction:	FDR
GO biological process complete	in Rattus genome	in ur dataset	expected		Fold Enrichment	raw pv	FDR
activation of plasma proteins involved in acute inflammatory response (GO:0002541)	1	1	.01	+	> 100	6.25E-03	2.49E-01
lncRNA processing (GO:0180035)	1	1	.01	+	> 100	6.25E-03	2.48E-01
negative regulation of elastin catabolic process (GO:0060311)	1	1	.01	+	> 100	6.25E-03	2.48E-01
regulation of elastin catabolic process (GO:0060310)	1	1	.01	+	> 100	6.25E-03	2.47E-01
mitochondrial citrate transmembrane transport (GO:0006843)	1	1	.01	+	> 100	6.25E-03	2.46E-01
nicotinamide riboside catabolic process (GO:0006738)	1	1	.01	+	> 100	6.25E-03	2.46E-01
asymmetric protein localization involved in cell fate determination (GO:0045167)	1	1	.01	+	> 100	6.25E-03	2.45E-01
lysophospholipid translocation (GO:0140329)	1	1	.01	+	> 100	6.25E-03	2.44E-01
response to menaquinone (GO:0032572)	1	1	.01	+	> 100	6.25E-03	2.44E-01
tripeptide import across plasma membrane (GO:0140207)	1	1	.01	+	> 100	6.25E-03	2.43E-01
mitochondrial tricarboxylic acid transmembrane transport (GO:1990546)	1	1	.01	+	> 100	6.25E-03	2.43E-01
negative regulation of cellular organofluorine metabolic process (GO:0090350)	1	1	.01	+	> 100	6.25E-03	2.42E-01
negative regulation of cellular organohalogen metabolic process (GO:0090349)	1	1	.01	+	> 100	6.25E-03	2.41E-01
regulation of cellular organofluorine metabolic process (GO:0090348)	1	1	.01	+	> 100	6.25E-03	2.41E-01
regulation of cellular organohalogen metabolic process (GO:0090347)	1	1	.01	+	> 100	6.25E-03	2.40E-01
negative regulation of neural crest formation (GO:0090301)	1	1	.01	+	> 100	6.25E-03	2.39E-01
regulation of neural crest formation (GO:0090299)	1	1	.01	+	> 100	6.25E-03	2.39E-01
pyridine nucleoside catabolic process (GO:0070638)	1	1	.01	+	> 100	6.25E-03	2.38E-01
pyridine nucleoside metabolic process (GO:0070637)	1	1	.01	+	> 100	6.25E-03	2.38E-01
N-acetylmannosamine metabolic process (GO:0006051)	1	1	.01	+	> 100	6.25E-03	2.37E-01
mannosamine metabolic process (GO:0006050)	1	1	.01	+	> 100	6.25E-03	2.36E-01
negative regulation of exit from mitosis (GO:0001100)	1	1	.01	+	> 100	6.25E-03	2.36E-01
positive regulation of adaptive immune memory response (GO:1905676)	1	1	.01	+	> 100	6.25E-03	2.35E-01
uterine smooth muscle contraction (GO:0070471)	1	1	.01	+	> 100	6.25E-03	2.35E-01
positive regulation of L-arginine import across plasma membrane (GO:1905589)	1	1	.01	+	> 100	6.25E-03	2.34E-01
positive regulation of L-lysine import across plasma membrane (GO:1905010)	1	1	.01	+	> 100	6.25E-03	2.34E-01
regulation of L-lysine import across plasma membrane (GO:1905008)	1	1	.01	+	> 100	6.25E-03	2.33E-01
regulation of phosphatidylserine metabolic process (GO:0150178)	1	1	.01	+	> 100	6.25E-03	2.32E-01
regulation of phosphatidylethanolamine metabolic process (GO:0150175)	1	1	.01	+	> 100	6.25E-03	2.32E-01
brassinosteroid biosynthetic process (GO:0016132)	1	1	.01	+	> 100	6.25E-03	2.31E-01
brassinosteroid metabolic process (GO:0016131)	1	1	.01	+	> 100	6.25E-03	2.31E-01
phytosteroid biosynthetic process (GO:0016129)	1	1	.01	+	> 100	6.25E-03	2.30E-01
phytosteroid metabolic process (GO:0016128)	1	1	.01	+	> 100	6.25E-03	2.30E-01
L-asparagine import across plasma membrane (GO:1903811)	1	1	.01	+	> 100	6.25E-03	2.29E-01
negative regulation of collagen catabolic process (GO:0010711)	1	1	.01	+	> 100	6.25E-03	2.28E-01
negative regulation of I-kappaB phosphorylation (GO:1903720)	1	1	.01	+	> 100	6.25E-03	2.28E-01
cardiac neuron differentiation (GO:0060945)	1	1	.01	+	> 100	6.25E-03	2.27E-01
nicotinamide riboside metabolic process (GO:0046495)	1	1	.01	+	> 100	6.25E-03	2.27E-01
response to 4-nitroquinoline N-oxide (GO:0072724)	1	1	.01	+	> 100	6.25E-03	2.26E-01
neurotransmitter secretion involved in regulation of skeletal muscle contraction (GO:0014860)	1	1	.01	+	> 100	6.25E-03	2.26E-01
positive regulation of prostaglandin secretion involved in immune response (GO:0061078)	1	1	.01	+	> 100	6.25E-03	2.25E-01
regulation of neuronal signal transduction (GO:1902847)	1	1	.01	+	> 100	6.25E-03	2.25E-01
hydrogen sulfide metabolic process (GO:0070813)	4	2	.03	+	79.97	2.31E-04	2.92E-02
tricarboxylic acid transport (GO:0006842)	5	2	.03	+	63.97	3.83E-04	4.09E-02
lipid transport across blood-brain barrier (GO:1990379)	5	2	.03	+	63.97	3.83E-04	4.06E-02
cellular response to potassium ion starvation (GO:0051365)	5	2	.03	+	63.97	3.83E-04	4.04E-02
citrate transport (GO:0015746)	5	2	.03	+	63.97	3.83E-04	4.01E-02
regulation of collagen catabolic process (GO:0010710)	5	2	.03	+	63.97	3.83E-04	3.98E-02
positive regulation of extracellular matrix constituent secretion (GO:0003331)	5	2	.03	+	63.97	3.83E-04	3.95E-02
threonine metabolic process (GO:0006566)	6	2	.04	+	53.31	5.73E-04	5.13E-02
chorio-allantoic fusion (GO:0060710)	10	3	.06	+	47.98	2.78E-05	6.65E-03
brain renin-angiotensin system (GO:0002035)	7	2	.04	+	45.69	7.99E-04	6.57E-02
L-serine metabolic process (GO:0006563)	11	3	.07	+	43.62	3.81E-05	7.64E-03
cellular response to prolactin (GO:1990646)	8	2	.05	+	39.98	1.06E-03	8.19E-02
cardiolipin biosynthetic process (GO:0032049)	8	2	.05	+	39.98	1.06E-03	8.14E-02
glyoxylate metabolic process (GO:0046487)	8	2	.05	+	39.98	1.06E-03	8.10E-02
tripeptide transport (GO:0042939)	13	3	.08	+	36.91	6.54E-05	1.12E-02
phosphatidylglycerol biosynthetic process (GO:0006655)	9	2	.06	+	35.54	1.36E-03	9.64E-02
tripeptide transmembrane transport (GO:0035443)	9	2	.06	+	35.54	1.36E-03	9.60E-02
phosphatidylethanolamine biosynthetic process (GO:0006646)	10	2	.06	+	31.99	1.69E-03	1.12E-01
cysteine metabolic process (GO:0006534)	10	2	.06	+	31.99	1.69E-03	1.11E-01
regulation of extracellular matrix constituent secretion (GO:0003330)	10	2	.06	+	31.99	1.69E-03	1.11E-01
labyrinthine layer morphogenesis (GO:0060713)	27	5	.17	+	29.62	6.44E-07	3.59E-04
positive regulation of monocyte differentiation (GO:0045657)	11	2	.07	+	29.08	2.06E-03	1.24E-01
negative regulation of extracellular matrix organization (GO:1903054)	12	2	.08	+	26.66	2.46E-03	1.44E-01
regulation of blood volume by renin-angiotensin (GO:0002016)	12	2	.08	+	26.66	2.46E-03	1.43E-01
response to prolactin (GO:1990637)	12	2	.08	+	26.66	2.46E-03	1.43E-01
positive regulation of protein exit from endoplasmic reticulum (GO:0070863)	12	2	.08	+	26.66	2.46E-03	1.42E-01
oligopeptide transport (GO:0006857)	19	3	.12	+	25.25	2.16E-04	2.80E-02
embryonic placenta morphogenesis (GO:0060669)	32	5	.20	+	24.99	1.57E-06	6.20E-04
vascular associated smooth muscle cell proliferation (GO:1990874)	13	2	.08	+	24.60	2.89E-03	1.60E-01
cardiolipin metabolic process (GO:0032048)	13	2	.08	+	24.60	2.89E-03	1.59E-01
cellular response to phorbol 13-acetate 12-myristate (GO:1904628)	13	2	.08	+	24.60	2.89E-03	1.58E-01
response to phorbol 13-acetate 12-myristate (GO:1904627)	13	2	.08	+	24.60	2.89E-03	1.58E-01
positive regulation of extracellular matrix assembly (GO:1901203)	14	2	.09	+	22.85	3.36E-03	1.75E-01
negative regulation of mitochondrial outer membrane permeabilization involved in apoptotic signaling pathway (GO:1901029)	14	2	.09	+	22.85	3.36E-03	1.75E-01
somatic stem cell division (GO:0048103)	14	2	.09	+	22.85	3.36E-03	1.74E-01
spongiotrophoblast layer development (GO:0060712)	14	2	.09	+	22.85	3.36E-03	1.73E-01
branching involved in labyrinthine layer morphogenesis (GO:0060670)	14	2	.09	+	22.85	3.36E-03	1.73E-01
positive regulation of chemokine (C-X-C motif) ligand 2 production (GO:2000343)	15	2	.09	+	21.32	3.86E-03	1.89E-01
negative regulation of DNA damage response, signal transduction by p53 class mediator (GO:0043518)	15	2	.09	+	21.32	3.86E-03	1.88E-01
serine family amino acid catabolic process (GO:0009071)	15	2	.09	+	21.32	3.86E-03	1.88E-01
establishment of blood-brain barrier (GO:0060856)	15	2	.09	+	21.32	3.86E-03	1.87E-01
sphingosine-1-phosphate receptor signaling pathway (GO:0003376)	15	2	.09	+	21.32	3.86E-03	1.86E-01
sphingolipid mediated signaling pathway (GO:0090520)	16	2	.10	+	19.99	4.40E-03	2.05E-01
oligopeptide transmembrane transport (GO:0035672)	16	2	.10	+	19.99	4.40E-03	2.04E-01
response to zinc ion starvation (GO:0120127)	17	2	.11	+	18.82	4.96E-03	2.21E-01
serine family amino acid biosynthetic process (GO:0009070)	17	2	.11	+	18.82	4.96E-03	2.20E-01
3'-UTR-mediated mRNA destabilization (GO:0061158)	17	2	.11	+	18.82	4.96E-03	2.20E-01
cellular response to zinc ion starvation (GO:0034224)	17	2	.11	+	18.82	4.96E-03	2.19E-01
phosphatidylcholine biosynthetic process (GO:0006656)	18	2	.11	+	17.77	5.56E-03	2.37E-01
negative regulation of intrinsic apoptotic signaling pathway in response to DNA damage (GO:1902230)	27	3	.17	+	17.77	6.27E-04	5.49E-02
smooth muscle cell proliferation (GO:0048659)	18	2	.11	+	17.77	5.56E-03	2.37E-01
drinking behavior (GO:0042756)	18	2	.11	+	17.77	5.56E-03	2.36E-01
secondary palate development (GO:0062009)	27	3	.17	+	17.77	6.27E-04	5.46E-02
serine family amino acid metabolic process (GO:0009069)	37	4	.23	+	17.29	8.24E-05	1.33E-02
regulation of monocyte differentiation (GO:0045655)	19	2	.12	+	16.83	6.19E-03	2.51E-01
glycine metabolic process (GO:0006544)	19	2	.12	+	16.83	6.19E-03	2.51E-01
negative regulation of fibroblast growth factor receptor signaling pathway (GO:0040037)	19	2	.12	+	16.83	6.19E-03	2.50E-01
negative regulation of mitochondrial membrane permeability (GO:0035795)	19	2	.12	+	16.83	6.19E-03	2.49E-01
astrocyte activation (GO:0048143)	19	2	.12	+	16.83	6.19E-03	2.49E-01
transport across blood-brain barrier (GO:0150104)	19	2	.12	+	16.83	6.19E-03	2.48E-01
positive regulation of triglyceride biosynthetic process (GO:0010867)	19	2	.12	+	16.83	6.19E-03	2.47E-01
labyrinthine layer development (GO:0060711)	59	6	.37	+	16.26	1.85E-06	7.12E-04
vascular transport (GO:0010232)	20	2	.13	+	15.99	6.85E-03	2.41E-01
regulation of extracellular matrix assembly (GO:1901201)	20	2	.13	+	15.99	6.85E-03	2.40E-01
nervous system process involved in regulation of systemic arterial blood pressure (GO:0001976)	21	2	.13	+	15.23	7.54E-03	2.55E-01
negative regulation of membrane permeability (GO:1905709)	21	2	.13	+	15.23	7.54E-03	2.55E-01
negative regulation of leukocyte chemotaxis (GO:0002689)	21	2	.13	+	15.23	7.54E-03	2.54E-01
microglial cell activation (GO:0001774)	32	3	.20	+	14.99	1.04E-03	8.07E-02
glial cell activation (GO:0061900)	43	4	.27	+	14.88	1.50E-04	2.10E-02
regulation of chemokine (C-X-C motif) ligand 2 production (GO:2000341)	22	2	.14	+	14.54	8.26E-03	2.67E-01
maintenance of blood-brain barrier (GO:0035633)	22	2	.14	+	14.54	8.26E-03	2.66E-01
chronic inflammatory response (GO:0002544)	23	2	.14	+	13.91	9.01E-03	2.80E-01
regulation of protein exit from endoplasmic reticulum (GO:0070861)	23	2	.14	+	13.91	9.01E-03	2.79E-01
sequestering of metal ion (GO:0051238)	23	2	.14	+	13.91	9.01E-03	2.79E-01
regulation of mitochondrial outer membrane permeabilization involved in apoptotic signaling pathway (GO:1901028)	23	2	.14	+	13.91	9.01E-03	2.78E-01
regulation of nuclear-transcribed mRNA catabolic process, deadenylation-dependent decay (GO:1900151)	23	2	.14	+	13.91	9.01E-03	2.77E-01
leukocyte activation involved in inflammatory response (GO:0002269)	36	3	.23	+	13.33	1.47E-03	1.01E-01
placenta blood vessel development (GO:0060674)	38	3	.24	+	12.63	1.72E-03	1.12E-01
sulfur compound catabolic process (GO:0044273)	39	3	.24	+	12.30	1.86E-03	1.17E-01
regulation of phospholipid metabolic process (GO:1903725)	39	3	.24	+	12.30	1.86E-03	1.17E-01
regulation of intrinsic apoptotic signaling pathway in response to DNA damage (GO:1902229)	40	3	.25	+	11.99	2.00E-03	1.22E-01
cellular response to cadmium ion (GO:0071276)	40	3	.25	+	11.99	2.00E-03	1.22E-01
positive regulation of collagen metabolic process (GO:0010714)	40	3	.25	+	11.99	2.00E-03	1.21E-01
embryonic placenta development (GO:0001892)	110	8	.69	+	11.63	4.59E-07	2.77E-04
neuroinflammatory response (GO:0150076)	56	4	.35	+	11.42	4.18E-04	4.17E-02
positive regulation of epithelial to mesenchymal transition (GO:0010718)	56	4	.35	+	11.42	4.18E-04	4.14E-02
regulation of extracellular matrix organization (GO:1903053)	57	4	.36	+	11.22	4.48E-04	4.26E-02
substantia nigra development (GO:0021762)	45	3	.28	+	10.66	2.80E-03	1.56E-01
regulation of collagen metabolic process (GO:0010712)	62	4	.39	+	10.32	6.17E-04	5.43E-02
response to epidermal growth factor (GO:0070849)	70	4	.44	+	9.14	9.76E-04	7.73E-02
fatty acid catabolic process (GO:0009062)	90	5	.56	+	8.89	2.56E-04	3.10E-02
phosphatidylcholine metabolic process (GO:0046470)	57	3	.36	+	8.42	5.47E-03	2.37E-01
positive regulation of miRNA transcription (GO:1902895)	57	3	.36	+	8.42	5.47E-03	2.36E-01
response to progesterone (GO:0032570)	77	4	.48	+	8.31	1.39E-03	9.79E-02
monocarboxylic acid catabolic process (GO:0072329)	116	6	.73	+	8.27	9.08E-05	1.44E-02
fatty acid beta-oxidation (GO:0006635)	58	3	.36	+	8.27	5.75E-03	2.42E-01
collagen fibril organization (GO:0030199)	58	3	.36	+	8.27	5.75E-03	2.41E-01
heart valve morphogenesis (GO:0003179)	58	3	.36	+	8.27	5.75E-03	2.40E-01
amide transport (GO:0042886)	155	8	.97	+	8.25	6.09E-06	1.87E-03
ERK1 and ERK2 cascade (GO:0070371)	59	3	.37	+	8.13	6.03E-03	2.47E-01
regulation of membrane lipid distribution (GO:0097035)	59	3	.37	+	8.13	6.03E-03	2.46E-01
cellular response to epidermal growth factor stimulus (GO:0071364)	60	3	.38	+	8.00	6.31E-03	2.26E-01
positive regulation of extrinsic apoptotic signaling pathway (GO:2001238)	61	3	.38	+	7.87	6.61E-03	2.35E-01
positive regulation of organic acid transport (GO:0032892)	61	3	.38	+	7.87	6.61E-03	2.35E-01
roof of mouth development (GO:0060021)	102	5	.64	+	7.84	4.56E-04	4.32E-02
cellular response to hypoxia (GO:0071456)	204	10	1.28	+	7.84	6.52E-07	3.51E-04
vasculogenesis (GO:0001570)	82	4	.51	+	7.80	1.76E-03	1.14E-01
osteoblast differentiation (GO:0001649)	124	6	.78	+	7.74	1.31E-04	1.90E-02
regulation of epithelial to mesenchymal transition (GO:0010717)	104	5	.65	+	7.69	4.99E-04	4.58E-02
cellular response to reactive oxygen species (GO:0034614)	188	9	1.18	+	7.66	2.93E-06	1.05E-03
regulation of myoblast differentiation (GO:0045661)	63	3	.39	+	7.62	7.23E-03	2.47E-01
alpha-amino acid biosynthetic process (GO:1901607)	63	3	.39	+	7.62	7.23E-03	2.47E-01
positive regulation of miRNA metabolic process (GO:2000630)	64	3	.40	+	7.50	7.55E-03	2.54E-01
muscle cell proliferation (GO:0033002)	64	3	.40	+	7.50	7.55E-03	2.53E-01
cellular response to decreased oxygen levels (GO:0036294)	215	10	1.34	+	7.44	1.05E-06	5.11E-04
sulfur compound transport (GO:0072348)	65	3	.41	+	7.38	7.88E-03	2.61E-01
macrophage activation (GO:0042116)	65	3	.41	+	7.38	7.88E-03	2.60E-01
regulation of amide metabolic process (GO:0034248)	65	3	.41	+	7.38	7.88E-03	2.60E-01
response to fibroblast growth factor (GO:0071774)	111	5	.69	+	7.20	6.71E-04	5.81E-02
positive regulation of lipid biosynthetic process (GO:0046889)	112	5	.70	+	7.14	6.99E-04	5.98E-02
transforming growth factor beta receptor signaling pathway (GO:0007179)	90	4	.56	+	7.11	2.47E-03	1.42E-01
inner ear receptor cell development (GO:0060119)	68	3	.43	+	7.06	8.92E-03	2.78E-01
hair follicle development (GO:0001942)	97	4	.61	+	6.60	3.24E-03	1.69E-01
placenta development (GO:0001890)	198	8	1.24	+	6.46	3.59E-05	7.40E-03
Notch signaling pathway (GO:0007219)	126	5	.79	+	6.35	1.19E-03	8.72E-02
positive regulation of endothelial cell proliferation (GO:0001938)	101	4	.63	+	6.33	3.74E-03	1.86E-01
positive regulation of cold-induced thermogenesis (GO:0120162)	101	4	.63	+	6.33	3.74E-03	1.85E-01
peptide transport (GO:0015833)	101	4	.63	+	6.33	3.74E-03	1.85E-01
hair cycle process (GO:0022405)	101	4	.63	+	6.33	3.74E-03	1.84E-01
molting cycle process (GO:0022404)	101	4	.63	+	6.33	3.74E-03	1.84E-01
organic acid catabolic process (GO:0016054)	228	9	1.43	+	6.31	1.39E-05	3.61E-03
carboxylic acid catabolic process (GO:0046395)	228	9	1.43	+	6.31	1.39E-05	3.55E-03
regulation of systemic arterial blood pressure (GO:0003073)	127	5	.79	+	6.30	1.23E-03	8.94E-02
cellular response to fibroblast growth factor stimulus (GO:0044344)	102	4	.64	+	6.27	3.88E-03	1.86E-01
negative regulation of cellular response to growth factor stimulus (GO:0090288)	103	4	.64	+	6.21	4.02E-03	1.91E-01
cellular response to transforming growth factor beta stimulus (GO:0071560)	181	7	1.13	+	6.19	1.46E-04	2.08E-02
endothelium development (GO:0003158)	107	4	.67	+	5.98	4.60E-03	2.10E-01
negative regulation of neuron apoptotic process (GO:0043524)	216	8	1.35	+	5.92	6.63E-05	1.12E-02
hair cycle (GO:0042633)	109	4	.68	+	5.87	4.91E-03	2.21E-01
amino acid catabolic process (GO:0009063)	109	4	.68	+	5.87	4.91E-03	2.21E-01
molting cycle (GO:0042303)	109	4	.68	+	5.87	4.91E-03	2.20E-01
response to transforming growth factor beta (GO:0071559)	191	7	1.19	+	5.86	2.04E-04	2.74E-02
renal system process (GO:0003014)	138	5	.86	+	5.79	1.78E-03	1.14E-01
pyruvate metabolic process (GO:0006090)	111	4	.69	+	5.76	5.24E-03	2.28E-01
cellular response to oxidative stress (GO:0034599)	282	10	1.76	+	5.67	1.17E-05	3.20E-03
neural tube closure (GO:0001843)	113	4	.71	+	5.66	5.58E-03	2.35E-01
tube closure (GO:0060606)	114	4	.71	+	5.61	5.75E-03	2.39E-01
negative regulation of intrinsic apoptotic signaling pathway (GO:2001243)	115	4	.72	+	5.56	5.93E-03	2.46E-01
long-chain fatty acid metabolic process (GO:0001676)	115	4	.72	+	5.56	5.93E-03	2.45E-01
feeding behavior (GO:0007631)	115	4	.72	+	5.56	5.93E-03	2.44E-01
carbohydrate biosynthetic process (GO:0016051)	117	4	.73	+	5.47	6.30E-03	2.26E-01
regulation of lipid biosynthetic process (GO:0046890)	205	7	1.28	+	5.46	3.14E-04	3.58E-02
response to hypoxia (GO:0001666)	469	16	2.93	+	5.46	4.27E-08	7.14E-05
alpha-amino acid metabolic process (GO:1901605)	206	7	1.29	+	5.43	3.23E-04	3.66E-02
L-amino acid metabolic process (GO:0170033)	177	6	1.11	+	5.42	8.79E-04	7.07E-02
cellular response to hydrogen peroxide (GO:0070301)	118	4	.74	+	5.42	6.49E-03	2.31E-01
regulation of endothelial cell proliferation (GO:0001936)	148	5	.93	+	5.40	2.41E-03	1.42E-01
negative regulation of mitotic cell cycle (GO:0045930)	209	7	1.31	+	5.36	3.52E-04	3.84E-02
response to reactive oxygen species (GO:0000302)	270	9	1.69	+	5.33	5.24E-05	9.51E-03
positive regulation of lipid metabolic process (GO:0045834)	150	5	.94	+	5.33	2.55E-03	1.46E-01
response to decreased oxygen levels (GO:0036293)	490	16	3.06	+	5.22	7.78E-08	1.06E-04
carbohydrate derivative catabolic process (GO:1901136)	246	8	1.54	+	5.20	1.63E-04	2.25E-02
response to cAMP (GO:0051591)	155	5	.97	+	5.16	2.94E-03	1.60E-01
cardiac septum development (GO:0003279)	124	4	.78	+	5.16	7.71E-03	2.57E-01
small molecule catabolic process (GO:0044282)	343	11	2.14	+	5.13	1.09E-05	3.16E-03
response to insulin (GO:0032868)	312	10	1.95	+	5.13	2.79E-05	6.56E-03
cellular response to chemical stress (GO:0062197)	345	11	2.16	+	5.10	1.15E-05	3.21E-03
monocarboxylic acid biosynthetic process (GO:0072330)	157	5	.98	+	5.09	3.11E-03	1.66E-01
negative regulation of mitotic cell cycle phase transition (GO:1901991)	157	5	.98	+	5.09	3.11E-03	1.66E-01
cell-matrix adhesion (GO:0007160)	126	4	.79	+	5.08	8.15E-03	2.65E-01
proteinogenic amino acid metabolic process (GO:0170039)	158	5	.99	+	5.06	3.19E-03	1.69E-01
pyridine-containing compound metabolic process (GO:0072524)	158	5	.99	+	5.06	3.19E-03	1.69E-01
purine ribonucleotide catabolic process (GO:0009154)	127	4	.79	+	5.04	8.37E-03	2.67E-01
cellular response to peptide hormone stimulus (GO:0071375)	354	11	2.21	+	4.97	1.46E-05	3.67E-03
epithelial tube formation (GO:0072175)	161	5	1.01	+	4.97	3.46E-03	1.77E-01
neural tube development (GO:0021915)	195	6	1.22	+	4.92	1.45E-03	1.01E-01
response to peptide hormone (GO:0043434)	590	18	3.69	+	4.88	3.18E-08	6.84E-05
negative regulation of neurogenesis (GO:0050768)	164	5	1.03	+	4.88	3.74E-03	1.87E-01
regulation of intrinsic apoptotic signaling pathway (GO:2001242)	197	6	1.23	+	4.87	1.52E-03	1.03E-01
neural tube formation (GO:0001841)	133	4	.83	+	4.81	9.81E-03	2.96E-01
negative regulation of G protein-coupled receptor signaling pathway (GO:0045744)	67	2	.42	+	4.77	6.60E-02	7.67E-01
response to oxygen levels (GO:0070482)	536	16	3.35	+	4.77	2.62E-07	1.97E-04
monocarboxylic acid metabolic process (GO:0032787)	572	17	3.58	+	4.75	1.15E-07	1.15E-04
transforming growth factor beta receptor superfamily signaling pathway (GO:0141091)	171	5	1.07	+	4.68	4.47E-03	2.07E-01
negative regulation of nervous system development (GO:0051961)	173	5	1.08	+	4.62	4.69E-03	2.13E-01
response to glucocorticoid (GO:0051384)	312	9	1.95	+	4.61	1.57E-04	2.19E-02
tube formation (GO:0035148)	175	5	1.09	+	4.57	4.92E-03	2.20E-01
fatty acid metabolic process (GO:0006631)	351	10	2.19	+	4.56	7.49E-05	1.23E-02
myeloid leukocyte differentiation (GO:0002573)	176	5	1.10	+	4.54	5.04E-03	2.21E-01
muscle organ development (GO:0007517)	318	9	1.99	+	4.53	1.81E-04	2.46E-02
positive regulation of apoptotic signaling pathway (GO:2001235)	177	5	1.11	+	4.52	5.16E-03	2.25E-01
amino acid metabolic process (GO:0006520)	285	8	1.78	+	4.49	4.39E-04	4.21E-02
response to hydrogen peroxide (GO:0042542)	180	5	1.13	+	4.44	5.54E-03	2.37E-01
carboxylic acid biosynthetic process (GO:0046394)	252	7	1.58	+	4.44	1.06E-03	8.05E-02
regeneration (GO:0031099)	289	8	1.81	+	4.43	4.81E-04	4.47E-02
regulation of neuron apoptotic process (GO:0043523)	326	9	2.04	+	4.42	2.18E-04	2.81E-02
lipid catabolic process (GO:0016042)	290	8	1.81	+	4.41	4.92E-04	4.55E-02
response to lipopolysaccharide (GO:0032496)	472	13	2.95	+	4.40	8.77E-06	2.59E-03
carboxylic acid metabolic process (GO:0019752)	838	23	5.24	+	4.39	2.41E-09	1.81E-05
organic acid biosynthetic process (GO:0016053)	256	7	1.60	+	4.37	1.17E-03	8.60E-02
oxoacid metabolic process (GO:0043436)	852	23	5.33	+	4.32	3.30E-09	1.66E-05
response to molecule of bacterial origin (GO:0002237)	487	13	3.05	+	4.27	1.22E-05	3.28E-03
organic acid metabolic process (GO:0006082)	865	23	5.41	+	4.25	4.39E-09	1.32E-05
cell surface receptor protein serine/threonine kinase signaling pathway (GO:0007178)	189	5	1.18	+	4.23	6.78E-03	2.40E-01
positive regulation of leukocyte differentiation (GO:1902107)	189	5	1.18	+	4.23	6.78E-03	2.40E-01
positive regulation of hemopoiesis (GO:1903708)	189	5	1.18	+	4.23	6.78E-03	2.39E-01
regulation of tumor necrosis factor production (GO:0032680)	190	5	1.19	+	4.21	6.93E-03	2.40E-01
blood vessel development (GO:0001568)	535	14	3.35	+	4.19	6.98E-06	2.10E-03
sulfur compound metabolic process (GO:0006790)	306	8	1.91	+	4.18	7.00E-04	5.95E-02
negative regulation of cell cycle (GO:0045786)	347	9	2.17	+	4.15	3.45E-04	3.82E-02
regulation of tumor necrosis factor superfamily cytokine production (GO:1903555)	193	5	1.21	+	4.14	7.39E-03	2.51E-01
heart morphogenesis (GO:0003007)	272	7	1.70	+	4.12	1.65E-03	1.11E-01
response to corticosteroid (GO:0031960)	350	9	2.19	+	4.11	3.67E-04	3.95E-02
cellular response to tumor necrosis factor (GO:0071356)	195	5	1.22	+	4.10	7.71E-03	2.57E-01
Wnt signaling pathway (GO:0016055)	234	6	1.46	+	4.10	3.59E-03	1.81E-01
cardiac chamber development (GO:0003205)	195	5	1.22	+	4.10	7.71E-03	2.56E-01
regulation of apoptotic signaling pathway (GO:2001233)	431	11	2.69	+	4.08	8.73E-05	1.40E-02
regulation of T cell proliferation (GO:0042129)	197	5	1.23	+	4.06	8.04E-03	2.64E-01
response to wounding (GO:0009611)	434	11	2.71	+	4.05	9.28E-05	1.43E-02
external encapsulating structure organization (GO:0045229)	277	7	1.73	+	4.04	1.83E-03	1.17E-01
extracellular matrix organization (GO:0030198)	277	7	1.73	+	4.04	1.83E-03	1.17E-01
cartilage development (GO:0051216)	198	5	1.24	+	4.04	8.20E-03	2.66E-01
cellular response to hormone stimulus (GO:0032870)	674	17	4.21	+	4.03	1.13E-06	5.15E-04
extracellular structure organization (GO:0043062)	278	7	1.74	+	4.03	1.87E-03	1.16E-01
female pregnancy (GO:0007565)	281	7	1.76	+	3.98	1.98E-03	1.22E-01
response to steroid hormone (GO:0048545)	482	12	3.01	+	3.98	5.25E-05	9.41E-03
positive regulation of protein catabolic process (GO:0045732)	201	5	1.26	+	3.98	8.72E-03	2.75E-01
regulation of lymphocyte differentiation (GO:0045619)	202	5	1.26	+	3.96	8.90E-03	2.78E-01
skeletal muscle organ development (GO:0060538)	202	5	1.26	+	3.96	8.90E-03	2.78E-01
retina morphogenesis in camera-type eye (GO:0060042)	81	2	.51	+	3.95	9.14E-02	8.98E-01
vasculature development (GO:0001944)	568	14	3.55	+	3.94	1.37E-05	3.61E-03
small molecule biosynthetic process (GO:0044283)	450	11	2.81	+	3.91	1.28E-04	1.86E-02
morphogenesis of an epithelium (GO:0002009)	533	13	3.33	+	3.90	3.14E-05	6.84E-03
regulation of leukocyte differentiation (GO:1902105)	329	8	2.06	+	3.89	1.12E-03	8.36E-02
embryonic organ development (GO:0048568)	535	13	3.35	+	3.89	3.26E-05	6.91E-03
negative regulation of apoptotic signaling pathway (GO:2001234)	247	6	1.54	+	3.88	4.67E-03	2.13E-01
hormone metabolic process (GO:0042445)	206	5	1.29	+	3.88	9.64E-03	2.92E-01
inner ear development (GO:0048839)	248	6	1.55	+	3.87	4.76E-03	2.15E-01
response to organophosphorus (GO:0046683)	207	5	1.29	+	3.86	9.83E-03	2.96E-01
blood vessel morphogenesis (GO:0048514)	417	10	2.61	+	3.84	3.02E-04	3.50E-02
response to growth factor (GO:0070848)	637	15	3.98	+	3.77	1.14E-05	3.23E-03
regulation of lymphocyte proliferation (GO:0050670)	256	6	1.60	+	3.75	5.54E-03	2.37E-01
response to estradiol (GO:0032355)	258	6	1.61	+	3.72	5.75E-03	2.40E-01
muscle structure development (GO:0061061)	559	13	3.50	+	3.72	5.11E-05	9.38E-03
regulation of cellular response to growth factor stimulus (GO:0090287)	302	7	1.89	+	3.71	2.97E-03	1.60E-01
response to oxidative stress (GO:0006979)	478	11	2.99	+	3.68	2.15E-04	2.82E-02
regulation of mononuclear cell proliferation (GO:0032944)	261	6	1.63	+	3.68	6.07E-03	2.48E-01
response to hormone (GO:0009725)	1178	27	7.37	+	3.67	4.08E-09	1.54E-05
multi-organism reproductive process (GO:0044703)	306	7	1.91	+	3.66	3.19E-03	1.70E-01
regulation of lipid metabolic process (GO:0019216)	351	8	2.19	+	3.65	1.68E-03	1.12E-01
carboxylic acid transport (GO:0046942)	312	7	1.95	+	3.59	3.55E-03	1.80E-01
regulation of ERK1 and ERK2 cascade (GO:0070372)	313	7	1.96	+	3.58	3.61E-03	1.81E-01
organic acid transport (GO:0015849)	313	7	1.96	+	3.58	3.61E-03	1.80E-01
carbohydrate metabolic process (GO:0005975)	453	10	2.83	+	3.53	5.78E-04	5.14E-02
regulation of hemopoiesis (GO:1903706)	410	9	2.56	+	3.51	1.13E-03	8.39E-02
multi-multicellular organism process (GO:0044706)	319	7	1.99	+	3.51	4.00E-03	1.91E-01
cellular response to growth factor stimulus (GO:0071363)	593	13	3.71	+	3.51	9.26E-05	1.44E-02
apoptotic signaling pathway (GO:0097190)	321	7	2.01	+	3.49	4.14E-03	1.95E-01
ear development (GO:0043583)	277	6	1.73	+	3.46	8.04E-03	2.64E-01
tissue morphogenesis (GO:0048729)	650	14	4.06	+	3.44	5.96E-05	1.04E-02
glial cell differentiation (GO:0010001)	281	6	1.76	+	3.41	8.59E-03	2.73E-01
wound healing (GO:0042060)	281	6	1.76	+	3.41	8.59E-03	2.72E-01
regulation of leukocyte proliferation (GO:0070663)	282	6	1.76	+	3.40	8.73E-03	2.74E-01
negative regulation of developmental process (GO:0051093)	998	21	6.24	+	3.37	1.08E-06	5.07E-04
tube morphogenesis (GO:0035239)	719	15	4.50	+	3.34	4.62E-05	8.80E-03
negative regulation of cell differentiation (GO:0045596)	720	15	4.50	+	3.33	4.69E-05	8.82E-03
ossification (GO:0001503)	288	6	1.80	+	3.33	9.63E-03	2.93E-01
response to endogenous stimulus (GO:0009719)	1813	37	11.34	+	3.26	7.71E-11	1.16E-06
nucleobase-containing compound catabolic process (GO:0034655)	345	7	2.16	+	3.24	6.09E-03	2.48E-01
regulation of lymphocyte activation (GO:0051249)	493	10	3.08	+	3.24	1.10E-03	8.28E-02
response to lipid (GO:0033993)	1283	26	8.02	+	3.24	9.81E-08	1.23E-04
epithelium development (GO:0060429)	1252	25	7.83	+	3.19	2.37E-07	1.98E-04
circulatory system development (GO:0072359)	1012	20	6.33	+	3.16	5.13E-06	1.64E-03
response to mechanical stimulus (GO:0009612)	355	7	2.22	+	3.15	7.09E-03	2.43E-01
embryonic morphogenesis (GO:0048598)	662	13	4.14	+	3.14	2.72E-04	3.23E-02
heart development (GO:0007507)	662	13	4.14	+	3.14	2.72E-04	3.20E-02
regulation of leukocyte cell-cell adhesion (GO:1903037)	357	7	2.23	+	3.14	7.30E-03	2.48E-01
export from cell (GO:0140352)	511	10	3.20	+	3.13	1.44E-03	1.01E-01
amide metabolic process (GO:0043603)	364	7	2.28	+	3.08	8.08E-03	2.64E-01
cellular response to organonitrogen compound (GO:0071417)	676	13	4.23	+	3.08	3.33E-04	3.74E-02
regulation of T cell activation (GO:0050863)	365	7	2.28	+	3.07	8.19E-03	2.66E-01
regulation of protein catabolic process (GO:0042176)	365	7	2.28	+	3.07	8.19E-03	2.66E-01
positive regulation of catabolic process (GO:0009896)	522	10	3.26	+	3.06	1.68E-03	1.11E-01
regulation of small molecule metabolic process (GO:0062012)	366	7	2.29	+	3.06	8.31E-03	2.66E-01
response to organonitrogen compound (GO:0010243)	1273	24	7.96	+	3.02	1.19E-06	5.12E-04
epithelial tube morphogenesis (GO:0060562)	372	7	2.33	+	3.01	9.04E-03	2.78E-01
negative regulation of cell population proliferation (GO:0008285)	745	14	4.66	+	3.01	2.47E-04	3.03E-02
regulation of cell-cell adhesion (GO:0022407)	479	9	3.00	+	3.00	3.24E-03	1.70E-01
positive regulation of cell differentiation (GO:0045597)	967	18	6.05	+	2.98	3.50E-05	7.31E-03
response to cytokine (GO:0034097)	971	18	6.07	+	2.96	3.69E-05	7.50E-03
cellular response to endogenous stimulus (GO:0071495)	1365	25	8.53	+	2.93	1.17E-06	5.17E-04
positive regulation of cell migration (GO:0030335)	602	11	3.76	+	2.92	1.45E-03	1.00E-01
positive regulation of cell population proliferation (GO:0008284)	1047	19	6.55	+	2.90	2.95E-05	6.52E-03
regulation of cell differentiation (GO:0045595)	1655	30	10.35	+	2.90	1.01E-07	1.16E-04
response to peptide (GO:1901652)	995	18	6.22	+	2.89	5.06E-05	9.40E-03
secretion by cell (GO:0032940)	444	8	2.78	+	2.88	6.92E-03	2.41E-01
cellular response to cytokine stimulus (GO:0071345)	833	15	5.21	+	2.88	2.34E-04	2.93E-02
inflammatory response (GO:0006954)	500	9	3.13	+	2.88	4.28E-03	2.01E-01
regulation of cell population proliferation (GO:0042127)	1779	32	11.12	+	2.88	4.08E-08	7.68E-05
cellular response to oxygen-containing compound (GO:1901701)	1337	24	8.36	+	2.87	2.79E-06	1.03E-03
positive regulation of cytokine production (GO:0001819)	504	9	3.15	+	2.86	4.51E-03	2.07E-01
growth (GO:0040007)	562	10	3.51	+	2.85	2.87E-03	1.59E-01
developmental growth (GO:0048589)	562	10	3.51	+	2.85	2.87E-03	1.59E-01
tube development (GO:0035295)	1025	18	6.41	+	2.81	7.40E-05	1.22E-02
female sex differentiation (GO:0046660)	171	3	1.07	+	2.81	9.22E-02	9.03E-01
leukocyte differentiation (GO:0002521)	456	8	2.85	+	2.81	8.07E-03	2.64E-01
cellular catabolic process (GO:0044248)	742	13	4.64	+	2.80	7.95E-04	6.57E-02
regulation of leukocyte activation (GO:0002694)	571	10	3.57	+	2.80	3.21E-03	1.69E-01
cellular response to lipid (GO:0071396)	686	12	4.29	+	2.80	1.28E-03	9.27E-02
positive regulation of cell motility (GO:2000147)	629	11	3.93	+	2.80	2.04E-03	1.23E-01
cognition (GO:0050890)	401	7	2.51	+	2.79	1.32E-02	3.33E-01
response to organic cyclic compound (GO:0014070)	1378	24	8.62	+	2.79	4.69E-06	1.57E-03
cell activation (GO:0001775)	747	13	4.67	+	2.78	8.45E-04	6.87E-02
response to nitrogen compound (GO:1901698)	1380	24	8.63	+	2.78	4.80E-06	1.57E-03
small molecule metabolic process (GO:0044281)	1610	28	10.07	+	2.78	6.73E-07	3.49E-04
cell population proliferation (GO:0008283)	863	15	5.40	+	2.78	3.40E-04	3.79E-02
regulation of anatomical structure morphogenesis (GO:0022603)	923	16	5.77	+	2.77	2.21E-04	2.81E-02
epithelial cell differentiation (GO:0030855)	696	12	4.35	+	2.76	1.45E-03	1.00E-01
cell-cell adhesion (GO:0098609)	467	8	2.92	+	2.74	9.24E-03	2.83E-01
apoptotic process (GO:0006915)	939	16	5.87	+	2.73	2.67E-04	3.19E-02
neuron differentiation (GO:0030182)	1234	21	7.72	+	2.72	2.79E-05	6.47E-03
response to xenobiotic stimulus (GO:0009410)	706	12	4.41	+	2.72	1.63E-03	1.10E-01
cellular response to nitrogen compound (GO:1901699)	766	13	4.79	+	2.71	1.06E-03	8.07E-02
sensory organ development (GO:0007423)	708	12	4.43	+	2.71	1.67E-03	1.12E-01
regulation of cell migration (GO:0030334)	1003	17	6.27	+	2.71	1.81E-04	2.48E-02
positive regulation of locomotion (GO:0040017)	649	11	4.06	+	2.71	2.60E-03	1.46E-01
regulation of MAPK cascade (GO:0043408)	652	11	4.08	+	2.70	2.69E-03	1.51E-01
positive regulation of apoptotic process (GO:0043065)	653	11	4.08	+	2.69	2.72E-03	1.52E-01
generation of neurons (GO:0048699)	1312	22	8.20	+	2.68	2.21E-05	5.36E-03
response to bacterium (GO:0009617)	838	14	5.24	+	2.67	7.93E-04	6.60E-02
chordate embryonic development (GO:0043009)	839	14	5.25	+	2.67	8.02E-04	6.56E-02
in utero embryonic development (GO:0001701)	541	9	3.38	+	2.66	7.07E-03	2.44E-01
lipid metabolic process (GO:0006629)	1203	20	7.52	+	2.66	6.11E-05	1.06E-02
secretion (GO:0046903)	603	10	3.77	+	2.65	4.70E-03	2.13E-01
tissue development (GO:0009888)	1942	32	12.14	+	2.64	3.03E-07	2.07E-04
positive regulation of programmed cell death (GO:0043068)	672	11	4.20	+	2.62	3.39E-03	1.73E-01
embryo development ending in birth or egg hatching (GO:0009792)	856	14	5.35	+	2.62	9.73E-04	7.75E-02
programmed cell death (GO:0012501)	981	16	6.13	+	2.61	4.33E-04	4.23E-02
cell death (GO:0008219)	981	16	6.13	+	2.61	4.33E-04	4.20E-02
regulation of cell development (GO:0060284)	926	15	5.79	+	2.59	7.05E-04	5.97E-02
regulation of cell activation (GO:0050865)	625	10	3.91	+	2.56	6.01E-03	2.47E-01
regulation of cell motility (GO:2000145)	1063	17	6.65	+	2.56	3.56E-04	3.86E-02
anatomical structure formation involved in morphogenesis (GO:0048646)	1002	16	6.27	+	2.55	5.44E-04	4.97E-02
negative regulation of signal transduction (GO:0009968)	1317	21	8.23	+	2.55	7.15E-05	1.20E-02
response to oxygen-containing compound (GO:1901700)	2137	34	13.36	+	2.54	2.68E-07	1.92E-04
regulation of developmental process (GO:0050793)	2593	41	16.21	+	2.53	1.22E-08	3.05E-05
response to abiotic stimulus (GO:0009628)	1463	23	9.15	+	2.51	3.87E-05	7.66E-03
cell surface receptor signaling pathway (GO:0007166)	1847	29	11.55	+	2.51	3.22E-06	1.13E-03
regulation of apoptotic process (GO:0042981)	1593	25	9.96	+	2.51	1.74E-05	4.30E-03
cellular response to chemical stimulus (GO:0070887)	2231	35	13.95	+	2.51	2.39E-07	1.89E-04
central nervous system development (GO:0007417)	1149	18	7.18	+	2.51	3.04E-04	3.49E-02
negative regulation of multicellular organismal process (GO:0051241)	1213	19	7.58	+	2.51	2.05E-04	2.73E-02
cellular response to organic cyclic compound (GO:0071407)	639	10	4.00	+	2.50	6.98E-03	2.41E-01
animal organ morphogenesis (GO:0009887)	1087	17	6.80	+	2.50	4.60E-04	4.32E-02
neurogenesis (GO:0022008)	1536	24	9.60	+	2.50	2.83E-05	6.45E-03
regulation of multicellular organismal development (GO:2000026)	1546	24	9.67	+	2.48	3.14E-05	6.75E-03
regulation of locomotion (GO:0040012)	1112	17	6.95	+	2.44	5.94E-04	5.26E-02
negative regulation of signaling (GO:0023057)	1443	22	9.02	+	2.44	9.12E-05	1.43E-02
cell adhesion (GO:0007155)	788	12	4.93	+	2.44	3.99E-03	1.91E-01
regulation of cytokine production (GO:0001817)	788	12	4.93	+	2.44	3.99E-03	1.91E-01
cellular lipid metabolic process (GO:0044255)	920	14	5.75	+	2.43	1.91E-03	1.18E-01
regulation of programmed cell death (GO:0043067)	1643	25	10.27	+	2.43	2.92E-05	6.57E-03
negative regulation of cell communication (GO:0010648)	1446	22	9.04	+	2.43	9.40E-05	1.43E-02
negative regulation of apoptotic process (GO:0043066)	986	15	6.17	+	2.43	1.32E-03	9.53E-02
response to nutrient levels (GO:0031667)	800	12	5.00	+	2.40	4.50E-03	2.08E-01
nervous system development (GO:0007399)	2275	34	14.22	+	2.39	1.44E-06	6.00E-04
cellular response to stress (GO:0033554)	1677	25	10.49	+	2.38	5.90E-05	1.04E-02
negative regulation of cellular component organization (GO:0051129)	744	11	4.65	+	2.36	7.16E-03	2.45E-01
negative regulation of programmed cell death (GO:0043069)	1021	15	6.38	+	2.35	1.86E-03	1.16E-01
embryo development (GO:0009790)	1249	18	7.81	+	2.30	1.13E-03	8.40E-02
positive regulation of developmental process (GO:0051094)	1469	21	9.19	+	2.29	3.95E-04	4.04E-02
organophosphate metabolic process (GO:0019637)	910	13	5.69	+	2.28	7.67E-03	2.57E-01
neuron development (GO:0048666)	980	14	6.13	+	2.28	5.26E-03	2.28E-01
regulation of catabolic process (GO:0009894)	993	14	6.21	+	2.25	5.53E-03	2.38E-01
head development (GO:0060322)	939	13	5.87	+	2.21	8.54E-03	2.72E-01
animal organ development (GO:0048513)	3346	46	20.92	+	2.20	1.32E-07	1.17E-04
cell migration (GO:0016477)	950	13	5.94	+	2.19	8.97E-03	2.79E-01
negative regulation of response to stimulus (GO:0048585)	1697	23	10.61	+	2.17	5.46E-04	4.95E-02
regulation of multicellular organismal process (GO:0051239)	3118	42	19.50	+	2.15	9.05E-07	4.54E-04
positive regulation of RNA metabolic process (GO:0051254)	1784	24	11.15	+	2.15	4.00E-04	4.07E-02
positive regulation of multicellular organismal process (GO:0051240)	1786	24	11.17	+	2.15	4.03E-04	4.05E-02
biological process involved in interspecies interaction between organisms (GO:0044419)	1572	21	9.83	+	2.14	1.21E-03	8.81E-02
response to other organism (GO:0051707)	1439	19	9.00	+	2.11	2.57E-03	1.46E-01
response to external biotic stimulus (GO:0043207)	1443	19	9.02	+	2.11	2.60E-03	1.47E-01
positive regulation of nucleobase-containing compound metabolic process (GO:0045935)	1981	26	12.39	+	2.10	2.60E-04	3.13E-02
system development (GO:0048731)	3823	50	23.90	+	2.09	1.08E-07	1.16E-04
regulation of response to external stimulus (GO:0032101)	1076	14	6.73	+	2.08	8.59E-03	2.72E-01
defense response (GO:0006952)	1316	17	8.23	+	2.07	5.57E-03	2.35E-01
anatomical structure morphogenesis (GO:0009653)	2326	30	14.54	+	2.06	1.24E-04	1.83E-02
cell differentiation (GO:0030154)	3727	48	23.30	+	2.06	3.34E-07	2.18E-04
cellular developmental process (GO:0048869)	3729	48	23.32	+	2.06	3.38E-07	2.12E-04
regulation of immune system process (GO:0002682)	1556	20	9.73	+	2.06	2.14E-03	1.28E-01
response to biotic stimulus (GO:0009607)	1482	19	9.27	+	2.05	2.99E-03	1.61E-01
positive regulation of DNA-templated transcription (GO:0045893)	1665	21	10.41	+	2.02	1.84E-03	1.17E-01
positive regulation of RNA biosynthetic process (GO:1902680)	1667	21	10.42	+	2.01	1.86E-03	1.16E-01
response to external stimulus (GO:0009605)	2003	25	12.52	+	2.00	8.56E-04	6.93E-02

## Sheet: UP p0.05
Analysis Type:	PANTHER Overrepresentation Test (Released 20240807)					7.71e-11
Annotation Version and Release Date:	GO Ontology database DOI: 10.5281/zenodo.12173881 Released 2024-06-17
Analyzed List:	DEGS UP.txt (Rattus norvegicus)
Reference List:	Rattus norvegicus (all genes in database)
Test Type:	FISHER
Correction:	FDR
GO biological process complete	EN RATTUS	EN NUESTROS degS up	expected		Fold Enrichment	raw pv	FDR
activation of plasma proteins involved in acute inflammatory response (GO:0002541)	1	1	.01	+	> 100	2.41e-09	2.49E-01
lncRNA processing (GO:0180035)	1	1	.01	+	> 100	3.3e-09	2.48E-01
negative regulation of elastin catabolic process (GO:0060311)	1	1	.01	+	> 100	4.08e-09	2.48E-01
regulation of elastin catabolic process (GO:0060310)	1	1	.01	+	> 100	4.39e-09	2.47E-01
mitochondrial citrate transmembrane transport (GO:0006843)	1	1	.01	+	> 100	1.22e-08	2.46E-01
nicotinamide riboside catabolic process (GO:0006738)	1	1	.01	+	> 100	3.18e-08	2.46E-01
asymmetric protein localization involved in cell fate determination (GO:0045167)	1	1	.01	+	> 100	4.08e-08	2.45E-01
lysophospholipid translocation (GO:0140329)	1	1	.01	+	> 100	4.27e-08	2.44E-01
response to menaquinone (GO:0032572)	1	1	.01	+	> 100	5.82e-08	2.44E-01
tripeptide import across plasma membrane (GO:0140207)	1	1	.01	+	> 100	7.78e-08	2.43E-01
mitochondrial tricarboxylic acid transmembrane transport (GO:1990546)	1	1	.01	+	> 100	9.81e-08	2.43E-01
negative regulation of cellular organofluorine metabolic process (GO:0090350)	1	1	.01	+	> 100	1.01e-07	2.42E-01
negative regulation of cellular organohalogen metabolic process (GO:0090349)	1	1	.01	+	> 100	1.08e-07	2.41E-01
regulation of cellular organofluorine metabolic process (GO:0090348)	1	1	.01	+	> 100	1.15e-07	2.41E-01
regulation of cellular organohalogen metabolic process (GO:0090347)	1	1	.01	+	> 100	1.31e-07	2.40E-01
negative regulation of neural crest formation (GO:0090301)	1	1	.01	+	> 100	1.32e-07	2.39E-01
regulation of neural crest formation (GO:0090299)	1	1	.01	+	> 100	2.37e-07	2.39E-01
pyridine nucleoside catabolic process (GO:0070638)	1	1	.01	+	> 100	2.39e-07	2.38E-01
pyridine nucleoside metabolic process (GO:0070637)	1	1	.01	+	> 100	2.62e-07	2.38E-01
N-acetylmannosamine metabolic process (GO:0006051)	1	1	.01	+	> 100	2.68e-07	2.37E-01
mannosamine metabolic process (GO:0006050)	1	1	.01	+	> 100	3.03e-07	2.36E-01
negative regulation of exit from mitosis (GO:0001100)	1	1	.01	+	> 100	3.34e-07	2.36E-01
positive regulation of adaptive immune memory response (GO:1905676)	1	1	.01	+	> 100	3.38e-07	2.35E-01
uterine smooth muscle contraction (GO:0070471)	1	1	.01	+	> 100	4.59e-07	2.35E-01
positive regulation of L-arginine import across plasma membrane (GO:1905589)	1	1	.01	+	> 100	4.86e-07	2.34E-01
positive regulation of L-lysine import across plasma membrane (GO:1905010)	1	1	.01	+	> 100	6.44e-07	2.34E-01
regulation of L-lysine import across plasma membrane (GO:1905008)	1	1	.01	+	> 100	6.52e-07	2.33E-01
regulation of phosphatidylserine metabolic process (GO:0150178)	1	1	.01	+	> 100	6.73e-07	2.32E-01
regulation of phosphatidylethanolamine metabolic process (GO:0150175)	1	1	.01	+	> 100	9.05e-07	2.32E-01
brassinosteroid biosynthetic process (GO:0016132)	1	1	.01	+	> 100	1.05e-06	2.31E-01
brassinosteroid metabolic process (GO:0016131)	1	1	.01	+	> 100	1.08e-06	2.31E-01
phytosteroid biosynthetic process (GO:0016129)	1	1	.01	+	> 100	1.13e-06	2.30E-01
phytosteroid metabolic process (GO:0016128)	1	1	.01	+	> 100	1.17e-06	2.30E-01
L-asparagine import across plasma membrane (GO:1903811)	1	1	.01	+	> 100	1.19e-06	2.29E-01
negative regulation of collagen catabolic process (GO:0010711)	1	1	.01	+	> 100	1.44e-06	2.28E-01
negative regulation of I-kappaB phosphorylation (GO:1903720)	1	1	.01	+	> 100	1.55e-06	2.28E-01
cardiac neuron differentiation (GO:0060945)	1	1	.01	+	> 100	1.57e-06	2.27E-01
nicotinamide riboside metabolic process (GO:0046495)	1	1	.01	+	> 100	1.85e-06	2.27E-01
response to 4-nitroquinoline N-oxide (GO:0072724)	1	1	.01	+	> 100	2.26e-06	2.26E-01
neurotransmitter secretion involved in regulation of skeletal muscle contraction (GO:0014860)	1	1	.01	+	> 100	2.79e-06	2.26E-01
positive regulation of prostaglandin secretion involved in immune response (GO:0061078)	1	1	.01	+	> 100	2.93e-06	2.25E-01
regulation of neuronal signal transduction (GO:1902847)	1	1	.01	+	> 100	3.22e-06	2.25E-01
medium-term memory (GO:0072375)	2	1	.01	+	79.97	3.42e-06	3.42E-01
granuloma formation (GO:0002432)	2	1	.01	+	79.97	4.69e-06	3.42E-01
glycine biosynthetic process, by transamination of glyoxylate (GO:0019265)	2	1	.01	+	79.97	4.8e-06	3.41E-01
futile creatine cycle (GO:0140651)	2	1	.01	+	79.97	5.13e-06	3.41E-01
viral RNA genome packaging (GO:0019074)	2	1	.01	+	79.97	5.61e-06	3.40E-01
viral genome packaging (GO:0019072)	2	1	.01	+	79.97	6.09e-06	3.39E-01
negative regulation of CD8-positive, alpha-beta T cell proliferation (GO:2000565)	2	1	.01	+	79.97	6.98e-06	3.39E-01
serotonin biosynthetic process from tryptophan (GO:0006587)	2	1	.01	+	79.97	8.77e-06	3.38E-01
positive regulation of glutamine transport (GO:2000487)	2	1	.01	+	79.97	1.09e-05	3.37E-01
intussusceptive angiogenesis (GO:0002041)	2	1	.01	+	79.97	1.14e-05	3.37E-01
negative regulation of fibroblast growth factor receptor signaling pathway involved in neural plate anterior/posterior pattern formation (GO:2000314)	2	1	.01	+	79.97	1.15e-05	3.36E-01
regulation of fibroblast growth factor receptor signaling pathway involved in neural plate anterior/posterior pattern formation (GO:2000313)	2	1	.01	+	79.97	1.17e-05	3.36E-01
negative regulation of hydrogen peroxide catabolic process (GO:2000296)	2	1	.01	+	79.97	1.22e-05	3.35E-01
hydrogen sulfide metabolic process (GO:0070813)	4	2	.03	+	79.97	1.37e-05	2.92E-02
response to toluene (GO:1901424)	2	1	.01	+	79.97	1.39e-05	3.34E-01
glyoxylate cycle (GO:0006097)	2	1	.01	+	79.97	1.39e-05	3.34E-01
positive regulation of collagen catabolic process (GO:0120158)	2	1	.01	+	79.97	1.46e-05	3.33E-01
aldosterone secretion (GO:0035932)	2	1	.01	+	79.97	1.74e-05	3.33E-01
mineralocorticoid secretion (GO:0035931)	2	1	.01	+	79.97	2.21e-05	3.32E-01
CD4-positive, alpha-beta T cell costimulation (GO:0035783)	2	1	.01	+	79.97	2.78e-05	3.32E-01
tricarboxylic acid transmembrane transport (GO:0035674)	2	1	.01	+	79.97	2.79e-05	3.31E-01
biotin import across plasma membrane (GO:1905135)	2	1	.01	+	79.97	2.79e-05	3.30E-01
negative regulation of vitamin D biosynthetic process (GO:0010957)	2	1	.01	+	79.97	2.83e-05	3.30E-01
L-histidine import across plasma membrane (GO:1903810)	2	1	.01	+	79.97	2.92e-05	3.29E-01
oxalic acid secretion (GO:0046724)	2	1	.01	+	79.97	2.95e-05	3.29E-01
asparagine transmembrane transport (GO:1903713)	2	1	.01	+	79.97	3.14e-05	3.28E-01
leading edge cell differentiation (GO:0035026)	2	1	.01	+	79.97	3.14e-05	3.27E-01
renal phosphate ion absorption (GO:0097291)	2	1	.01	+	79.97	3.26e-05	3.27E-01
negative regulation of cell differentiation involved in embryonic placenta development (GO:0060806)	2	1	.01	+	79.97	3.5e-05	3.26E-01
glutamine secretion (GO:0010585)	2	1	.01	+	79.97	3.59e-05	3.26E-01
negative regulation of collagen fibril organization (GO:1904027)	2	1	.01	+	79.97	3.69e-05	3.25E-01
septum transversum development (GO:0003343)	2	1	.01	+	79.97	3.81e-05	3.25E-01
proepicardium development (GO:0003342)	2	1	.01	+	79.97	3.87e-05	3.24E-01
regulation of skeletal muscle contraction by neural stimulation via neuromuscular junction (GO:0014852)	2	1	.01	+	79.97	4.29e-05	3.24E-01
regulation of renal phosphate excretion (GO:1903402)	2	1	.01	+	79.97	4.49e-05	3.23E-01
positive regulation of neurofibrillary tangle assembly (GO:1902998)	2	1	.01	+	79.97	4.62e-05	3.22E-01
cardiac muscle tissue growth involved in heart morphogenesis (GO:0003245)	2	1	.01	+	79.97	4.69e-05	3.22E-01
macrophage fusion (GO:0034238)	2	1	.01	+	79.97	5.06e-05	3.21E-01
tricarboxylic acid transport (GO:0006842)	5	2	.03	+	63.97	5.11e-05	4.09E-02
lipid transport across blood-brain barrier (GO:1990379)	5	2	.03	+	63.97	5.24e-05	4.06E-02
cellular response to potassium ion starvation (GO:0051365)	5	2	.03	+	63.97	5.25e-05	4.04E-02
citrate transport (GO:0015746)	5	2	.03	+	63.97	5.9e-05	4.01E-02
regulation of collagen catabolic process (GO:0010710)	5	2	.03	+	63.97	5.96e-05	3.98E-02
positive regulation of extracellular matrix constituent secretion (GO:0003331)	5	2	.03	+	63.97	6.11e-05	3.95E-02
angiotensin-mediated drinking behavior (GO:0003051)	3	1	.02	+	53.31	6.54e-05	4.16E-01
negative regulation of blood vessel remodeling (GO:0060313)	3	1	.02	+	53.31	6.63e-05	4.15E-01
immune complex clearance (GO:0002434)	3	1	.02	+	53.31	7.15e-05	4.14E-01
angiotensin-mediated vasoconstriction involved in regulation of systemic arterial blood pressure (GO:0001998)	3	1	.02	+	53.31	7.4e-05	4.14E-01
positive regulation of T cell activation via T cell receptor contact with antigen bound to MHC molecule on antigen presenting cell (GO:2001190)	3	1	.02	+	53.31	7.49e-05	4.13E-01
negative regulation of macrophage inflammatory protein 1 alpha production (GO:0071641)	3	1	.02	+	53.31	8.24e-05	4.13E-01
release from viral latency (GO:0019046)	3	1	.02	+	53.31	8.73e-05	4.12E-01
latent virus replication (GO:0019045)	3	1	.02	+	53.31	9.08e-05	4.11E-01
viral latency (GO:0019042)	3	1	.02	+	53.31	9.12e-05	4.11E-01
threonine metabolic process (GO:0006566)	6	2	.04	+	53.31	9.26e-05	5.13E-02
non-canonical inflammasome complex assembly (GO:0160075)	3	1	.02	+	53.31	9.28e-05	4.10E-01
regulation of glutamine transport (GO:2000485)	3	1	.02	+	53.31	9.4e-05	4.10E-01
medium-chain fatty acid transport (GO:0001579)	3	1	.02	+	53.31	0.000101	4.09E-01
ovarian follicle rupture (GO:0001543)	3	1	.02	+	53.31	0.000112	4.08E-01
positive regulation of oxygen metabolic process (GO:2000376)	3	1	.02	+	53.31	0.000124	4.08E-01
positive regulation of tumor necrosis factor (ligand) superfamily member 11 production (GO:2000309)	3	1	.02	+	53.31	0.000128	4.07E-01
regulation of tumor necrosis factor (ligand) superfamily member 11 production (GO:2000307)	3	1	.02	+	53.31	0.000131	4.07E-01
isoquinoline alkaloid metabolic process (GO:0033076)	3	1	.02	+	53.31	0.00014	4.06E-01
hydrogen sulfide biosynthetic process (GO:0070814)	3	1	.02	+	53.31	0.000146	4.05E-01
response to raffinose (GO:1901545)	3	1	.02	+	53.31	0.00015	4.05E-01
regulation of platelet-derived growth factor production (GO:0090361)	3	1	.02	+	53.31	0.000157	4.04E-01
positive regulation of sodium-dependent phosphate transport (GO:2000120)	3	1	.02	+	53.31	0.000163	4.04E-01
pyridoxine transport (GO:0031923)	3	1	.02	+	53.31	0.000181	4.03E-01
vitamin B6 transport (GO:0031919)	3	1	.02	+	53.31	0.000181	4.03E-01
lactone catabolic process (GO:1901335)	3	1	.02	+	53.31	0.000204	4.02E-01
regulation of adaptive immune memory response (GO:1905674)	3	1	.02	+	53.31	0.000205	4.01E-01
alkaloid catabolic process (GO:0009822)	3	1	.02	+	53.31	0.000214	4.01E-01
larynx development (GO:0120224)	3	1	.02	+	53.31	0.000215	4.00E-01
larynx morphogenesis (GO:0120223)	3	1	.02	+	53.31	0.000216	4.00E-01
regulation of L-arginine import across plasma membrane (GO:1905541)	3	1	.02	+	53.31	0.000218	3.99E-01
vascular endothelial cell proliferation (GO:0101023)	3	1	.02	+	53.31	0.000221	3.99E-01
rRNA import into mitochondrion (GO:0035928)	3	1	.02	+	53.31	0.000231	3.98E-01
rRNA transport (GO:0051029)	3	1	.02	+	53.31	0.000234	3.97E-01
positive regulation of excitatory synapse assembly (GO:1904891)	3	1	.02	+	53.31	0.00024	3.97E-01
cellular response to thyrotropin-releasing hormone (GO:1905229)	3	1	.02	+	53.31	0.000243	3.96E-01
glyoxylate catabolic process (GO:0009436)	3	1	.02	+	53.31	0.000247	3.96E-01
long-chain fatty-acyl-CoA catabolic process (GO:0036116)	3	1	.02	+	53.31	0.000256	3.95E-01
positive regulation of intracellular mRNA localization (GO:1904582)	3	1	.02	+	53.31	0.00026	3.95E-01
protein targeting to lysosome involved in chaperone-mediated autophagy (GO:0061740)	3	1	.02	+	53.31	0.000267	3.94E-01
biotin transport (GO:0015878)	3	1	.02	+	53.31	0.000272	3.94E-01
peptidoglycan transport (GO:0015835)	3	1	.02	+	53.31	0.000272	3.93E-01
negative regulation of matrix metallopeptidase secretion (GO:1904465)	3	1	.02	+	53.31	0.000291	3.92E-01
isoleucine biosynthetic process (GO:0009097)	3	1	.02	+	53.31	0.000302	3.92E-01
rod bipolar cell differentiation (GO:1904389)	3	1	.02	+	53.31	0.000304	3.91E-01
endoplasmic reticulum mannose trimming (GO:1904380)	3	1	.02	+	53.31	0.000314	3.91E-01
cellular response to raffinose (GO:0097403)	3	1	.02	+	53.31	0.000323	3.90E-01
negative regulation of extracellular matrix disassembly (GO:0010716)	3	1	.02	+	53.31	0.000333	3.90E-01
positive regulation of retrograde protein transport, ER to cytosol (GO:1904154)	3	1	.02	+	53.31	0.00034	3.89E-01
dermatan sulfate biosynthetic process (GO:0030208)	3	1	.02	+	53.31	0.000345	3.89E-01
cellular response to anisomycin (GO:0072740)	3	1	.02	+	53.31	0.00035	3.88E-01
urate biosynthetic process (GO:0034418)	3	1	.02	+	53.31	0.000352	3.88E-01
regulation of neurofibrillary tangle assembly (GO:1902996)	3	1	.02	+	53.31	0.000356	3.87E-01
chorio-allantoic fusion (GO:0060710)	10	3	.06	+	47.98	0.000367	6.65E-03
brain renin-angiotensin system (GO:0002035)	7	2	.04	+	45.69	0.000383	6.57E-02
L-serine metabolic process (GO:0006563)	11	3	.07	+	43.62	0.000383	7.64E-03
L-cysteine catabolic process (GO:0019448)	4	1	.03	+	39.98	0.000383	4.76E-01
negative regulation of vitamin metabolic process (GO:0046137)	4	1	.03	+	39.98	0.000383	4.75E-01
transsulfuration (GO:0019346)	4	1	.03	+	39.98	0.000383	4.74E-01
deoxyinosine metabolic process (GO:0046094)	4	1	.03	+	39.98	0.000383	4.74E-01
asparagine transport (GO:0006867)	4	1	.03	+	39.98	0.000395	4.73E-01
Wnt signaling pathway, calcium modulating pathway (GO:0007223)	4	1	.03	+	39.98	0.0004	4.73E-01
NADP biosynthetic process (GO:0006741)	4	1	.03	+	39.98	0.000401	4.72E-01
phosphatidylserine biosynthetic process (GO:0006659)	4	1	.03	+	39.98	0.000403	4.71E-01
phosphocreatine metabolic process (GO:0006603)	4	1	.03	+	39.98	0.000418	4.71E-01
phosphagen metabolic process (GO:0006599)	4	1	.03	+	39.98	0.000418	4.70E-01
L-serine catabolic process (GO:0006565)	4	1	.03	+	39.98	0.000426	4.70E-01
lysophospholipid transport (GO:0051977)	4	1	.03	+	39.98	0.000433	4.69E-01
regulation of renal output by angiotensin (GO:0002019)	4	1	.03	+	39.98	0.000433	4.69E-01
renin-angiotensin regulation of aldosterone production (GO:0002018)	4	1	.03	+	39.98	0.000434	4.68E-01
regulation of oxygen metabolic process (GO:2000374)	4	1	.03	+	39.98	0.000439	4.67E-01
negative regulation of mitochondrial membrane permeability involved in apoptotic process (GO:1902109)	4	1	.03	+	39.98	0.000448	4.67E-01
medium-chain fatty acid catabolic process (GO:0051793)	4	1	.03	+	39.98	0.000456	4.66E-01
cellular response to prolactin (GO:1990646)	8	2	.05	+	39.98	0.00046	8.19E-02
negative regulation of lymphocyte chemotaxis (GO:1901624)	4	1	.03	+	39.98	0.000462	4.66E-01
regulation of hydrogen peroxide catabolic process (GO:2000295)	4	1	.03	+	39.98	0.000481	4.65E-01
L-histidine transport (GO:1902024)	4	1	.03	+	39.98	0.000492	4.64E-01
deoxyinosine catabolic process (GO:0006149)	4	1	.03	+	39.98	0.000499	4.64E-01
inosine catabolic process (GO:0006148)	4	1	.03	+	39.98	0.000544	4.63E-01
adrenomedullin receptor signaling pathway (GO:1990410)	4	1	.03	+	39.98	0.000546	4.63E-01
negative regulation of fibroblast growth factor production (GO:0090272)	4	1	.03	+	39.98	0.00055	4.62E-01
mannoprotein catabolic process (GO:0006058)	4	1	.03	+	39.98	0.000573	4.62E-01
mannoprotein metabolic process (GO:0006056)	4	1	.03	+	39.98	0.000578	4.61E-01
central nervous system myelin maintenance (GO:0032286)	4	1	.03	+	39.98	0.000594	4.60E-01
primary amino compound biosynthetic process (GO:1901162)	4	1	.03	+	39.98	0.000617	4.60E-01
Harderian gland development (GO:0070384)	4	1	.03	+	39.98	0.000627	4.59E-01
cardiolipin biosynthetic process (GO:0032049)	8	2	.05	+	39.98	0.000627	8.14E-02
regulation of response to salt stress (GO:1901000)	4	1	.03	+	39.98	0.000671	4.59E-01
dermatan sulfate proteoglycan biosynthetic process (GO:0050651)	4	1	.03	+	39.98	0.000693	4.58E-01
T-helper 1 cell activation (GO:0035711)	4	1	.03	+	39.98	0.000699	4.58E-01
L-alanine catabolic process (GO:0042853)	4	1	.03	+	39.98	0.0007	4.57E-01
L-alanine metabolic process (GO:0042851)	4	1	.03	+	39.98	0.000705	4.56E-01
monocyte extravasation (GO:0035696)	4	1	.03	+	39.98	0.000784	4.56E-01
histidine transport (GO:0015817)	4	1	.03	+	39.98	0.000784	4.55E-01
regulation of cellular hyperosmotic salinity response (GO:1900069)	4	1	.03	+	39.98	0.000793	4.55E-01
cysteine catabolic process (GO:0009093)	4	1	.03	+	39.98	0.000795	4.54E-01
homoserine metabolic process (GO:0009092)	4	1	.03	+	39.98	0.000799	4.54E-01
cone retinal bipolar cell differentiation (GO:1904390)	4	1	.03	+	39.98	0.000802	4.53E-01
serotonin biosynthetic process (GO:0042427)	4	1	.03	+	39.98	0.000845	4.53E-01
L-glutamine import across plasma membrane (GO:1903803)	4	1	.03	+	39.98	0.000856	4.52E-01
phosphagen biosynthetic process (GO:0042396)	4	1	.03	+	39.98	0.000879	4.52E-01
growth plate cartilage chondrocyte growth (GO:0003430)	4	1	.03	+	39.98	0.000964	4.51E-01
regulation of acetyl-CoA biosynthetic process from pyruvate (GO:0010510)	4	1	.03	+	39.98	0.000973	4.50E-01
response to anisomycin (GO:0072739)	4	1	.03	+	39.98	0.000976	4.50E-01
glyoxylate metabolic process (GO:0046487)	8	2	.05	+	39.98	0.000989	8.10E-02
L-cysteine metabolic process (GO:0046439)	4	1	.03	+	39.98	0.00101	4.49E-01
left ventricular cardiac muscle tissue morphogenesis (GO:0003220)	4	1	.03	+	39.98	0.00103	4.49E-01
phosphocreatine biosynthetic process (GO:0046314)	4	1	.03	+	39.98	0.00104	4.48E-01
establishment of blood-nerve barrier (GO:0008065)	4	1	.03	+	39.98	0.00106	4.48E-01
regulation of vitamin D biosynthetic process (GO:0060556)	4	1	.03	+	39.98	0.00106	4.47E-01
tripeptide transport (GO:0042939)	13	3	.08	+	36.91	0.00106	1.12E-02
phosphatidylglycerol biosynthetic process (GO:0006655)	9	2	.06	+	35.54	0.00106	9.64E-02
tripeptide transmembrane transport (GO:0035443)	9	2	.06	+	35.54	0.00106	9.60E-02
proline catabolic process to glutamate (GO:0010133)	5	1	.03	+	31.99	0.0011	5.25E-01
deoxyadenosine metabolic process (GO:0046090)	5	1	.03	+	31.99	0.00112	5.24E-01
positive regulation of membrane hyperpolarization (GO:1902632)	5	1	.03	+	31.99	0.00113	5.23E-01
central nervous system vasculogenesis (GO:0022009)	5	1	.03	+	31.99	0.00113	5.23E-01
regulation of T cell activation via T cell receptor contact with antigen bound to MHC molecule on antigen presenting cell (GO:2001188)	5	1	.03	+	31.99	0.00117	5.22E-01
galactose catabolic process via UDP-galactose (GO:0033499)	5	1	.03	+	31.99	0.00119	5.22E-01
G protein-coupled receptor signaling pathway coupled to cGMP nucleotide second messenger (GO:0007199)	5	1	.03	+	31.99	0.00121	5.21E-01
phosphatidylethanolamine biosynthetic process (GO:0006646)	10	2	.06	+	31.99	0.00123	1.12E-01
negative regulation of chemokine (C-C motif) ligand 5 production (GO:0071650)	5	1	.03	+	31.99	0.00128	5.20E-01
soft palate development (GO:0060023)	5	1	.03	+	31.99	0.00132	5.20E-01
threonine catabolic process (GO:0006567)	5	1	.03	+	31.99	0.00133	5.19E-01
L-serine biosynthetic process (GO:0006564)	5	1	.03	+	31.99	0.00134	5.19E-01
detoxification of cadmium ion (GO:0071585)	5	1	.03	+	31.99	0.00136	5.18E-01
cysteine metabolic process (GO:0006534)	10	2	.06	+	31.99	0.00136	1.11E-01
alanine catabolic process (GO:0006524)	5	1	.03	+	31.99	0.00139	5.18E-01
alanine metabolic process (GO:0006522)	5	1	.03	+	31.99	0.00144	5.17E-01
ovarian follicle atresia (GO:0001552)	5	1	.03	+	31.99	0.00145	5.16E-01
cellular response to corticotropin-releasing hormone stimulus (GO:0071376)	5	1	.03	+	31.99	0.00145	5.16E-01
dipeptide import across plasma membrane (GO:0140206)	5	1	.03	+	31.99	0.00145	5.15E-01
oligopeptide import across plasma membrane (GO:0140205)	5	1	.03	+	31.99	0.00147	5.15E-01
regulation of sodium-dependent phosphate transport (GO:2000118)	5	1	.03	+	31.99	0.00147	5.14E-01
deoxyadenosine catabolic process (GO:0006157)	5	1	.03	+	31.99	0.00147	5.14E-01
negative regulation of phospholipid biosynthetic process (GO:0071072)	5	1	.03	+	31.99	0.00152	5.13E-01
negative regulation of neurotrophin TRK receptor signaling pathway (GO:0051387)	5	1	.03	+	31.99	0.00163	5.12E-01
regulation of acyl-CoA biosynthetic process (GO:0050812)	5	1	.03	+	31.99	0.00165	5.12E-01
stress response to cadmium ion (GO:1990170)	5	1	.03	+	31.99	0.00167	5.11E-01
corticosteroid hormone secretion (GO:0035930)	5	1	.03	+	31.99	0.00168	5.11E-01
RNA import into mitochondrion (GO:0035927)	5	1	.03	+	31.99	0.00168	5.10E-01
extracellular matrix constituent secretion (GO:0070278)	5	1	.03	+	31.99	0.00169	5.10E-01
response to corticotropin-releasing hormone (GO:0043435)	5	1	.03	+	31.99	0.00169	5.09E-01
ciliary neurotrophic factor-mediated signaling pathway (GO:0070120)	5	1	.03	+	31.99	0.00169	5.08E-01
response to thyrotropin-releasing hormone (GO:1905225)	5	1	.03	+	31.99	0.00172	5.08E-01
long-chain fatty acid import across plasma membrane (GO:0015911)	5	1	.03	+	31.99	0.00176	5.07E-01
branched-chain amino acid biosynthetic process (GO:0009082)	5	1	.03	+	31.99	0.00176	5.07E-01
positive regulation of protein catabolic process in the vacuole (GO:1904352)	5	1	.03	+	31.99	0.00178	5.06E-01
monoterpenoid metabolic process (GO:0016098)	5	1	.03	+	31.99	0.00183	5.06E-01
protein to membrane docking (GO:0022615)	5	1	.03	+	31.99	0.00183	5.05E-01
regulation of cell differentiation involved in embryonic placenta development (GO:0060800)	5	1	.03	+	31.99	0.00184	5.05E-01
myoblast fusion involved in skeletal muscle regeneration (GO:0014905)	5	1	.03	+	31.99	0.00186	5.04E-01
vasopressin secretion (GO:0030103)	5	1	.03	+	31.99	0.00186	5.04E-01
negative regulation of mature B cell apoptotic process (GO:0002906)	5	1	.03	+	31.99	0.00186	5.03E-01
regulation of mature B cell apoptotic process (GO:0002905)	5	1	.03	+	31.99	0.00186	5.02E-01
regulation of extracellular matrix constituent secretion (GO:0003330)	10	2	.06	+	31.99	0.00186	1.11E-01
response to muscle activity involved in regulation of muscle adaptation (GO:0014873)	5	1	.03	+	31.99	0.00187	5.02E-01
skeletal muscle satellite cell maintenance involved in skeletal muscle regeneration (GO:0014834)	5	1	.03	+	31.99	0.00191	5.01E-01
gephyrin clustering involved in postsynaptic density assembly (GO:0097116)	5	1	.03	+	31.99	0.00198	5.01E-01
apoptotic process involved in heart morphogenesis (GO:0003278)	5	1	.03	+	31.99	0.002	5.00E-01
skeletal muscle satellite cell activation (GO:0014719)	5	1	.03	+	31.99	0.002	5.00E-01
muscular septum morphogenesis (GO:0003150)	5	1	.03	+	31.99	0.002	4.99E-01
labyrinthine layer morphogenesis (GO:0060713)	27	5	.17	+	29.62	0.00204	3.59E-04
positive regulation of monocyte differentiation (GO:0045657)	11	2	.07	+	29.08	0.00206	1.24E-01
glutathione transport (GO:0034635)	11	2	.07	+	29.08	0.00206	1.23E-01
purine deoxyribonucleoside catabolic process (GO:0046124)	6	1	.04	+	26.66	0.00214	5.70E-01
inosine metabolic process (GO:0046102)	6	1	.04	+	26.66	0.00219	5.69E-01
galactose catabolic process (GO:0019388)	6	1	.04	+	26.66	0.00237	5.68E-01
dAMP catabolic process (GO:0046059)	6	1	.04	+	26.66	0.00241	5.68E-01
cellular response to norepinephrine stimulus (GO:0071874)	6	1	.04	+	26.66	0.00242	5.67E-01
negative regulation of extracellular matrix organization (GO:1903054)	12	2	.08	+	26.66	0.00246	1.44E-01
positive regulation of natural killer cell chemotaxis (GO:2000503)	6	1	.04	+	26.66	0.00246	5.67E-01
proline catabolic process (GO:0006562)	6	1	.04	+	26.66	0.00246	5.66E-01
osteoclast proliferation (GO:0002158)	6	1	.04	+	26.66	0.00246	5.66E-01
gamma-aminobutyric acid import (GO:0051939)	6	1	.04	+	26.66	0.00246	5.65E-01
blood vessel endothelial cell proliferation involved in sprouting angiogenesis (GO:0002043)	6	1	.04	+	26.66	0.00247	5.64E-01
succinate transmembrane transport (GO:0071422)	6	1	.04	+	26.66	0.00255	5.64E-01
regulation of blood volume by renin-angiotensin (GO:0002016)	12	2	.08	+	26.66	0.00257	1.43E-01
medium-chain fatty acid biosynthetic process (GO:0051792)	6	1	.04	+	26.66	0.00258	5.63E-01
response to prolactin (GO:1990637)	12	2	.08	+	26.66	0.0026	1.43E-01
positive regulation of protein exit from endoplasmic reticulum (GO:0070863)	12	2	.08	+	26.66	0.0026	1.42E-01
protein targeting to vacuole involved in autophagy (GO:0071211)	6	1	.04	+	26.66	0.00269	5.63E-01
detection of lipopolysaccharide (GO:0032497)	6	1	.04	+	26.66	0.00272	5.62E-01
glucose import in response to insulin stimulus (GO:0044381)	6	1	.04	+	26.66	0.0028	5.62E-01
fucose metabolic process (GO:0006004)	6	1	.04	+	26.66	0.00287	5.61E-01
dipeptide transport (GO:0042938)	6	1	.04	+	26.66	0.00287	5.60E-01
pyruvate biosynthetic process (GO:0042866)	6	1	.04	+	26.66	0.00289	5.60E-01
regulation of intracellular mRNA localization (GO:1904580)	6	1	.04	+	26.66	0.00289	5.59E-01
positive regulation of nuclear-transcribed mRNA catabolic process, deadenylation-dependent decay (GO:1900153)	12	2	.08	+	26.66	0.00289	1.42E-01
dipeptide transmembrane transport (GO:0035442)	6	1	.04	+	26.66	0.00289	5.59E-01
nuclear-transcribed mRNA catabolic process, deadenylation-independent decay (GO:0031086)	6	1	.04	+	26.66	0.00294	5.58E-01
succinate transport (GO:0015744)	6	1	.04	+	26.66	0.00295	5.58E-01
indole-containing compound biosynthetic process (GO:0042435)	6	1	.04	+	26.66	0.00297	5.57E-01
negative regulation of phospholipid metabolic process (GO:1903726)	6	1	.04	+	26.66	0.00299	5.57E-01
operant conditioning (GO:0035106)	6	1	.04	+	26.66	0.00311	5.56E-01
L-histidine transmembrane transport (GO:0089709)	6	1	.04	+	26.66	0.00311	5.55E-01
membrane to membrane docking (GO:0022614)	6	1	.04	+	26.66	0.00319	5.55E-01
chondrocyte hypertrophy (GO:0003415)	6	1	.04	+	26.66	0.00319	5.54E-01
osteoclast fusion (GO:0072675)	6	1	.04	+	26.66	0.00319	5.54E-01
growth involved in heart morphogenesis (GO:0003241)	6	1	.04	+	26.66	0.00321	5.53E-01
uterus morphogenesis (GO:0061038)	6	1	.04	+	26.66	0.00324	5.53E-01
chondroblast differentiation (GO:0060591)	6	1	.04	+	26.66	0.00324	5.52E-01
oligopeptide transport (GO:0006857)	19	3	.12	+	25.25	0.00336	2.80E-02
embryonic placenta morphogenesis (GO:0060669)	32	5	.20	+	24.99	0.00336	6.20E-04
vascular associated smooth muscle cell proliferation (GO:1990874)	13	2	.08	+	24.60	0.00336	1.60E-01
cardiolipin metabolic process (GO:0032048)	13	2	.08	+	24.60	0.00336	1.59E-01
cellular response to phorbol 13-acetate 12-myristate (GO:1904628)	13	2	.08	+	24.60	0.00336	1.58E-01
response to phorbol 13-acetate 12-myristate (GO:1904627)	13	2	.08	+	24.60	0.00339	1.58E-01
renal control of peripheral vascular resistance involved in regulation of systemic arterial blood pressure (GO:0003072)	7	1	.04	+	22.85	0.00346	6.21E-01
purine ribonucleoside catabolic process (GO:0046130)	7	1	.04	+	22.85	0.00355	6.20E-01
purine deoxyribonucleoside metabolic process (GO:0046122)	7	1	.04	+	22.85	0.00358	6.19E-01
positive regulation of cell-cell adhesion mediated by integrin (GO:0033634)	7	1	.04	+	22.85	0.00358	6.19E-01
regulation of aldosterone secretion (GO:2000858)	7	1	.04	+	22.85	0.00359	6.18E-01
regulation of mineralocorticoid secretion (GO:2000855)	7	1	.04	+	22.85	0.00361	6.18E-01
renal response to blood flow involved in circulatory renin-angiotensin regulation of systemic arterial blood pressure (GO:0001999)	7	1	.04	+	22.85	0.00361	6.17E-01
N-acetylneuraminate catabolic process (GO:0019262)	7	1	.04	+	22.85	0.00374	6.16E-01
negative regulation of CD8-positive, alpha-beta T cell activation (GO:2001186)	7	1	.04	+	22.85	0.00374	6.16E-01
CDP-choline pathway (GO:0006657)	7	1	.04	+	22.85	0.00374	6.15E-01
regulation of macrophage inflammatory protein 1 alpha production (GO:0071640)	7	1	.04	+	22.85	0.00374	6.15E-01
oviduct development (GO:0060066)	7	1	.04	+	22.85	0.00374	6.14E-01
glycine biosynthetic process (GO:0006545)	7	1	.04	+	22.85	0.00374	6.13E-01
adiponectin-activated signaling pathway (GO:0033211)	7	1	.04	+	22.85	0.00386	6.13E-01
conditioned taste aversion (GO:0001661)	7	1	.04	+	22.85	0.00386	6.12E-01
peptidyl-proline hydroxylation to 4-hydroxy-L-proline (GO:0018401)	7	1	.04	+	22.85	0.00386	6.12E-01
maintenance of blood vessel diameter homeostasis by renin-angiotensin (GO:0002034)	7	1	.04	+	22.85	0.00386	6.11E-01
regulation of keratinocyte apoptotic process (GO:1902172)	7	1	.04	+	22.85	0.00386	6.11E-01
regulation of microvillus assembly (GO:0032534)	7	1	.04	+	22.85	0.00388	6.10E-01
IMP catabolic process (GO:0006204)	7	1	.04	+	22.85	0.00399	6.09E-01
purine ribonucleoside salvage (GO:0006166)	7	1	.04	+	22.85	0.00399	6.09E-01
isocitrate metabolic process (GO:0006102)	7	1	.04	+	22.85	0.004	6.08E-01
alkaloid metabolic process (GO:0009820)	7	1	.04	+	22.85	0.00402	6.08E-01
positive regulation of extracellular matrix assembly (GO:1901203)	14	2	.09	+	22.85	0.00412	1.75E-01
protein alpha-1,2-demannosylation (GO:0036508)	7	1	.04	+	22.85	0.00414	6.07E-01
protein demannosylation (GO:0036507)	7	1	.04	+	22.85	0.00428	6.07E-01
protein deglycosylation involved in glycoprotein catabolic process (GO:0035977)	7	1	.04	+	22.85	0.00428	6.06E-01
steroid hormone secretion (GO:0035929)	7	1	.04	+	22.85	0.00431	6.05E-01
negative regulation of mitochondrial outer membrane permeabilization involved in apoptotic signaling pathway (GO:1901029)	14	2	.09	+	22.85	0.0044	1.75E-01
negative regulation of membrane protein ectodomain proteolysis (GO:0051045)	7	1	.04	+	22.85	0.0044	6.05E-01
negative regulation of chemokine-mediated signaling pathway (GO:0070100)	7	1	.04	+	22.85	0.00447	6.04E-01
somatic stem cell division (GO:0048103)	14	2	.09	+	22.85	0.0045	1.74E-01
sulfur amino acid catabolic process (GO:0000098)	7	1	.04	+	22.85	0.0045	6.04E-01
regulation of axon diameter (GO:0031133)	7	1	.04	+	22.85	0.00451	6.03E-01
cellular response to wortmannin (GO:1904568)	7	1	.04	+	22.85	0.0046	6.03E-01
response to wortmannin (GO:1904567)	7	1	.04	+	22.85	0.00467	6.02E-01
alpha-ketoglutarate transport (GO:0015742)	7	1	.04	+	22.85	0.00469	6.02E-01
mannose trimming involved in glycoprotein ERAD pathway (GO:1904382)	7	1	.04	+	22.85	0.0047	6.01E-01
photoreceptor cell morphogenesis (GO:0008594)	7	1	.04	+	22.85	0.00476	6.00E-01
ubiquitin-dependent glycoprotein ERAD pathway (GO:0097466)	7	1	.04	+	22.85	0.00491	6.00E-01
negative regulation of macrophage chemotaxis (GO:0010760)	7	1	.04	+	22.85	0.00491	5.99E-01
positive regulation of norepinephrine secretion (GO:0010701)	7	1	.04	+	22.85	0.00491	5.99E-01
regulation of I-kappaB phosphorylation (GO:1903719)	7	1	.04	+	22.85	0.00492	5.98E-01
positive regulation of platelet-derived growth factor receptor signaling pathway (GO:0010641)	7	1	.04	+	22.85	0.00496	5.98E-01
growth plate cartilage chondrocyte development (GO:0003431)	7	1	.04	+	22.85	0.00496	5.97E-01
regulation of collagen fibril organization (GO:1904026)	7	1	.04	+	22.85	0.00496	5.97E-01
positive regulation of gap junction assembly (GO:1903598)	7	1	.04	+	22.85	0.00496	5.96E-01
spongiotrophoblast layer development (GO:0060712)	14	2	.09	+	22.85	0.00501	1.73E-01
positive regulation of cerebellar granule cell precursor proliferation (GO:0021940)	7	1	.04	+	22.85	0.00504	5.95E-01
branching involved in labyrinthine layer morphogenesis (GO:0060670)	14	2	.09	+	22.85	0.00505	1.73E-01
positive regulation of chemokine (C-X-C motif) ligand 2 production (GO:2000343)	15	2	.09	+	21.32	0.00516	1.89E-01
negative regulation of DNA damage response, signal transduction by p53 class mediator (GO:0043518)	15	2	.09	+	21.32	0.00524	1.88E-01
serine family amino acid catabolic process (GO:0009071)	15	2	.09	+	21.32	0.00526	1.88E-01
establishment of blood-brain barrier (GO:0060856)	15	2	.09	+	21.32	0.00547	1.87E-01
sphingosine-1-phosphate receptor signaling pathway (GO:0003376)	15	2	.09	+	21.32	0.00547	1.86E-01
detoxification of copper ion (GO:0010273)	8	1	.05	+	19.99	0.00553	6.55E-01
4-hydroxyproline metabolic process (GO:0019471)	8	1	.05	+	19.99	0.00554	6.55E-01
deoxyribonucleoside catabolic process (GO:0046121)	8	1	.05	+	19.99	0.00554	6.54E-01
cell-cell adhesion mediated by integrin (GO:0033631)	8	1	.05	+	19.99	0.00556	6.54E-01
glutamine transport (GO:0006868)	8	1	.05	+	19.99	0.00556	6.53E-01
blood vessel maturation (GO:0001955)	8	1	.05	+	19.99	0.00556	6.53E-01
Notch receptor processing (GO:0007220)	8	1	.05	+	19.99	0.00557	6.52E-01
phospholipase C-activating dopamine receptor signaling pathway (GO:0060158)	8	1	.05	+	19.99	0.00558	6.51E-01
isoleucine metabolic process (GO:0006549)	8	1	.05	+	19.99	0.00575	6.51E-01
migracytosis (GO:0140495)	8	1	.05	+	19.99	0.00575	6.50E-01
mitocytosis (GO:0160040)	8	1	.05	+	19.99	0.00575	6.50E-01
bile acid secretion (GO:0032782)	8	1	.05	+	19.99	0.00575	6.49E-01
sphingolipid mediated signaling pathway (GO:0090520)	16	2	.10	+	19.99	0.00575	2.05E-01
positive regulation of ceramide biosynthetic process (GO:2000304)	8	1	.05	+	19.99	0.00593	6.49E-01
response to vitamin K (GO:0032571)	8	1	.05	+	19.99	0.00593	6.48E-01
establishment of Golgi localization (GO:0051683)	8	1	.05	+	19.99	0.00593	6.47E-01
negative regulation of fatty acid beta-oxidation (GO:0031999)	8	1	.05	+	19.99	0.00601	6.47E-01
positive regulation of inclusion body assembly (GO:0090261)	8	1	.05	+	19.99	0.00603	6.46E-01
positive regulation of arachidonic acid secretion (GO:0090238)	8	1	.05	+	19.99	0.00603	6.46E-01
positive regulation of sphingolipid biosynthetic process (GO:0090154)	8	1	.05	+	19.99	0.00607	6.45E-01
coumarin metabolic process (GO:0009804)	8	1	.05	+	19.99	0.00609	6.45E-01
positive regulation of B cell receptor signaling pathway (GO:0050861)	8	1	.05	+	19.99	0.00619	6.44E-01
stress response to copper ion (GO:1990169)	8	1	.05	+	19.99	0.00619	6.43E-01
phenylpropanoid metabolic process (GO:0009698)	8	1	.05	+	19.99	0.00619	6.43E-01
neutrophil degranulation (GO:0043312)	8	1	.05	+	19.99	0.00619	6.42E-01
gamma-aminobutyric acid metabolic process (GO:0009448)	8	1	.05	+	19.99	0.00619	6.42E-01
fatty-acyl-CoA catabolic process (GO:0036115)	8	1	.05	+	19.99	0.00619	6.41E-01
oligopeptide transmembrane transport (GO:0035672)	16	2	.10	+	19.99	0.00619	2.04E-01
chaperone-mediated autophagy (GO:0061684)	8	1	.05	+	19.99	0.00625	6.41E-01
negative regulation of glial cell migration (GO:1903976)	8	1	.05	+	19.99	0.00625	6.40E-01
glutathione transmembrane transport (GO:0034775)	8	1	.05	+	19.99	0.00625	6.40E-01
heparan sulfate proteoglycan metabolic process (GO:0030201)	8	1	.05	+	19.99	0.00625	6.39E-01
heparan sulfate proteoglycan catabolic process (GO:0030200)	8	1	.05	+	19.99	0.00625	6.38E-01
cellular response to gonadotropin-releasing hormone (GO:0097211)	8	1	.05	+	19.99	0.00625	6.38E-01
brainstem development (GO:0003360)	8	1	.05	+	19.99	0.00625	6.37E-01
epithelial cell proliferation involved in liver morphogenesis (GO:0072575)	8	1	.05	+	19.99	0.00625	6.37E-01
hepatocyte proliferation (GO:0072574)	8	1	.05	+	19.99	0.00625	6.36E-01
trachea cartilage development (GO:0060534)	8	1	.05	+	19.99	0.00625	6.36E-01
response to zinc ion starvation (GO:0120127)	17	2	.11	+	18.82	0.00625	2.21E-01
serine family amino acid biosynthetic process (GO:0009070)	17	2	.11	+	18.82	0.00625	2.20E-01
3'-UTR-mediated mRNA destabilization (GO:0061158)	17	2	.11	+	18.82	0.00625	2.20E-01
cellular response to zinc ion starvation (GO:0034224)	17	2	.11	+	18.82	0.00625	2.19E-01
regulation of mitochondrial transcription (GO:1903108)	9	1	.06	+	17.77	0.0549	6.93E-01
dAMP metabolic process (GO:0046053)	9	1	.06	+	17.77	0.0549	6.93E-01
regulation of blood vessel remodeling (GO:0060312)	9	1	.06	+	17.77	0.0549	6.92E-01
regulation of dendritic cell differentiation (GO:2001198)	9	1	.06	+	17.77	0.0549	6.91E-01
adenylate cyclase-activating dopamine receptor signaling pathway (GO:0007191)	9	1	.06	+	17.77	0.0549	6.91E-01
phosphatidylcholine biosynthetic process (GO:0006656)	18	2	.11	+	17.77	0.00625	2.37E-01
positive regulation of T-helper 2 cell cytokine production (GO:2000553)	9	1	.06	+	17.77	0.0549	6.90E-01
positive regulation of epithelial cell proliferation involved in wound healing (GO:0060054)	9	1	.06	+	17.77	0.0549	6.90E-01
regulation of natural killer cell chemotaxis (GO:2000501)	9	1	.06	+	17.77	0.0549	6.89E-01
negative regulation of intrinsic apoptotic signaling pathway in response to DNA damage (GO:1902230)	27	3	.17	+	17.77	0.00625	5.49E-02
oxidative demethylation (GO:0070989)	9	1	.06	+	17.77	0.0549	6.89E-01
cellular response to interleukin-12 (GO:0071349)	9	1	.06	+	17.77	0.0549	6.88E-01
purine nucleoside catabolic process (GO:0006152)	9	1	.06	+	17.77	0.0549	6.87E-01
negative regulation of cell-cell adhesion mediated by cadherin (GO:2000048)	9	1	.06	+	17.77	0.0549	6.87E-01
UDP-N-acetylglucosamine biosynthetic process (GO:0006048)	9	1	.06	+	17.77	0.0549	6.86E-01
smooth muscle cell proliferation (GO:0048659)	18	2	.11	+	17.77	0.00625	2.37E-01
regulation of excretion (GO:0044062)	9	1	.06	+	17.77	0.0549	6.86E-01
regulation of mRNA 3'-end processing (GO:0031440)	9	1	.06	+	17.77	0.0549	6.85E-01
drinking behavior (GO:0042756)	18	2	.11	+	17.77	0.00625	2.36E-01
regulation of matrix metallopeptidase secretion (GO:1904464)	9	1	.06	+	17.77	0.0549	6.85E-01
calcitonin family receptor signaling pathway (GO:0097646)	9	1	.06	+	17.77	0.0549	6.84E-01
regulation of phosphate transport (GO:0010966)	9	1	.06	+	17.77	0.0549	6.83E-01
secondary palate development (GO:0062009)	27	3	.17	+	17.77	0.00625	5.46E-02
glycoside catabolic process (GO:0016139)	9	1	.06	+	17.77	0.0549	6.83E-01
microglial cell proliferation (GO:0061518)	9	1	.06	+	17.77	0.0549	6.82E-01
macrophage proliferation (GO:0061517)	9	1	.06	+	17.77	0.0549	6.82E-01
fructose 1,6-bisphosphate metabolic process (GO:0030388)	9	1	.06	+	17.77	0.0549	6.81E-01
negative regulation of hydrogen peroxide metabolic process (GO:0010727)	9	1	.06	+	17.77	0.0549	6.81E-01
dermatan sulfate metabolic process (GO:0030205)	9	1	.06	+	17.77	0.0549	6.80E-01
retinal pigment epithelium development (GO:0003406)	9	1	.06	+	17.77	0.0549	6.79E-01
myotube differentiation involved in skeletal muscle regeneration (GO:0014908)	9	1	.06	+	17.77	0.0549	6.79E-01
alkanesulfonate metabolic process (GO:0019694)	9	1	.06	+	17.77	0.0549	6.78E-01
multinuclear osteoclast differentiation (GO:0072674)	9	1	.06	+	17.77	0.0549	6.78E-01
taurine metabolic process (GO:0019530)	9	1	.06	+	17.77	0.0549	6.77E-01
peptidyl-proline hydroxylation (GO:0019511)	9	1	.06	+	17.77	0.0549	6.77E-01
serine family amino acid metabolic process (GO:0009069)	37	4	.23	+	17.29	0.00625	1.33E-02
regulation of monocyte differentiation (GO:0045655)	19	2	.12	+	16.83	0.00625	2.51E-01
glycine metabolic process (GO:0006544)	19	2	.12	+	16.83	0.00625	2.51E-01
negative regulation of fibroblast growth factor receptor signaling pathway (GO:0040037)	19	2	.12	+	16.83	0.00625	2.50E-01
negative regulation of mitochondrial membrane permeability (GO:0035795)	19	2	.12	+	16.83	0.00625	2.49E-01
astrocyte activation (GO:0048143)	19	2	.12	+	16.83	0.00625	2.49E-01
transport across blood-brain barrier (GO:0150104)	19	2	.12	+	16.83	0.00625	2.48E-01
positive regulation of triglyceride biosynthetic process (GO:0010867)	19	2	.12	+	16.83	0.00625	2.47E-01
labyrinthine layer development (GO:0060711)	59	6	.37	+	16.26	0.00625	7.12E-04
amyloid-beta formation (GO:0034205)	10	1	.06	+	15.99	0.0608	7.37E-01
vascular transport (GO:0010232)	20	2	.13	+	15.99	0.00625	2.41E-01
purine ribonucleoside biosynthetic process (GO:0046129)	10	1	.06	+	15.99	0.0608	7.36E-01
embryonic body morphogenesis (GO:0010172)	10	1	.06	+	15.99	0.0608	7.36E-01
regulation of membrane hyperpolarization (GO:1902630)	10	1	.06	+	15.99	0.0608	7.35E-01
embryonic process involved in female pregnancy (GO:0060136)	10	1	.06	+	15.99	0.0608	7.35E-01
regulation of chemokine (C-C motif) ligand 5 production (GO:0071649)	10	1	.06	+	15.99	0.0608	7.34E-01
regulation of CD8-positive, alpha-beta T cell proliferation (GO:2000564)	10	1	.06	+	15.99	0.0608	7.33E-01
hard palate development (GO:0060022)	10	1	.06	+	15.99	0.0608	7.33E-01
leptin-mediated signaling pathway (GO:0033210)	10	1	.06	+	15.99	0.0608	7.32E-01
maintenance of epithelial cell apical/basal polarity (GO:0045199)	10	1	.06	+	15.99	0.0608	7.32E-01
antibacterial innate immune response (GO:0140367)	10	1	.06	+	15.99	0.0608	7.31E-01
L-aspartate transmembrane transport (GO:0070778)	10	1	.06	+	15.99	0.0608	7.30E-01
oxaloacetate metabolic process (GO:0006107)	10	1	.06	+	15.99	0.0608	7.30E-01
regulation of fibroblast growth factor production (GO:0090270)	10	1	.06	+	15.99	0.0608	7.29E-01
embryonic neurocranium morphogenesis (GO:0048702)	10	1	.06	+	15.99	0.0608	7.29E-01
regulation of phospholipid biosynthetic process (GO:0071071)	20	2	.13	+	15.99	0.00625	2.40E-01
galactose metabolic process (GO:0006012)	10	1	.06	+	15.99	0.0608	7.28E-01
regulation of odontoblast differentiation (GO:1901329)	10	1	.06	+	15.99	0.0608	7.28E-01
regulation of extracellular matrix assembly (GO:1901201)	20	2	.13	+	15.99	0.00625	2.40E-01
positive regulation of lipopolysaccharide-mediated signaling pathway (GO:0031666)	10	1	.06	+	15.99	0.0608	7.27E-01
dermatan sulfate proteoglycan metabolic process (GO:0050655)	10	1	.06	+	15.99	0.0608	7.26E-01
positive regulation of vascular endothelial growth factor receptor signaling pathway (GO:0030949)	10	1	.06	+	15.99	0.0608	7.26E-01
regulation of chemokine-mediated signaling pathway (GO:0070099)	10	1	.06	+	15.99	0.0608	7.25E-01
protein import (GO:0017038)	10	1	.06	+	15.99	0.0608	7.25E-01
nucleoside salvage (GO:0043174)	10	1	.06	+	15.99	0.0608	7.24E-01
purine deoxyribonucleoside monophosphate catabolic process (GO:0009172)	10	1	.06	+	15.99	0.0608	7.24E-01
regulation of phosphatidylcholine metabolic process (GO:0150172)	10	1	.06	+	15.99	0.0608	7.23E-01
ribonucleoside biosynthetic process (GO:0042455)	10	1	.06	+	15.99	0.0608	7.22E-01
purine nucleoside biosynthetic process (GO:0042451)	10	1	.06	+	15.99	0.0608	7.22E-01
chondrocyte development involved in endochondral bone morphogenesis (GO:0003433)	10	1	.06	+	15.99	0.0608	7.21E-01
proteoglycan catabolic process (GO:0030167)	10	1	.06	+	15.99	0.0608	7.21E-01
response to gonadotropin-releasing hormone (GO:0097210)	10	1	.06	+	15.99	0.0608	7.20E-01
regulation of gap junction assembly (GO:1903596)	10	1	.06	+	15.99	0.0608	7.20E-01
regulation of cerebellar granule cell precursor proliferation (GO:0021936)	10	1	.06	+	15.99	0.0608	7.19E-01
very-low-density lipoprotein particle assembly (GO:0034379)	10	1	.06	+	15.99	0.0608	7.18E-01
negative regulation of T cell cytokine production (GO:0002725)	10	1	.06	+	15.99	0.0608	7.18E-01
membranous septum morphogenesis (GO:0003149)	10	1	.06	+	15.99	0.0608	7.17E-01
nervous system process involved in regulation of systemic arterial blood pressure (GO:0001976)	21	2	.13	+	15.23	0.00625	2.55E-01
negative regulation of membrane permeability (GO:1905709)	21	2	.13	+	15.23	0.00625	2.55E-01
negative regulation of leukocyte chemotaxis (GO:0002689)	21	2	.13	+	15.23	0.00625	2.54E-01
microglial cell activation (GO:0001774)	32	3	.20	+	14.99	0.00625	8.07E-02
glial cell activation (GO:0061900)	43	4	.27	+	14.88	0.00625	2.10E-02
osteoblast proliferation (GO:0033687)	11	1	.07	+	14.54	0.0667	7.75E-01
negative regulation of erythrocyte differentiation (GO:0045647)	11	1	.07	+	14.54	0.0667	7.74E-01
purine nucleoside bisphosphate catabolic process (GO:0034034)	11	1	.07	+	14.54	0.0667	7.74E-01
ribonucleoside bisphosphate catabolic process (GO:0034031)	11	1	.07	+	14.54	0.0667	7.73E-01
positive regulation of vasculogenesis (GO:2001214)	11	1	.07	+	14.54	0.0667	7.73E-01
metanephric proximal tubule development (GO:0072237)	11	1	.07	+	14.54	0.0667	7.72E-01
podocyte development (GO:0072015)	11	1	.07	+	14.54	0.0667	7.71E-01
cellular response to salt stress (GO:0071472)	11	1	.07	+	14.54	0.0667	7.71E-01
regulation of chemokine (C-X-C motif) ligand 2 production (GO:2000341)	22	2	.14	+	14.54	0.00625	2.67E-01
fatty acid transmembrane transport (GO:1902001)	11	1	.07	+	14.54	0.0667	7.70E-01
negative regulation of amyloid fibril formation (GO:1905907)	11	1	.07	+	14.54	0.0667	7.70E-01
negative regulation of dendrite development (GO:2000171)	11	1	.07	+	14.54	0.0667	7.69E-01
negative regulation of protein autophosphorylation (GO:0031953)	11	1	.07	+	14.54	0.0667	7.68E-01
response to interleukin-12 (GO:0070671)	11	1	.07	+	14.54	0.0667	7.68E-01
regulation of arachidonic acid secretion (GO:0090237)	11	1	.07	+	14.54	0.0667	7.67E-01
positive regulation of phospholipid biosynthetic process (GO:0071073)	11	1	.07	+	14.54	0.0667	7.67E-01
mesendoderm development (GO:0048382)	11	1	.07	+	14.54	0.0667	7.66E-01
vesicle tethering (GO:0099022)	11	1	.07	+	14.54	0.0667	7.66E-01
amyloid precursor protein metabolic process (GO:0042982)	22	2	.14	+	14.54	0.00625	2.66E-01
spliceosomal tri-snRNP complex assembly (GO:0000244)	11	1	.07	+	14.54	0.0667	7.65E-01
endothelial cell chemotaxis (GO:0035767)	11	1	.07	+	14.54	0.0667	7.64E-01
maintenance of blood-brain barrier (GO:0035633)	22	2	.14	+	14.54	0.00625	2.66E-01
intracellular phosphate ion homeostasis (GO:0030643)	11	1	.07	+	14.54	0.0667	7.64E-01
L-alanine transport (GO:0015808)	11	1	.07	+	14.54	0.0667	7.63E-01
pyruvate family amino acid catabolic process (GO:0009080)	11	1	.07	+	14.54	0.0667	7.63E-01
regulation of protein catabolic process in the vacuole (GO:1904350)	11	1	.07	+	14.54	0.0667	7.62E-01
maintenance of apical/basal cell polarity (GO:0035090)	11	1	.07	+	14.54	0.0667	7.61E-01
growth plate cartilage chondrocyte differentiation (GO:0003418)	11	1	.07	+	14.54	0.0667	7.61E-01
negative regulation of calcium ion-dependent exocytosis (GO:0045955)	11	1	.07	+	14.54	0.0667	7.60E-01
amino sugar biosynthetic process (GO:0046349)	11	1	.07	+	14.54	0.0667	7.60E-01
response to granulocyte macrophage colony-stimulating factor (GO:0097012)	11	1	.07	+	14.54	0.0667	7.59E-01
cellular response to granulocyte macrophage colony-stimulating factor stimulus (GO:0097011)	11	1	.07	+	14.54	0.0667	7.59E-01
nucleoside bisphosphate catabolic process (GO:0033869)	11	1	.07	+	14.54	0.0667	7.58E-01
oxalate transport (GO:0019532)	11	1	.07	+	14.54	0.0667	7.57E-01
epithelial to mesenchymal transition involved in endocardial cushion formation (GO:0003198)	11	1	.07	+	14.54	0.0667	7.57E-01
liver morphogenesis (GO:0072576)	11	1	.07	+	14.54	0.0667	7.56E-01
fibroblast activation (GO:0072537)	11	1	.07	+	14.54	0.0667	7.56E-01
intracellular amino acid homeostasis (GO:0080144)	11	1	.07	+	14.54	0.0667	7.55E-01
cartilage morphogenesis (GO:0060536)	11	1	.07	+	14.54	0.0667	7.55E-01
chronic inflammatory response (GO:0002544)	23	2	.14	+	13.91	0.00625	2.80E-01
regulation of protein exit from endoplasmic reticulum (GO:0070861)	23	2	.14	+	13.91	0.00625	2.79E-01
sequestering of metal ion (GO:0051238)	23	2	.14	+	13.91	0.00625	2.79E-01
regulation of mitochondrial outer membrane permeabilization involved in apoptotic signaling pathway (GO:1901028)	23	2	.14	+	13.91	0.0063	2.78E-01
regulation of nuclear-transcribed mRNA catabolic process, deadenylation-dependent decay (GO:1900151)	23	2	.14	+	13.91	0.00631	2.77E-01
cerebellar granule cell differentiation (GO:0021707)	12	1	.08	+	13.33	0.0725	8.01E-01
cerebellar granular layer formation (GO:0021684)	12	1	.08	+	13.33	0.0725	8.00E-01
regulation of cell-cell adhesion mediated by integrin (GO:0033632)	12	1	.08	+	13.33	0.0725	8.00E-01
glomerular epithelial cell development (GO:0072310)	12	1	.08	+	13.33	0.0725	7.99E-01
response to norepinephrine (GO:0071873)	12	1	.08	+	13.33	0.0725	7.98E-01
negative regulation of motor neuron apoptotic process (GO:2000672)	12	1	.08	+	13.33	0.0725	7.98E-01
leukocyte activation involved in inflammatory response (GO:0002269)	36	3	.23	+	13.33	0.00649	1.01E-01
positive regulation of CD4-positive, alpha-beta T cell proliferation (GO:2000563)	12	1	.08	+	13.33	0.0725	7.97E-01
regulation of T-helper 2 cell cytokine production (GO:2000551)	12	1	.08	+	13.33	0.0725	7.97E-01
Bergmann glial cell differentiation (GO:0060020)	12	1	.08	+	13.33	0.0725	7.96E-01
indolalkylamine metabolic process (GO:0006586)	12	1	.08	+	13.33	0.0725	7.96E-01
tryptophan metabolic process (GO:0006568)	12	1	.08	+	13.33	0.0725	7.95E-01
protein deglycosylation (GO:0006517)	12	1	.08	+	13.33	0.0725	7.94E-01
negative regulation of intrinsic apoptotic signaling pathway in response to DNA damage by p53 class mediator (GO:1902166)	12	1	.08	+	13.33	0.0725	7.94E-01
long-chain fatty acid import into cell (GO:0044539)	12	1	.08	+	13.33	0.0725	7.93E-01
homocysteine metabolic process (GO:0050667)	12	1	.08	+	13.33	0.0725	7.93E-01
allantoin metabolic process (GO:0000255)	12	1	.08	+	13.33	0.0725	7.92E-01
regulation of vitamin metabolic process (GO:0030656)	12	1	.08	+	13.33	0.0725	7.92E-01
negative regulation of tyrosine phosphorylation of STAT protein (GO:0042532)	12	1	.08	+	13.33	0.0725	7.91E-01
negative regulation of fibroblast migration (GO:0010764)	12	1	.08	+	13.33	0.0725	7.90E-01
regulation of cardiac conduction (GO:1903779)	12	1	.08	+	13.33	0.0725	7.90E-01
regulation of retrograde protein transport, ER to cytosol (GO:1904152)	12	1	.08	+	13.33	0.0725	7.89E-01
artery smooth muscle contraction (GO:0014824)	12	1	.08	+	13.33	0.0725	7.89E-01
microvillus assembly (GO:0030033)	12	1	.08	+	13.33	0.0725	7.88E-01
diaphragm development (GO:0060539)	12	1	.08	+	13.33	0.0725	7.88E-01
regulation of lymphocyte chemotaxis (GO:1901623)	25	2	.16	+	12.79	0.00661	3.12E-01
phosphatidylglycerol metabolic process (GO:0046471)	25	2	.16	+	12.79	0.00661	3.11E-01
labyrinthine layer blood vessel development (GO:0060716)	25	2	.16	+	12.79	0.00678	3.10E-01
placenta blood vessel development (GO:0060674)	38	3	.24	+	12.63	0.00678	1.12E-01
positive regulation of nuclear-transcribed mRNA poly(A) tail shortening (GO:0060213)	13	1	.08	+	12.30	0.0783	8.34E-01
regulation of CD4-positive, alpha-beta T cell proliferation (GO:2000561)	26	2	.16	+	12.30	0.00678	3.30E-01
proline metabolic process (GO:0006560)	13	1	.08	+	12.30	0.0783	8.34E-01
Fc-gamma receptor signaling pathway (GO:0038094)	13	1	.08	+	12.30	0.0783	8.33E-01
lipid export from cell (GO:0140353)	13	1	.08	+	12.30	0.0783	8.33E-01
heterochromatin organization (GO:0070828)	13	1	.08	+	12.30	0.0783	8.32E-01
regulation of microvillus organization (GO:0032530)	13	1	.08	+	12.30	0.0783	8.31E-01
detection of molecule of bacterial origin (GO:0032490)	13	1	.08	+	12.30	0.0783	8.31E-01
negative regulation of cysteine-type endopeptidase activity (GO:2000117)	13	1	.08	+	12.30	0.0783	8.30E-01
negative regulation of chondrocyte differentiation (GO:0032331)	26	2	.16	+	12.30	0.00685	3.29E-01
N-acetylneuraminate metabolic process (GO:0006054)	13	1	.08	+	12.30	0.0783	8.30E-01
UDP-N-acetylglucosamine metabolic process (GO:0006047)	13	1	.08	+	12.30	0.0783	8.29E-01
planar cell polarity pathway involved in neural tube closure (GO:0090179)	13	1	.08	+	12.30	0.0783	8.28E-01
sulfur compound catabolic process (GO:0044273)	39	3	.24	+	12.30	0.00685	1.17E-01
regulation of nucleotide-binding domain, leucine rich repeat containing receptor signaling pathway (GO:0070424)	13	1	.08	+	12.30	0.0783	8.28E-01
negative regulation of macrophage migration (GO:1905522)	13	1	.08	+	12.30	0.0783	8.27E-01
negative regulation of dendrite morphogenesis (GO:0050774)	13	1	.08	+	12.30	0.0783	8.27E-01
negative regulation of NLRP3 inflammasome complex assembly (GO:1900226)	13	1	.08	+	12.30	0.0783	8.26E-01
purine ribonucleoside monophosphate catabolic process (GO:0009169)	13	1	.08	+	12.30	0.0783	8.26E-01
aromatic amino acid transport (GO:0015801)	13	1	.08	+	12.30	0.0783	8.25E-01
deoxyribonucleoside metabolic process (GO:0009120)	13	1	.08	+	12.30	0.0783	8.24E-01
dopamine biosynthetic process (GO:0042416)	13	1	.08	+	12.30	0.0783	8.24E-01
regulation of triglyceride biosynthetic process (GO:0010866)	26	2	.16	+	12.30	0.00685	3.29E-01
negative regulation of sodium ion transport (GO:0010766)	13	1	.08	+	12.30	0.0783	8.23E-01
positive regulation of protein kinase A signaling (GO:0010739)	13	1	.08	+	12.30	0.0783	8.23E-01
regulation of phospholipid metabolic process (GO:1903725)	39	3	.24	+	12.30	0.00688	1.17E-01
tonic smooth muscle contraction (GO:0014820)	13	1	.08	+	12.30	0.0783	8.22E-01
postsynaptic density assembly (GO:0097107)	13	1	.08	+	12.30	0.0783	8.22E-01
vascular associated smooth muscle cell development (GO:0097084)	13	1	.08	+	12.30	0.0783	8.21E-01
mitral valve morphogenesis (GO:0003183)	13	1	.08	+	12.30	0.0783	8.20E-01
regulation of intrinsic apoptotic signaling pathway in response to DNA damage (GO:1902229)	40	3	.25	+	11.99	0.00688	1.22E-01
cellular response to cadmium ion (GO:0071276)	40	3	.25	+	11.99	0.00692	1.22E-01
positive regulation of collagen metabolic process (GO:0010714)	40	3	.25	+	11.99	0.00693	1.21E-01
Wnt signaling pathway, planar cell polarity pathway (GO:0060071)	27	2	.17	+	11.85	0.00695	3.42E-01
regulation of platelet-derived growth factor receptor signaling pathway (GO:0010640)	27	2	.17	+	11.85	0.00698	3.41E-01
phosphatidylethanolamine metabolic process (GO:0046337)	27	2	.17	+	11.85	0.00707	3.40E-01
atrioventricular valve morphogenesis (GO:0003181)	27	2	.17	+	11.85	0.00709	3.40E-01
embryonic placenta development (GO:0001892)	110	8	.69	+	11.63	0.00716	2.77E-04
regulation of systemic arterial blood pressure by renin-angiotensin (GO:0003081)	28	2	.18	+	11.42	0.00723	3.33E-01
cerebellar granular layer morphogenesis (GO:0021683)	14	1	.09	+	11.42	0.0841	8.69E-01
SMAD protein signal transduction (GO:0060395)	28	2	.18	+	11.42	0.00723	3.33E-01
negative regulation of inflammasome-mediated signaling pathway (GO:0141086)	14	1	.09	+	11.42	0.0841	8.68E-01
regulation of exit from mitosis (GO:0007096)	14	1	.09	+	11.42	0.0841	8.67E-01
immunological synapse formation (GO:0001771)	14	1	.09	+	11.42	0.0841	8.67E-01
negative regulation of CD4-positive, alpha-beta T cell proliferation (GO:2000562)	14	1	.09	+	11.42	0.0841	8.66E-01
negative regulation of lymphocyte migration (GO:2000402)	14	1	.09	+	11.42	0.0841	8.66E-01
azole transmembrane transport (GO:0045117)	14	1	.09	+	11.42	0.0841	8.65E-01
regulation of ceramide biosynthetic process (GO:2000303)	14	1	.09	+	11.42	0.0841	8.65E-01
regulation of cell projection size (GO:0032536)	14	1	.09	+	11.42	0.0841	8.64E-01
microvillus organization (GO:0032528)	14	1	.09	+	11.42	0.0841	8.63E-01
somite rostral/caudal axis specification (GO:0032525)	14	1	.09	+	11.42	0.0841	8.63E-01
regulation of cellular response to osmotic stress (GO:0106049)	14	1	.09	+	11.42	0.0841	8.62E-01
skin morphogenesis (GO:0043589)	14	1	.09	+	11.42	0.0841	8.62E-01
tongue morphogenesis (GO:0043587)	14	1	.09	+	11.42	0.0841	8.61E-01
sulfur amino acid metabolic process (GO:0000096)	28	2	.18	+	11.42	0.0073	3.32E-01
purine deoxyribonucleoside monophosphate metabolic process (GO:0009170)	14	1	.09	+	11.42	0.0841	8.60E-01
purine deoxyribonucleotide catabolic process (GO:0009155)	14	1	.09	+	11.42	0.0841	8.60E-01
purine nucleoside monophosphate catabolic process (GO:0009128)	14	1	.09	+	11.42	0.0841	8.59E-01
pyruvate family amino acid metabolic process (GO:0009078)	14	1	.09	+	11.42	0.0841	8.59E-01
wound healing, spreading of epidermal cells (GO:0035313)	14	1	.09	+	11.42	0.0841	8.58E-01
aspartate family amino acid catabolic process (GO:0009068)	14	1	.09	+	11.42	0.0841	8.57E-01
serotonin metabolic process (GO:0042428)	14	1	.09	+	11.42	0.0841	8.57E-01
peristalsis (GO:0030432)	14	1	.09	+	11.42	0.0841	8.56E-01
stress response to metal ion (GO:0097501)	14	1	.09	+	11.42	0.0841	8.56E-01
neuroinflammatory response (GO:0150076)	56	4	.35	+	11.42	0.00736	4.17E-02
positive regulation of epithelial to mesenchymal transition (GO:0010718)	56	4	.35	+	11.42	0.00739	4.14E-02
negative regulation of platelet-derived growth factor receptor signaling pathway (GO:0010642)	14	1	.09	+	11.42	0.0841	8.55E-01
retinal rod cell development (GO:0046548)	14	1	.09	+	11.42	0.0841	8.55E-01
urate metabolic process (GO:0046415)	14	1	.09	+	11.42	0.0841	8.54E-01
skeletal muscle cell proliferation (GO:0014856)	14	1	.09	+	11.42	0.0841	8.53E-01
mitral valve development (GO:0003174)	14	1	.09	+	11.42	0.0841	8.53E-01
response to disaccharide (GO:0034285)	14	1	.09	+	11.42	0.0841	8.52E-01
regulation of extracellular matrix organization (GO:1903053)	57	4	.36	+	11.22	0.00754	4.26E-02
positive regulation of extracellular matrix organization (GO:1903055)	29	2	.18	+	11.03	0.00754	3.47E-01
response to muscle stretch (GO:0035994)	29	2	.18	+	11.03	0.00754	3.47E-01
substantia nigra development (GO:0021762)	45	3	.28	+	10.66	0.00755	1.56E-01
negative regulation of tissue remodeling (GO:0034104)	30	2	.19	+	10.66	0.00755	3.63E-01
negative regulation of myoblast differentiation (GO:0045662)	30	2	.19	+	10.66	0.00767	3.62E-01
positive regulation of osteoblast proliferation (GO:0033690)	15	1	.09	+	10.66	0.0898	8.99E-01
regulation of systemic arterial blood pressure by circulatory renin-angiotensin (GO:0001991)	15	1	.09	+	10.66	0.0898	8.98E-01
regulation of nuclear-transcribed mRNA poly(A) tail shortening (GO:0060211)	15	1	.09	+	10.66	0.0898	8.98E-01
neutrophil activation involved in immune response (GO:0002283)	15	1	.09	+	10.66	0.0898	8.97E-01
G protein-coupled receptor internalization (GO:0002031)	15	1	.09	+	10.66	0.0898	8.96E-01
epiboly involved in wound healing (GO:0090505)	30	2	.19	+	10.66	0.00771	3.62E-01
medium-chain fatty acid metabolic process (GO:0051791)	15	1	.09	+	10.66	0.0898	8.96E-01
glycosyl compound catabolic process (GO:1901658)	30	2	.19	+	10.66	0.00771	3.61E-01
glutamatergic neuron differentiation (GO:1905962)	30	2	.19	+	10.66	0.00771	3.60E-01
Golgi localization (GO:0051645)	15	1	.09	+	10.66	0.0898	8.95E-01
regulation of amyloid fibril formation (GO:1905906)	15	1	.09	+	10.66	0.0898	8.95E-01
protein hydroxylation (GO:0018126)	15	1	.09	+	10.66	0.0898	8.94E-01
positive regulation of triglyceride metabolic process (GO:0090208)	30	2	.19	+	10.66	0.00774	3.60E-01
wound healing, spreading of cells (GO:0044319)	30	2	.19	+	10.66	0.00788	3.59E-01
negative regulation of stress fiber assembly (GO:0051497)	30	2	.19	+	10.66	0.00788	3.59E-01
regulation of establishment of planar polarity involved in neural tube closure (GO:0090178)	15	1	.09	+	10.66	0.0898	8.94E-01
positive regulation of axon regeneration (GO:0048680)	15	1	.09	+	10.66	0.0898	8.93E-01
epithelial cell-cell adhesion (GO:0090136)	15	1	.09	+	10.66	0.0898	8.92E-01
positive regulation of heat generation (GO:0031652)	15	1	.09	+	10.66	0.0898	8.92E-01
photoreceptor cell outer segment organization (GO:0035845)	15	1	.09	+	10.66	0.0898	8.91E-01
regulation of sulfur metabolic process (GO:0042762)	15	1	.09	+	10.66	0.0898	8.91E-01
intracellular chloride ion homeostasis (GO:0030644)	15	1	.09	+	10.66	0.0898	8.90E-01
nucleoside biosynthetic process (GO:0009163)	15	1	.09	+	10.66	0.0898	8.89E-01
regulation of neuron projection arborization (GO:0150011)	15	1	.09	+	10.66	0.0898	8.89E-01
positive regulation of macrophage derived foam cell differentiation (GO:0010744)	15	1	.09	+	10.66	0.0898	8.88E-01
regulation of extracellular matrix disassembly (GO:0010715)	15	1	.09	+	10.66	0.0898	8.88E-01
positive regulation of phospholipid metabolic process (GO:1903727)	15	1	.09	+	10.66	0.0898	8.87E-01
negative regulation of sprouting angiogenesis (GO:1903671)	15	1	.09	+	10.66	0.0898	8.86E-01
nucleobase-containing small molecule biosynthetic process (GO:0034404)	15	1	.09	+	10.66	0.0898	8.86E-01
intracellular monoatomic anion homeostasis (GO:0030002)	15	1	.09	+	10.66	0.0898	8.85E-01
amino sugar catabolic process (GO:0046348)	15	1	.09	+	10.66	0.0898	8.85E-01
glycoprotein catabolic process (GO:0006516)	31	2	.19	+	10.32	0.00788	3.76E-01
epiboly (GO:0090504)	31	2	.19	+	10.32	0.00804	3.75E-01
regulation of collagen metabolic process (GO:0010712)	62	4	.39	+	10.32	0.00804	5.43E-02
atrioventricular valve development (GO:0003171)	31	2	.19	+	10.32	0.00807	3.75E-01
removal of superoxide radicals (GO:0019430)	16	1	.10	+	10.00	0.0955	9.27E-01
negative regulation of systemic arterial blood pressure (GO:0003085)	32	2	.20	+	10.00	0.00808	3.93E-01
negative regulation of neuroblast proliferation (GO:0007406)	16	1	.10	+	10.00	0.0955	9.27E-01
aldehyde catabolic process (GO:0046185)	16	1	.10	+	10.00	0.0955	9.26E-01
phagocytosis, recognition (GO:0006910)	16	1	.10	+	10.00	0.0955	9.26E-01
regulation of vasculogenesis (GO:2001212)	16	1	.10	+	10.00	0.0955	9.25E-01
negative regulation of glycoprotein metabolic process (GO:1903019)	16	1	.10	+	10.00	0.0955	9.25E-01
negative regulation of mononuclear cell migration (GO:0071676)	32	2	.20	+	10.00	0.00815	3.92E-01
cytoplasm organization (GO:0007028)	16	1	.10	+	10.00	0.0955	9.24E-01
negative regulation of cardiac muscle cell proliferation (GO:0060044)	16	1	.10	+	10.00	0.0955	9.23E-01
retinal bipolar neuron differentiation (GO:0060040)	16	1	.10	+	10.00	0.0955	9.23E-01
microglia differentiation (GO:0014004)	16	1	.10	+	10.00	0.0955	9.22E-01
ovulation from ovarian follicle (GO:0001542)	16	1	.10	+	10.00	0.0955	9.22E-01
negative regulation of interferon-beta production (GO:0032688)	16	1	.10	+	10.00	0.0955	9.21E-01
positive regulation of prostaglandin secretion (GO:0032308)	16	1	.10	+	10.00	0.0955	9.20E-01
lactone metabolic process (GO:1901334)	16	1	.10	+	10.00	0.0955	9.20E-01
regulation of sphingolipid biosynthetic process (GO:0090153)	16	1	.10	+	10.00	0.0955	9.19E-01
positive regulation of neuron projection regeneration (GO:0070572)	16	1	.10	+	10.00	0.0955	9.19E-01
regulation of neurotrophin TRK receptor signaling pathway (GO:0051386)	16	1	.10	+	10.00	0.0955	9.18E-01
G1 to G0 transition (GO:0070314)	16	1	.10	+	10.00	0.0955	9.17E-01
protein homotrimerization (GO:0070207)	16	1	.10	+	10.00	0.0955	9.17E-01
stem cell division (GO:0017145)	32	2	.20	+	10.00	0.00819	3.91E-01
amyloid precursor protein catabolic process (GO:0042987)	16	1	.10	+	10.00	0.0955	9.16E-01
response to glycoprotein (GO:1904587)	16	1	.10	+	10.00	0.0955	9.16E-01
detoxification of inorganic compound (GO:0061687)	16	1	.10	+	10.00	0.0955	9.15E-01
ribonucleoside catabolic process (GO:0042454)	16	1	.10	+	10.00	0.0955	9.15E-01
endocrine hormone secretion (GO:0060986)	16	1	.10	+	10.00	0.0955	9.14E-01
heparin metabolic process (GO:0030202)	16	1	.10	+	10.00	0.0955	9.13E-01
axonal transport of mitochondrion (GO:0019896)	16	1	.10	+	10.00	0.0955	9.13E-01
negative regulation of B cell apoptotic process (GO:0002903)	16	1	.10	+	10.00	0.0955	9.12E-01
regulation of skeletal muscle contraction (GO:0014819)	16	1	.10	+	10.00	0.0955	9.12E-01
eyelid development in camera-type eye (GO:0061029)	16	1	.10	+	10.00	0.0955	9.11E-01
positive regulation of amide metabolic process (GO:0034250)	32	2	.20	+	10.00	0.00819	3.91E-01
response to salt stress (GO:0009651)	33	2	.21	+	9.69	0.0082	4.08E-01
negative regulation of vascular associated smooth muscle cell proliferation (GO:1904706)	33	2	.21	+	9.69	0.00826	4.08E-01
negative regulation of cartilage development (GO:0061037)	33	2	.21	+	9.69	0.00826	4.07E-01
atrial septum morphogenesis (GO:0060413)	17	1	.11	+	9.41	0.101	9.53E-01
regulation of B cell differentiation (GO:0045577)	34	2	.21	+	9.41	0.00826	3.92E-01
suckling behavior (GO:0001967)	17	1	.11	+	9.41	0.101	9.52E-01
positive regulation of cellular senescence (GO:2000774)	17	1	.11	+	9.41	0.101	9.52E-01
positive regulation of receptor recycling (GO:0001921)	17	1	.11	+	9.41	0.101	9.51E-01
proximal tubule development (GO:0072014)	17	1	.11	+	9.41	0.101	9.51E-01
negative regulation of signal transduction by p53 class mediator (GO:1901797)	34	2	.21	+	9.41	0.0083	3.91E-01
lipid import into cell (GO:0140354)	17	1	.11	+	9.41	0.101	9.50E-01
regulation of intrinsic apoptotic signaling pathway in response to DNA damage by p53 class mediator (GO:1902165)	17	1	.11	+	9.41	0.101	9.49E-01
establishment of mitochondrion localization (GO:0051654)	34	2	.21	+	9.41	0.00831	3.91E-01
regulation of fibroblast growth factor receptor signaling pathway (GO:0040036)	34	2	.21	+	9.41	0.00836	3.90E-01
2-oxoglutarate metabolic process (GO:0006103)	17	1	.11	+	9.41	0.101	9.49E-01
regulation of cell-cell adhesion mediated by cadherin (GO:2000047)	17	1	.11	+	9.41	0.101	9.48E-01
positive regulation of T cell receptor signaling pathway (GO:0050862)	17	1	.11	+	9.41	0.101	9.48E-01
primary amino compound metabolic process (GO:1901160)	17	1	.11	+	9.41	0.101	9.47E-01
myelin maintenance (GO:0043217)	17	1	.11	+	9.41	0.101	9.46E-01
very long-chain fatty acid metabolic process (GO:0000038)	34	2	.21	+	9.41	0.00837	3.90E-01
purine-containing compound salvage (GO:0043101)	17	1	.11	+	9.41	0.101	9.46E-01
phospholipid homeostasis (GO:0055091)	17	1	.11	+	9.41	0.101	9.45E-01
motor behavior (GO:0061744)	34	2	.21	+	9.41	0.00854	3.89E-01
deoxyribonucleoside monophosphate catabolic process (GO:0009159)	17	1	.11	+	9.41	0.101	9.45E-01
estrogen receptor signaling pathway (GO:0030520)	17	1	.11	+	9.41	0.101	9.44E-01
protein O-linked mannosylation (GO:0035269)	17	1	.11	+	9.41	0.101	9.43E-01
embryonic hindlimb morphogenesis (GO:0035116)	34	2	.21	+	9.41	0.00859	3.89E-01
chondrocyte differentiation involved in endochondral bone morphogenesis (GO:0003413)	17	1	.11	+	9.41	0.101	9.43E-01
positive regulation of inflammatory response to antigenic stimulus (GO:0002863)	17	1	.11	+	9.41	0.101	9.42E-01
positive regulation of type 2 immune response (GO:0002830)	17	1	.11	+	9.41	0.101	9.42E-01
mammary gland epithelial cell differentiation (GO:0060644)	17	1	.11	+	9.41	0.101	9.41E-01
cardiac left ventricle morphogenesis (GO:0003214)	17	1	.11	+	9.41	0.101	9.41E-01
negative regulation of fatty acid oxidation (GO:0046322)	17	1	.11	+	9.41	0.101	9.40E-01
motor neuron apoptotic process (GO:0097049)	17	1	.11	+	9.41	0.101	9.39E-01
positive regulation of amino acid transport (GO:0051957)	35	2	.22	+	9.14	0.00859	4.07E-01
cellular response to low-density lipoprotein particle stimulus (GO:0071404)	35	2	.22	+	9.14	0.00859	4.07E-01
response to epidermal growth factor (GO:0070849)	70	4	.44	+	9.14	0.00864	7.73E-02
nuclear-transcribed mRNA catabolic process, deadenylation-dependent decay (GO:0000288)	35	2	.22	+	9.14	0.00872	4.06E-01
response to lipoprotein particle (GO:0055094)	35	2	.22	+	9.14	0.00873	4.06E-01
renal sodium ion transport (GO:0003096)	18	1	.11	+	8.89	0.107	9.78E-01
cerebellar granular layer development (GO:0021681)	18	1	.11	+	8.89	0.107	9.77E-01
positive regulation of catecholamine secretion (GO:0033605)	18	1	.11	+	8.89	0.107	9.77E-01
tricarboxylic acid metabolic process (GO:0072350)	18	1	.11	+	8.89	0.107	9.76E-01
mammary gland epithelial cell proliferation (GO:0033598)	18	1	.11	+	8.89	0.107	9.75E-01
synaptic transmission, dopaminergic (GO:0001963)	18	1	.11	+	8.89	0.107	9.75E-01
locomotor rhythm (GO:0045475)	18	1	.11	+	8.89	0.107	9.74E-01
regulation of motor neuron apoptotic process (GO:2000671)	18	1	.11	+	8.89	0.107	9.74E-01
negative regulation of amyloid-beta formation (GO:1902430)	18	1	.11	+	8.89	0.107	9.73E-01
p38MAPK cascade (GO:0038066)	18	1	.11	+	8.89	0.107	9.72E-01
negative regulation of interleukin-17 production (GO:0032700)	18	1	.11	+	8.89	0.107	9.72E-01
establishment of epithelial cell apical/basal polarity (GO:0045198)	18	1	.11	+	8.89	0.107	9.71E-01
astrocyte development (GO:0014002)	36	2	.23	+	8.89	0.00873	4.22E-01
alanine transport (GO:0032328)	18	1	.11	+	8.89	0.107	9.71E-01
N-acetylglucosamine metabolic process (GO:0006044)	18	1	.11	+	8.89	0.107	9.70E-01
negative regulation of actin filament bundle assembly (GO:0032232)	36	2	.23	+	8.89	0.0089	4.21E-01
regulation of heat generation (GO:0031650)	18	1	.11	+	8.89	0.107	9.70E-01
regulation of amyloid-beta clearance (GO:1900221)	18	1	.11	+	8.89	0.107	9.69E-01
positive regulation of receptor clustering (GO:1903911)	18	1	.11	+	8.89	0.107	9.68E-01
fatty acid catabolic process (GO:0009062)	90	5	.56	+	8.89	0.0089	3.10E-02
negative regulation of collagen metabolic process (GO:0010713)	18	1	.11	+	8.89	0.107	9.68E-01
negative regulation of alpha-beta T cell proliferation (GO:0046642)	18	1	.11	+	8.89	0.107	9.67E-01
monocyte differentiation (GO:0030224)	18	1	.11	+	8.89	0.107	9.67E-01
physiological cardiac muscle hypertrophy (GO:0003301)	18	1	.11	+	8.89	0.107	9.66E-01
trophoblast giant cell differentiation (GO:0060707)	18	1	.11	+	8.89	0.107	9.65E-01
maintenance of cell polarity (GO:0030011)	18	1	.11	+	8.89	0.107	9.65E-01
physiological muscle hypertrophy (GO:0003298)	18	1	.11	+	8.89	0.107	9.64E-01
short-term memory (GO:0007614)	18	1	.11	+	8.89	0.107	9.64E-01
plasma lipoprotein particle assembly (GO:0034377)	18	1	.11	+	8.89	0.107	9.63E-01
regulation of T cell cytokine production (GO:0002724)	36	2	.23	+	8.89	0.00892	4.20E-01
cell growth involved in cardiac muscle cell development (GO:0061049)	18	1	.11	+	8.89	0.107	9.63E-01
heterotypic cell-cell adhesion (GO:0034113)	37	2	.23	+	8.64	0.00897	4.39E-01
positive regulation of collagen biosynthetic process (GO:0032967)	37	2	.23	+	8.64	0.00901	4.39E-01
hair follicle morphogenesis (GO:0031069)	37	2	.23	+	8.64	0.00901	4.38E-01
cellular modified amino acid biosynthetic process (GO:0042398)	37	2	.23	+	8.64	0.00901	4.38E-01
pyridine nucleotide biosynthetic process (GO:0019363)	19	1	.12	+	8.42	0.112	1.00E00
nicotinamide nucleotide biosynthetic process (GO:0019359)	19	1	.12	+	8.42	0.112	1.00E00
spinal cord dorsal/ventral patterning (GO:0021513)	19	1	.12	+	8.42	0.112	1.00E00
prepulse inhibition (GO:0060134)	19	1	.12	+	8.42	0.112	1.00E00
phosphatidylserine metabolic process (GO:0006658)	19	1	.12	+	8.42	0.112	9.99E-01
radial glial cell differentiation (GO:0060019)	19	1	.12	+	8.42	0.112	9.99E-01
cellular response to superoxide (GO:0071451)	19	1	.12	+	8.42	0.112	9.98E-01
cellular response to oxygen radical (GO:0071450)	19	1	.12	+	8.42	0.112	9.97E-01
cellular response to parathyroid hormone stimulus (GO:0071374)	19	1	.12	+	8.42	0.112	9.97E-01
negative regulation of nitric oxide biosynthetic process (GO:0045019)	19	1	.12	+	8.42	0.112	9.96E-01
cellular response to zinc ion (GO:0071294)	19	1	.12	+	8.42	0.112	9.96E-01
positive regulation of lymphocyte chemotaxis (GO:0140131)	19	1	.12	+	8.42	0.112	9.95E-01
regulation of prostaglandin secretion (GO:0032306)	19	1	.12	+	8.42	0.112	9.94E-01
regulation of establishment of planar polarity (GO:0090175)	19	1	.12	+	8.42	0.112	9.94E-01
regulation of B cell receptor signaling pathway (GO:0050855)	19	1	.12	+	8.42	0.112	9.93E-01
postsynaptic specialization assembly (GO:0098698)	19	1	.12	+	8.42	0.112	9.93E-01
protein trimerization (GO:0070206)	19	1	.12	+	8.42	0.112	9.92E-01
regulation of membrane lipid metabolic process (GO:1905038)	19	1	.12	+	8.42	0.112	9.92E-01
regulation of response to osmotic stress (GO:0047484)	19	1	.12	+	8.42	0.112	9.91E-01
ribonucleoside monophosphate catabolic process (GO:0009158)	19	1	.12	+	8.42	0.112	9.90E-01
gamma-aminobutyric acid transport (GO:0015812)	19	1	.12	+	8.42	0.112	9.90E-01
negative regulation of nitric oxide metabolic process (GO:1904406)	19	1	.12	+	8.42	0.112	9.89E-01
positive regulation of BMP signaling pathway (GO:0030513)	38	2	.24	+	8.42	0.00901	4.58E-01
long-chain fatty-acyl-CoA metabolic process (GO:0035336)	19	1	.12	+	8.42	0.112	9.89E-01
sequestering of iron ion (GO:0097577)	19	1	.12	+	8.42	0.112	9.88E-01
regulation of type B pancreatic cell proliferation (GO:0061469)	19	1	.12	+	8.42	0.112	9.87E-01
chondroitin sulfate biosynthetic process (GO:0030206)	19	1	.12	+	8.42	0.112	9.87E-01
negative regulation of amyloid precursor protein catabolic process (GO:1902992)	19	1	.12	+	8.42	0.112	9.86E-01
negative regulation of glucose import (GO:0046325)	19	1	.12	+	8.42	0.112	9.86E-01
phosphatidylcholine metabolic process (GO:0046470)	57	3	.36	+	8.42	0.00901	2.37E-01
positive regulation of miRNA transcription (GO:1902895)	57	3	.36	+	8.42	0.00904	2.36E-01
response to progesterone (GO:0032570)	77	4	.48	+	8.31	0.00924	9.79E-02
monocarboxylic acid catabolic process (GO:0072329)	116	6	.73	+	8.27	0.00926	1.44E-02
fatty acid beta-oxidation (GO:0006635)	58	3	.36	+	8.27	0.00928	2.42E-01
collagen fibril organization (GO:0030199)	58	3	.36	+	8.27	0.00949	2.41E-01
heart valve morphogenesis (GO:0003179)	58	3	.36	+	8.27	0.00963	2.40E-01
amide transport (GO:0042886)	155	8	.97	+	8.25	0.00964	1.87E-03
ERK1 and ERK2 cascade (GO:0070371)	59	3	.37	+	8.13	0.00965	2.47E-01
regulation of membrane lipid distribution (GO:0097035)	59	3	.37	+	8.13	0.00981	2.46E-01
modified amino acid transport (GO:0072337)	40	2	.25	+	8.00	0.00983	4.67E-01
regulation of corticosteroid hormone secretion (GO:2000846)	20	1	.13	+	8.00	0.118	1.00E00
NADP metabolic process (GO:0006739)	40	2	.25	+	8.00	0.01	4.66E-01
angiotensin-activated signaling pathway (GO:0038166)	20	1	.13	+	8.00	0.118	1.00E00
cerebrospinal fluid circulation (GO:0090660)	20	1	.13	+	8.00	0.118	1.00E00
positive regulation by host of viral process (GO:0044794)	20	1	.13	+	8.00	0.118	1.00E00
cellular response to lipoprotein particle stimulus (GO:0071402)	40	2	.25	+	8.00	0.0103	4.66E-01
cellular extravasation (GO:0045123)	40	2	.25	+	8.00	0.0103	4.65E-01
negative regulation of interleukin-10 production (GO:0032693)	20	1	.13	+	8.00	0.118	1.00E00
regulation of mitochondrial membrane permeability involved in apoptotic process (GO:1902108)	20	1	.13	+	8.00	0.118	1.00E00
cellular response to epidermal growth factor stimulus (GO:0071364)	60	3	.38	+	8.00	0.0103	2.26E-01
response to misfolded protein (GO:0051788)	20	1	.13	+	8.00	0.118	1.00E00
glycosyl compound biosynthetic process (GO:1901659)	20	1	.13	+	8.00	0.118	1.00E00
positive regulation of amyloid-beta formation (GO:1902004)	20	1	.13	+	8.00	0.118	1.00E00
negative regulation of astrocyte differentiation (GO:0048712)	20	1	.13	+	8.00	0.118	1.00E00
cellular response to leptin stimulus (GO:0044320)	20	1	.13	+	8.00	0.118	1.00E00
positive regulation of synaptic transmission, GABAergic (GO:0032230)	20	1	.13	+	8.00	0.118	1.00E00
regulation of DNA damage response, signal transduction by p53 class mediator (GO:0043516)	40	2	.25	+	8.00	0.0103	4.65E-01
amyloid-beta metabolic process (GO:0050435)	20	1	.13	+	8.00	0.118	1.00E00
non-canonical Wnt signaling pathway (GO:0035567)	40	2	.25	+	8.00	0.0104	4.64E-01
acid secretion (GO:0046717)	40	2	.25	+	8.00	0.0104	4.64E-01
negative regulation of vasoconstriction (GO:0045906)	20	1	.13	+	8.00	0.118	1.00E00
positive regulation of extrinsic apoptotic signaling pathway (GO:2001238)	61	3	.38	+	7.87	0.0104	2.35E-01
positive regulation of organic acid transport (GO:0032892)	61	3	.38	+	7.87	0.0104	2.35E-01
roof of mouth development (GO:0060021)	102	5	.64	+	7.84	0.0105	4.32E-02
cellular response to hypoxia (GO:0071456)	204	10	1.28	+	7.84	0.0106	3.51E-04
superoxide metabolic process (GO:0006801)	41	2	.26	+	7.80	0.0106	4.79E-01
mitotic G2 DNA damage checkpoint signaling (GO:0007095)	41	2	.26	+	7.80	0.0106	4.79E-01
vasculogenesis (GO:0001570)	82	4	.51	+	7.80	0.0106	1.14E-01
renal absorption (GO:0070293)	41	2	.26	+	7.80	0.0106	4.78E-01
osteoblast differentiation (GO:0001649)	124	6	.78	+	7.74	0.0106	1.90E-02
regulation of epithelial to mesenchymal transition (GO:0010717)	104	5	.65	+	7.69	0.0108	4.58E-02
cellular response to reactive oxygen species (GO:0034614)	188	9	1.18	+	7.66	0.0111	1.05E-03
glomerular filtration (GO:0003094)	21	1	.13	+	7.62	0.123	1.00E00
regulation of systemic arterial blood pressure by hormone (GO:0001990)	42	2	.26	+	7.62	0.0112	4.95E-01
spinal cord patterning (GO:0021511)	21	1	.13	+	7.62	0.123	1.00E00
regulation of CD8-positive, alpha-beta T cell activation (GO:2001185)	21	1	.13	+	7.62	0.123	1.00E00
Fc receptor signaling pathway (GO:0038093)	21	1	.13	+	7.62	0.123	1.00E00
regulation of norepinephrine secretion (GO:0014061)	21	1	.13	+	7.62	0.123	1.00E00
cell migration involved in sprouting angiogenesis (GO:0002042)	21	1	.13	+	7.62	0.123	1.00E00
glycogen biosynthetic process (GO:0005978)	21	1	.13	+	7.62	0.123	1.00E00
regulation of interleukin-17 production (GO:0032660)	42	2	.26	+	7.62	0.0112	4.95E-01
peptidyl-S-diacylglycerol-L-cysteine biosynthetic process from peptidyl-cysteine (GO:0018231)	21	1	.13	+	7.62	0.123	1.00E00
peptidyl-L-cysteine S-palmitoylation (GO:0018230)	21	1	.13	+	7.62	0.123	1.00E00
epidermis morphogenesis (GO:0048730)	42	2	.26	+	7.62	0.0113	4.94E-01
myoblast proliferation (GO:0051450)	21	1	.13	+	7.62	0.123	1.00E00
leukocyte tethering or rolling (GO:0050901)	21	1	.13	+	7.62	0.123	1.00E00
regulation of inclusion body assembly (GO:0090083)	21	1	.13	+	7.62	0.123	1.00E00
positive regulation of vascular endothelial cell proliferation (GO:1905564)	21	1	.13	+	7.62	0.123	1.00E00
excitatory synapse assembly (GO:1904861)	21	1	.13	+	7.62	0.123	1.00E00
glucan biosynthetic process (GO:0009250)	21	1	.13	+	7.62	0.123	1.00E00
nucleoside catabolic process (GO:0009164)	21	1	.13	+	7.62	0.123	1.00E00
purine deoxyribonucleotide metabolic process (GO:0009151)	21	1	.13	+	7.62	0.123	1.00E00
aspartate transmembrane transport (GO:0015810)	21	1	.13	+	7.62	0.123	1.00E00
basic amino acid transport (GO:0015802)	21	1	.13	+	7.62	0.123	1.00E00
regulation of amino acid import across plasma membrane (GO:0010958)	21	1	.13	+	7.62	0.123	1.00E00
aspartate family amino acid metabolic process (GO:0009066)	42	2	.26	+	7.62	0.0114	4.94E-01
regulation of amino acid transmembrane transport (GO:1903789)	21	1	.13	+	7.62	0.123	1.00E00
dendritic spine morphogenesis (GO:0060997)	21	1	.13	+	7.62	0.123	1.00E00
cellular response to interleukin-17 (GO:0097398)	21	1	.13	+	7.62	0.123	1.00E00
vascular associated smooth muscle contraction (GO:0014829)	21	1	.13	+	7.62	0.123	1.00E00
regulation of hydrogen peroxide metabolic process (GO:0010310)	21	1	.13	+	7.62	0.123	1.00E00
regulation of myoblast differentiation (GO:0045661)	63	3	.39	+	7.62	0.0114	2.47E-01
alpha-amino acid biosynthetic process (GO:1901607)	63	3	.39	+	7.62	0.0114	2.47E-01
positive regulation of miRNA metabolic process (GO:2000630)	64	3	.40	+	7.50	0.0114	2.54E-01
muscle cell proliferation (GO:0033002)	64	3	.40	+	7.50	0.0116	2.53E-01
cellular response to vascular endothelial growth factor stimulus (GO:0035924)	43	2	.27	+	7.44	0.0116	5.08E-01
cellular response to decreased oxygen levels (GO:0036294)	215	10	1.34	+	7.44	0.0116	5.11E-04
sulfur compound transport (GO:0072348)	65	3	.41	+	7.38	0.0116	2.61E-01
macrophage activation (GO:0042116)	65	3	.41	+	7.38	0.0116	2.60E-01
regulation of amide metabolic process (GO:0034248)	65	3	.41	+	7.38	0.0117	2.60E-01
trachea development (GO:0060438)	22	1	.14	+	7.27	0.129	1.00E00
definitive hemopoiesis (GO:0060216)	22	1	.14	+	7.27	0.129	1.00E00
protein-lipid complex assembly (GO:0065005)	22	1	.14	+	7.27	0.129	1.00E00
podocyte differentiation (GO:0072112)	22	1	.14	+	7.27	0.129	1.00E00
phosphatidic acid biosynthetic process (GO:0006654)	22	1	.14	+	7.27	0.129	1.00E00
negative regulation of intrinsic apoptotic signaling pathway by p53 class mediator (GO:1902254)	22	1	.14	+	7.27	0.129	1.00E00
negative regulation of endoplasmic reticulum stress-induced intrinsic apoptotic signaling pathway (GO:1902236)	22	1	.14	+	7.27	0.129	1.00E00
desensitization of G protein-coupled receptor signaling pathway (GO:0002029)	22	1	.14	+	7.27	0.129	1.00E00
demethylation (GO:0070988)	22	1	.14	+	7.27	0.129	1.00E00
fatty acid derivative catabolic process (GO:1901569)	22	1	.14	+	7.27	0.129	1.00E00
peptidyl-cysteine modification (GO:0018198)	22	1	.14	+	7.27	0.129	1.00E00
positive regulation of icosanoid secretion (GO:0032305)	22	1	.14	+	7.27	0.129	1.00E00
amino sugar metabolic process (GO:0006040)	44	2	.28	+	7.27	0.0117	5.00E-01
chaperone-mediated protein complex assembly (GO:0051131)	22	1	.14	+	7.27	0.129	1.00E00
retinoic acid receptor signaling pathway (GO:0048384)	22	1	.14	+	7.27	0.129	1.00E00
response to superoxide (GO:0000303)	22	1	.14	+	7.27	0.129	1.00E00
plasma membrane phospholipid scrambling (GO:0017121)	22	1	.14	+	7.27	0.129	1.00E00
long-chain fatty acid biosynthetic process (GO:0042759)	22	1	.14	+	7.27	0.129	1.00E00
ovulation (GO:0030728)	22	1	.14	+	7.27	0.129	1.00E00
stress fiber assembly (GO:0043149)	22	1	.14	+	7.27	0.129	1.00E00
negative regulation of vascular permeability (GO:0043116)	22	1	.14	+	7.27	0.129	1.00E00
nucleotide-sugar biosynthetic process (GO:0009226)	22	1	.14	+	7.27	0.129	1.00E00
phosphate ion homeostasis (GO:0055062)	22	1	.14	+	7.27	0.129	1.00E00
vitamin transmembrane transport (GO:0035461)	22	1	.14	+	7.27	0.129	1.00E00
nucleoside monophosphate catabolic process (GO:0009125)	22	1	.14	+	7.27	0.129	1.00E00
negative regulation of hippo signaling (GO:0035331)	22	1	.14	+	7.27	0.129	1.00E00
protein mannosylation (GO:0035268)	22	1	.14	+	7.27	0.129	1.00E00
renal filtration cell differentiation (GO:0061318)	22	1	.14	+	7.27	0.129	1.00E00
response to stimulus involved in regulation of muscle adaptation (GO:0014874)	22	1	.14	+	7.27	0.129	1.00E00
contractile actin filament bundle assembly (GO:0030038)	22	1	.14	+	7.27	0.129	1.00E00
regulation of oxidative stress-induced neuron intrinsic apoptotic signaling pathway (GO:1903376)	22	1	.14	+	7.27	0.129	1.00E00
negative regulation of amide metabolic process (GO:0034249)	22	1	.14	+	7.27	0.129	1.00E00
response to fibroblast growth factor (GO:0071774)	111	5	.69	+	7.20	0.0117	5.81E-02
positive regulation of lipid biosynthetic process (GO:0046889)	112	5	.70	+	7.14	0.0117	5.98E-02
transforming growth factor beta receptor signaling pathway (GO:0007179)	90	4	.56	+	7.11	0.0118	1.42E-01
cell surface receptor signaling pathway via STAT (GO:0097696)	45	2	.28	+	7.11	0.012	5.18E-01
hindlimb morphogenesis (GO:0035137)	45	2	.28	+	7.11	0.012	5.17E-01
negative regulation of response to endoplasmic reticulum stress (GO:1903573)	45	2	.28	+	7.11	0.012	5.16E-01
inner ear receptor cell development (GO:0060119)	68	3	.43	+	7.06	0.0121	2.78E-01
positive regulation of cell adhesion mediated by integrin (GO:0033630)	23	1	.14	+	6.95	0.134	1.00E00
acrosome reaction (GO:0007340)	23	1	.14	+	6.95	0.134	1.00E00
glomerular epithelial cell differentiation (GO:0072311)	23	1	.14	+	6.95	0.134	1.00E00
IMP metabolic process (GO:0046040)	23	1	.14	+	6.95	0.134	1.00E00
negative regulation of glial cell proliferation (GO:0060253)	23	1	.14	+	6.95	0.134	1.00E00
negative regulation of purine nucleotide catabolic process (GO:0033122)	23	1	.14	+	6.95	0.134	1.00E00
cartilage condensation (GO:0001502)	23	1	.14	+	6.95	0.134	1.00E00
cellular response to copper ion (GO:0071280)	23	1	.14	+	6.95	0.134	1.00E00
positive regulation of branching involved in ureteric bud morphogenesis (GO:0090190)	23	1	.14	+	6.95	0.134	1.00E00
stress-activated MAPK cascade (GO:0051403)	23	1	.14	+	6.95	0.134	1.00E00
negative regulation of chemotaxis (GO:0050922)	46	2	.29	+	6.95	0.0121	5.34E-01
embryonic axis specification (GO:0000578)	46	2	.29	+	6.95	0.0121	5.34E-01
regulation of lipopolysaccharide-mediated signaling pathway (GO:0031664)	23	1	.14	+	6.95	0.134	1.00E00
response to gravity (GO:0009629)	23	1	.14	+	6.95	0.134	1.00E00
postsynapse assembly (GO:0099068)	23	1	.14	+	6.95	0.134	1.00E00
response to oxygen radical (GO:0000305)	23	1	.14	+	6.95	0.134	1.00E00
polarized epithelial cell differentiation (GO:0030859)	23	1	.14	+	6.95	0.134	1.00E00
positive regulation of vascular associated smooth muscle cell proliferation (GO:1904707)	46	2	.29	+	6.95	0.0122	5.33E-01
negative regulation of nucleotide catabolic process (GO:0030812)	23	1	.14	+	6.95	0.134	1.00E00
negative regulation of steroid biosynthetic process (GO:0010894)	23	1	.14	+	6.95	0.134	1.00E00
mannosylation (GO:0097502)	23	1	.14	+	6.95	0.134	1.00E00
glycoside metabolic process (GO:0016137)	23	1	.14	+	6.95	0.134	1.00E00
negative regulation of glucose transmembrane transport (GO:0010829)	23	1	.14	+	6.95	0.134	1.00E00
regulation of macrophage derived foam cell differentiation (GO:0010743)	23	1	.14	+	6.95	0.134	1.00E00
establishment of apical/basal cell polarity (GO:0035089)	23	1	.14	+	6.95	0.134	1.00E00
adaptation of signaling pathway (GO:0023058)	23	1	.14	+	6.95	0.134	1.00E00
regulation of B cell apoptotic process (GO:0002902)	23	1	.14	+	6.95	0.134	1.00E00
phasic smooth muscle contraction (GO:0014821)	23	1	.14	+	6.95	0.134	1.00E00
negative adaptation of signaling pathway (GO:0022401)	23	1	.14	+	6.95	0.134	1.00E00
positive regulation of amyloid precursor protein catabolic process (GO:1902993)	23	1	.14	+	6.95	0.134	1.00E00
glucose import (GO:0046323)	23	1	.14	+	6.95	0.134	1.00E00
retrograde axonal transport (GO:0008090)	23	1	.14	+	6.95	0.134	1.00E00
negative regulation of glycolytic process (GO:0045820)	23	1	.14	+	6.95	0.134	1.00E00
heart valve development (GO:0003170)	69	3	.43	+	6.95	0.0123	2.83E-01
pyridine-containing compound biosynthetic process (GO:0072525)	23	1	.14	+	6.95	0.134	1.00E00
skeletal muscle cell differentiation (GO:0035914)	70	3	.44	+	6.85	0.0123	2.92E-01
cellular response to oxygen levels (GO:0071453)	234	10	1.46	+	6.83	0.0123	8.50E-04
skeletal muscle tissue regeneration (GO:0043403)	47	2	.29	+	6.81	0.0123	5.48E-01
protein localization to lysosome (GO:0061462)	47	2	.29	+	6.81	0.0124	5.47E-01
proteinogenic amino acid catabolic process (GO:0170040)	71	3	.44	+	6.76	0.0124	3.02E-01
ventricular septum morphogenesis (GO:0060412)	48	2	.30	+	6.66	0.0125	5.65E-01
positive regulation of regulatory T cell differentiation (GO:0045591)	24	1	.15	+	6.66	0.14	1.00E00
metanephric nephron tubule development (GO:0072234)	24	1	.15	+	6.66	0.14	1.00E00
positive regulation of stem cell differentiation (GO:2000738)	24	1	.15	+	6.66	0.14	1.00E00
retinal rod cell differentiation (GO:0060221)	24	1	.15	+	6.66	0.14	1.00E00
positive regulation of nitric oxide biosynthetic process (GO:0045429)	48	2	.30	+	6.66	0.0125	5.65E-01
phospholipid translocation (GO:0045332)	48	2	.30	+	6.66	0.0125	5.64E-01
viral release from host cell (GO:0019076)	24	1	.15	+	6.66	0.14	1.00E00
positive regulation of purine nucleotide catabolic process (GO:0033123)	24	1	.15	+	6.66	0.14	1.00E00
negative regulation of myeloid cell apoptotic process (GO:0033033)	24	1	.15	+	6.66	0.14	1.00E00
neural nucleus development (GO:0048857)	72	3	.45	+	6.66	0.0125	3.10E-01
regulation of fatty acid beta-oxidation (GO:0031998)	24	1	.15	+	6.66	0.14	1.00E00
gluconeogenesis (GO:0006094)	48	2	.30	+	6.66	0.0125	5.63E-01
regulation of renal system process (GO:0098801)	24	1	.15	+	6.66	0.14	1.00E00
regulation of macrophage migration (GO:1905521)	48	2	.30	+	6.66	0.0125	5.63E-01
smooth muscle cell differentiation (GO:0051145)	48	2	.30	+	6.66	0.0125	5.62E-01
chondroitin sulfate proteoglycan biosynthetic process (GO:0050650)	24	1	.15	+	6.66	0.14	1.00E00
exit from host cell (GO:0035891)	24	1	.15	+	6.66	0.14	1.00E00
positive regulation of B cell proliferation (GO:0030890)	48	2	.30	+	6.66	0.0125	5.62E-01
positive regulation of nucleotide catabolic process (GO:0030813)	24	1	.15	+	6.66	0.14	1.00E00
mitochondrion transport along microtubule (GO:0047497)	24	1	.15	+	6.66	0.14	1.00E00
leukocyte adhesion to vascular endothelial cell (GO:0061756)	24	1	.15	+	6.66	0.14	1.00E00
chloride ion homeostasis (GO:0055064)	24	1	.15	+	6.66	0.14	1.00E00
amino acid biosynthetic process (GO:0008652)	72	3	.45	+	6.66	0.0125	3.09E-01
negative regulation of cytokine production involved in inflammatory response (GO:1900016)	24	1	.15	+	6.66	0.14	1.00E00
middle ear morphogenesis (GO:0042474)	24	1	.15	+	6.66	0.14	1.00E00
regulation of protein kinase A signaling (GO:0010738)	24	1	.15	+	6.66	0.14	1.00E00
response to interleukin-17 (GO:0097396)	24	1	.15	+	6.66	0.14	1.00E00
establishment of mitochondrion localization, microtubule-mediated (GO:0034643)	24	1	.15	+	6.66	0.14	1.00E00
growth plate cartilage development (GO:0003417)	24	1	.15	+	6.66	0.14	1.00E00
renal filtration (GO:0097205)	24	1	.15	+	6.66	0.14	1.00E00
atrial septum development (GO:0003283)	24	1	.15	+	6.66	0.14	1.00E00
endocardial cushion formation (GO:0003272)	24	1	.15	+	6.66	0.14	1.00E00
positive regulation of glycolytic process (GO:0045821)	24	1	.15	+	6.66	0.14	1.00E00
apoptotic process involved in morphogenesis (GO:0060561)	24	1	.15	+	6.66	0.14	1.00E00
hair follicle development (GO:0001942)	97	4	.61	+	6.60	0.0125	1.69E-01
response to corticosterone (GO:0051412)	49	2	.31	+	6.53	0.0125	5.61E-01
vitamin transport (GO:0051180)	49	2	.31	+	6.53	0.0125	5.61E-01
neuron projection regeneration (GO:0031102)	49	2	.31	+	6.53	0.0125	5.60E-01
osteoclast differentiation (GO:0030316)	74	3	.46	+	6.48	0.0125	3.26E-01
regulation of cartilage development (GO:0061035)	74	3	.46	+	6.48	0.0125	3.26E-01
placenta development (GO:0001890)	198	8	1.24	+	6.46	0.0125	7.40E-03
regulation of cholesterol biosynthetic process (GO:0045540)	25	1	.16	+	6.40	0.145	1.00E00
auditory receptor cell stereocilium organization (GO:0060088)	25	1	.16	+	6.40	0.145	1.00E00
glutamine metabolic process (GO:0006541)	25	1	.16	+	6.40	0.145	1.00E00
prostaglandin biosynthetic process (GO:0001516)	25	1	.16	+	6.40	0.145	1.00E00
negative regulation of chemokine production (GO:0032682)	25	1	.16	+	6.40	0.145	1.00E00
positive regulation of endothelial cell apoptotic process (GO:2000353)	25	1	.16	+	6.40	0.145	1.00E00
cellular response to estrogen stimulus (GO:0071391)	25	1	.16	+	6.40	0.145	1.00E00
transcytosis (GO:0045056)	25	1	.16	+	6.40	0.145	1.00E00
response to parathyroid hormone (GO:0071107)	25	1	.16	+	6.40	0.145	1.00E00
regulation of sterol biosynthetic process (GO:0106118)	25	1	.16	+	6.40	0.145	1.00E00
regulation of branching involved in ureteric bud morphogenesis (GO:0090189)	25	1	.16	+	6.40	0.145	1.00E00
positive regulation of antigen receptor-mediated signaling pathway (GO:0050857)	25	1	.16	+	6.40	0.145	1.00E00
cell aggregation (GO:0098743)	25	1	.16	+	6.40	0.145	1.00E00
catechol-containing compound biosynthetic process (GO:0009713)	25	1	.16	+	6.40	0.145	1.00E00
negative regulation of phagocytosis (GO:0050765)	25	1	.16	+	6.40	0.145	1.00E00
regulation of response to food (GO:0032095)	25	1	.16	+	6.40	0.145	1.00E00
detection of external biotic stimulus (GO:0098581)	25	1	.16	+	6.40	0.145	1.00E00
regulation of cyclin-dependent protein serine/threonine kinase activity (GO:0000079)	25	1	.16	+	6.40	0.145	1.00E00
positive regulation of nitric oxide metabolic process (GO:1904407)	50	2	.31	+	6.40	0.0125	5.76E-01
branched-chain amino acid metabolic process (GO:0009081)	25	1	.16	+	6.40	0.145	1.00E00
glutamine family amino acid catabolic process (GO:0009065)	25	1	.16	+	6.40	0.145	1.00E00
catecholamine biosynthetic process (GO:0042423)	25	1	.16	+	6.40	0.145	1.00E00
regulation of alpha-beta T cell proliferation (GO:0046640)	50	2	.31	+	6.40	0.0125	5.76E-01
nucleobase-containing small molecule catabolic process (GO:0034656)	25	1	.16	+	6.40	0.145	1.00E00
positive regulation of Ras protein signal transduction (GO:0046579)	25	1	.16	+	6.40	0.145	1.00E00
regulation of cyclin-dependent protein kinase activity (GO:1904029)	25	1	.16	+	6.40	0.145	1.00E00
prostanoid biosynthetic process (GO:0046457)	25	1	.16	+	6.40	0.145	1.00E00
establishment of monopolar cell polarity (GO:0061162)	25	1	.16	+	6.40	0.145	1.00E00
negative regulation of steroid metabolic process (GO:0045939)	25	1	.16	+	6.40	0.145	1.00E00
negative regulation of leukocyte migration (GO:0002686)	50	2	.31	+	6.40	0.0125	5.75E-01
regulation of nitric oxide biosynthetic process (GO:0045428)	75	3	.47	+	6.40	0.0125	3.34E-01
non-proteinogenic amino acid metabolic process (GO:0170041)	75	3	.47	+	6.40	0.0125	3.33E-01
L-amino acid catabolic process (GO:0170035)	75	3	.47	+	6.40	0.0125	3.33E-01
positive regulation of smooth muscle cell migration (GO:0014911)	75	3	.47	+	6.40	0.0125	3.32E-01
positive regulation of myeloid leukocyte differentiation (GO:0002763)	75	3	.47	+	6.40	0.0125	3.31E-01
Notch signaling pathway (GO:0007219)	126	5	.79	+	6.35	0.0125	8.72E-02
positive regulation of endothelial cell proliferation (GO:0001938)	101	4	.63	+	6.33	0.0125	1.86E-01
positive regulation of cold-induced thermogenesis (GO:0120162)	101	4	.63	+	6.33	0.0125	1.85E-01
peptide transport (GO:0015833)	101	4	.63	+	6.33	0.0125	1.85E-01
hair cycle process (GO:0022405)	101	4	.63	+	6.33	0.0125	1.84E-01
molting cycle process (GO:0022404)	101	4	.63	+	6.33	0.0125	1.84E-01
positive regulation of osteoblast differentiation (GO:0045669)	76	3	.48	+	6.31	0.0125	3.38E-01
organic acid catabolic process (GO:0016054)	228	9	1.43	+	6.31	0.0125	3.61E-03
carboxylic acid catabolic process (GO:0046395)	228	9	1.43	+	6.31	0.0125	3.55E-03
regulation of systemic arterial blood pressure (GO:0003073)	127	5	.79	+	6.30	0.0125	8.94E-02
positive regulation of DNA replication (GO:0045740)	51	2	.32	+	6.27	0.0125	5.94E-01
hexose biosynthetic process (GO:0019319)	51	2	.32	+	6.27	0.0125	5.93E-01
morphogenesis of a polarized epithelium (GO:0001738)	51	2	.32	+	6.27	0.0125	5.93E-01
cellular response to fibroblast growth factor stimulus (GO:0044344)	102	4	.64	+	6.27	0.0125	1.86E-01
platelet aggregation (GO:0070527)	51	2	.32	+	6.27	0.0125	5.92E-01
regulation of miRNA transcription (GO:1902893)	77	3	.48	+	6.23	0.0125	3.22E-01
negative regulation of cellular response to growth factor stimulus (GO:0090288)	103	4	.64	+	6.21	0.0129	1.91E-01
cellular response to transforming growth factor beta stimulus (GO:0071560)	181	7	1.13	+	6.19	0.0129	2.08E-02
positive regulation of systemic arterial blood pressure (GO:0003084)	26	1	.16	+	6.15	0.151	1.00E00
regulation of systemic arterial blood pressure mediated by a chemical signal (GO:0003044)	52	2	.33	+	6.15	0.0129	6.10E-01
cardiac epithelial to mesenchymal transition (GO:0060317)	26	1	.16	+	6.15	0.151	1.00E00
negative regulation of cellular senescence (GO:2000773)	26	1	.16	+	6.15	0.151	1.00E00
release of cytochrome c from mitochondria (GO:0001836)	26	1	.16	+	6.15	0.151	1.00E00
trophectodermal cell differentiation (GO:0001829)	26	1	.16	+	6.15	0.151	1.00E00
positive regulation of superoxide anion generation (GO:0032930)	26	1	.16	+	6.15	0.151	1.00E00
Sertoli cell development (GO:0060009)	26	1	.16	+	6.15	0.151	1.00E00
membrane protein ectodomain proteolysis (GO:0006509)	26	1	.16	+	6.15	0.151	1.00E00
positive regulation of interleukin-17 production (GO:0032740)	26	1	.16	+	6.15	0.151	1.00E00
cellular response to vitamin D (GO:0071305)	26	1	.16	+	6.15	0.151	1.00E00
astrocyte differentiation (GO:0048708)	78	3	.49	+	6.15	0.0129	3.31E-01
glucosamine-containing compound metabolic process (GO:1901071)	26	1	.16	+	6.15	0.151	1.00E00
regulation of membrane protein ectodomain proteolysis (GO:0051043)	26	1	.16	+	6.15	0.151	1.00E00
regulation of excitatory synapse assembly (GO:1904889)	26	1	.16	+	6.15	0.151	1.00E00
response to cold (GO:0009409)	52	2	.33	+	6.15	0.0131	6.09E-01
positive regulation of vascular associated smooth muscle cell migration (GO:1904754)	26	1	.16	+	6.15	0.151	1.00E00
regulation of vascular associated smooth muscle cell proliferation (GO:1904705)	78	3	.49	+	6.15	0.0131	3.30E-01
deoxyribonucleotide catabolic process (GO:0009264)	26	1	.16	+	6.15	0.151	1.00E00
monoatomic anion homeostasis (GO:0055081)	26	1	.16	+	6.15	0.151	1.00E00
regulation of glial cell migration (GO:1903975)	26	1	.16	+	6.15	0.151	1.00E00
C4-dicarboxylate transport (GO:0015740)	26	1	.16	+	6.15	0.151	1.00E00
establishment or maintenance of monopolar cell polarity (GO:0061339)	26	1	.16	+	6.15	0.151	1.00E00
negative regulation of receptor signaling pathway via JAK-STAT (GO:0046426)	26	1	.16	+	6.15	0.151	1.00E00
ammonium ion metabolic process (GO:0097164)	26	1	.16	+	6.15	0.151	1.00E00
deoxyribose phosphate catabolic process (GO:0046386)	26	1	.16	+	6.15	0.151	1.00E00
positive regulation of T cell cytokine production (GO:0002726)	26	1	.16	+	6.15	0.151	1.00E00
regulation of nitric oxide metabolic process (GO:0080164)	78	3	.49	+	6.15	0.0131	3.30E-01
negative regulation of ERK1 and ERK2 cascade (GO:0070373)	79	3	.49	+	6.07	0.0131	3.36E-01
lipid translocation (GO:0034204)	53	2	.33	+	6.04	0.0132	6.02E-01
regulation of cellular senescence (GO:2000772)	53	2	.33	+	6.04	0.0132	6.01E-01
regulation of triglyceride metabolic process (GO:0090207)	53	2	.33	+	6.04	0.0132	6.01E-01
muscle tissue morphogenesis (GO:0060415)	80	3	.50	+	6.00	0.0132	3.43E-01
cardiac septum morphogenesis (GO:0060411)	80	3	.50	+	6.00	0.0134	3.43E-01
positive regulation of fibroblast proliferation (GO:0048146)	80	3	.50	+	6.00	0.0134	3.42E-01
endothelium development (GO:0003158)	107	4	.67	+	5.98	0.0135	2.10E-01
regulation of bicellular tight junction assembly (GO:2000810)	27	1	.17	+	5.92	0.156	1.00E00
cellular response to catecholamine stimulus (GO:0071870)	54	2	.34	+	5.92	0.0135	6.17E-01
metanephric nephron epithelium development (GO:0072243)	27	1	.17	+	5.92	0.156	1.00E00
negative regulation of stem cell proliferation (GO:2000647)	27	1	.17	+	5.92	0.156	1.00E00
regulation of collagen biosynthetic process (GO:0032965)	54	2	.34	+	5.92	0.0135	6.16E-01
protein targeting to lysosome (GO:0006622)	27	1	.17	+	5.92	0.156	1.00E00
establishment of planar polarity (GO:0001736)	27	1	.17	+	5.92	0.156	1.00E00
glomerular epithelium development (GO:0072010)	27	1	.17	+	5.92	0.156	1.00E00
positive regulation of interleukin-4 production (GO:0032753)	27	1	.17	+	5.92	0.156	1.00E00
ganglioside metabolic process (GO:0001573)	27	1	.17	+	5.92	0.156	1.00E00
positive regulation of fatty acid transport (GO:2000193)	27	1	.17	+	5.92	0.156	1.00E00
negative regulation of neuron apoptotic process (GO:0043524)	216	8	1.35	+	5.92	0.0137	1.12E-02
mitochondrion distribution (GO:0048311)	27	1	.17	+	5.92	0.156	1.00E00
vascular associated smooth muscle cell differentiation (GO:0035886)	27	1	.17	+	5.92	0.156	1.00E00
T cell costimulation (GO:0031295)	27	1	.17	+	5.92	0.156	1.00E00
cardiac muscle tissue growth (GO:0055017)	54	2	.34	+	5.92	0.0139	6.16E-01
indole-containing compound metabolic process (GO:0042430)	27	1	.17	+	5.92	0.156	1.00E00
fibroblast migration (GO:0010761)	27	1	.17	+	5.92	0.156	1.00E00
positive regulation of cardiac muscle cell apoptotic process (GO:0010666)	27	1	.17	+	5.92	0.156	1.00E00
chondroitin sulfate metabolic process (GO:0030204)	27	1	.17	+	5.92	0.156	1.00E00
phosphatidic acid metabolic process (GO:0046473)	27	1	.17	+	5.92	0.156	1.00E00
negative regulation of JNK cascade (GO:0046329)	27	1	.17	+	5.92	0.156	1.00E00
negative regulation of regulated secretory pathway (GO:1903306)	27	1	.17	+	5.92	0.156	1.00E00
myoblast fusion (GO:0007520)	27	1	.17	+	5.92	0.156	1.00E00
hair cycle (GO:0042633)	109	4	.68	+	5.87	0.0139	2.21E-01
amino acid catabolic process (GO:0009063)	109	4	.68	+	5.87	0.0139	2.21E-01
molting cycle (GO:0042303)	109	4	.68	+	5.87	0.0139	2.20E-01
response to transforming growth factor beta (GO:0071559)	191	7	1.19	+	5.86	0.0139	2.74E-02
regulation of chondrocyte differentiation (GO:0032330)	55	2	.34	+	5.82	0.0139	6.32E-01
positive regulation of biomineral tissue development (GO:0070169)	55	2	.34	+	5.82	0.0141	6.31E-01
regulation of mitochondrial membrane permeability (GO:0046902)	55	2	.34	+	5.82	0.0141	6.31E-01
cellular response to angiotensin (GO:1904385)	55	2	.34	+	5.82	0.0143	6.30E-01
renal system process (GO:0003014)	138	5	.86	+	5.79	0.0144	1.14E-01
fatty acid oxidation (GO:0019395)	83	3	.52	+	5.78	0.0147	3.63E-01
ventricular septum development (GO:0003281)	83	3	.52	+	5.78	0.0147	3.62E-01
pyruvate metabolic process (GO:0006090)	111	4	.69	+	5.76	0.0147	2.28E-01
positive regulation of epidermal growth factor receptor signaling pathway (GO:0045742)	28	1	.18	+	5.71	0.161	1.00E00
positive regulation of fatty acid biosynthetic process (GO:0045723)	28	1	.18	+	5.71	0.161	1.00E00
renal system process involved in regulation of systemic arterial blood pressure (GO:0003071)	28	1	.18	+	5.71	0.161	1.00E00
intracellular sodium ion homeostasis (GO:0006883)	28	1	.18	+	5.71	0.161	1.00E00
cellular response to monoamine stimulus (GO:0071868)	56	2	.35	+	5.71	0.0149	6.46E-01
neutrophil mediated immunity (GO:0002446)	28	1	.18	+	5.71	0.161	1.00E00
establishment of tissue polarity (GO:0007164)	28	1	.18	+	5.71	0.161	1.00E00
metanephric tubule development (GO:0072170)	28	1	.18	+	5.71	0.161	1.00E00
virion assembly (GO:0019068)	28	1	.18	+	5.71	0.161	1.00E00
mitotic G2/M transition checkpoint (GO:0044818)	56	2	.35	+	5.71	0.0149	6.45E-01
regulation of transmission of nerve impulse (GO:0051969)	28	1	.18	+	5.71	0.161	1.00E00
positive regulation of amine transport (GO:0051954)	56	2	.35	+	5.71	0.015	6.45E-01
protein palmitoylation (GO:0018345)	28	1	.18	+	5.71	0.161	1.00E00
mitochondrion localization (GO:0051646)	56	2	.35	+	5.71	0.015	6.44E-01
regulation of icosanoid secretion (GO:0032303)	28	1	.18	+	5.71	0.161	1.00E00
cochlea morphogenesis (GO:0090103)	28	1	.18	+	5.71	0.161	1.00E00
positive regulation of positive chemotaxis (GO:0050927)	28	1	.18	+	5.71	0.161	1.00E00
regulation of vascular endothelial growth factor receptor signaling pathway (GO:0030947)	28	1	.18	+	5.71	0.161	1.00E00
metallo-sulfur cluster assembly (GO:0031163)	28	1	.18	+	5.71	0.161	1.00E00
long-chain fatty acid transport (GO:0015909)	56	2	.35	+	5.71	0.015	6.43E-01
iron-sulfur cluster assembly (GO:0016226)	28	1	.18	+	5.71	0.161	1.00E00
fatty-acyl-CoA metabolic process (GO:0035337)	28	1	.18	+	5.71	0.161	1.00E00
regulation of receptor clustering (GO:1903909)	28	1	.18	+	5.71	0.161	1.00E00
positive regulation of striated muscle cell apoptotic process (GO:0010663)	28	1	.18	+	5.71	0.161	1.00E00
androgen metabolic process (GO:0008209)	28	1	.18	+	5.71	0.161	1.00E00
negative regulation of ATP metabolic process (GO:1903579)	28	1	.18	+	5.71	0.161	1.00E00
peptide hormone secretion (GO:0030072)	84	3	.53	+	5.71	0.015	3.71E-01
multicellular organismal-level iron ion homeostasis (GO:0060586)	28	1	.18	+	5.71	0.161	1.00E00
cellular response to oxidative stress (GO:0034599)	282	10	1.76	+	5.67	0.0151	3.20E-03
neural tube closure (GO:0001843)	113	4	.71	+	5.66	0.0151	2.35E-01
cellular response to calcium ion (GO:0071277)	85	3	.53	+	5.64	0.0151	3.79E-01
response to cadmium ion (GO:0046686)	85	3	.53	+	5.64	0.0151	3.78E-01
monosaccharide biosynthetic process (GO:0046364)	57	2	.36	+	5.61	0.0151	6.42E-01
tube closure (GO:0060606)	114	4	.71	+	5.61	0.0151	2.39E-01
negative regulation of intrinsic apoptotic signaling pathway (GO:2001243)	115	4	.72	+	5.56	0.0151	2.46E-01
long-chain fatty acid metabolic process (GO:0001676)	115	4	.72	+	5.56	0.0151	2.45E-01
feeding behavior (GO:0007631)	115	4	.72	+	5.56	0.0152	2.44E-01
heart growth (GO:0060419)	58	2	.36	+	5.51	0.0511	6.58E-01
intracellular zinc ion homeostasis (GO:0006882)	29	1	.18	+	5.51	0.166	1.00E00
zinc ion transport (GO:0006829)	29	1	.18	+	5.51	0.166	1.00E00
collagen metabolic process (GO:0032963)	58	2	.36	+	5.51	0.0511	6.57E-01
regulation of superoxide anion generation (GO:0032928)	29	1	.18	+	5.51	0.166	1.00E00
uterus development (GO:0060065)	29	1	.18	+	5.51	0.166	1.00E00
auditory receptor cell morphogenesis (GO:0002093)	29	1	.18	+	5.51	0.166	1.00E00
response to vitamin E (GO:0033197)	29	1	.18	+	5.51	0.166	1.00E00
morphogenesis of an epithelial sheet (GO:0002011)	58	2	.36	+	5.51	0.0511	6.56E-01
response to leptin (GO:0044321)	29	1	.18	+	5.51	0.166	1.00E00
endocrine process (GO:0050886)	58	2	.36	+	5.51	0.0511	6.56E-01
negative regulation of lipid biosynthetic process (GO:0051055)	58	2	.36	+	5.51	0.0511	6.55E-01
regulation of urine volume (GO:0035809)	29	1	.18	+	5.51	0.166	1.00E00
negative regulation of receptor signaling pathway via STAT (GO:1904893)	29	1	.18	+	5.51	0.166	1.00E00
proteinogenic amino acid biosynthetic process (GO:0170038)	58	2	.36	+	5.51	0.0511	6.55E-01
L-amino acid biosynthetic process (GO:0170034)	58	2	.36	+	5.51	0.0511	6.54E-01
stress-activated protein kinase signaling cascade (GO:0031098)	29	1	.18	+	5.51	0.166	1.00E00
positive regulation of alpha-beta T cell proliferation (GO:0046641)	29	1	.18	+	5.51	0.166	1.00E00
xenobiotic catabolic process (GO:0042178)	29	1	.18	+	5.51	0.166	1.00E00
prostate gland epithelium morphogenesis (GO:0060740)	29	1	.18	+	5.51	0.166	1.00E00
regulation of tissue remodeling (GO:0034103)	87	3	.54	+	5.51	0.0153	3.97E-01
positive regulation of mRNA catabolic process (GO:0061014)	87	3	.54	+	5.51	0.0153	3.96E-01
carbohydrate biosynthetic process (GO:0016051)	117	4	.73	+	5.47	0.0153	2.26E-01
regulation of lipid biosynthetic process (GO:0046890)	205	7	1.28	+	5.46	0.0154	3.58E-02
response to hypoxia (GO:0001666)	469	16	2.93	+	5.46	0.0155	7.14E-05
inner ear receptor cell differentiation (GO:0060113)	88	3	.55	+	5.45	0.0155	4.06E-01
muscle organ morphogenesis (GO:0048644)	88	3	.55	+	5.45	0.0158	4.05E-01
alpha-amino acid metabolic process (GO:1901605)	206	7	1.29	+	5.43	0.016	3.66E-02
L-amino acid metabolic process (GO:0170033)	177	6	1.11	+	5.42	0.016	7.07E-02
negative regulation of gliogenesis (GO:0014014)	59	2	.37	+	5.42	0.0527	6.72E-01
regulation of purine nucleotide catabolic process (GO:0033121)	59	2	.37	+	5.42	0.0527	6.72E-01
regulation of glycolytic process (GO:0006110)	59	2	.37	+	5.42	0.0527	6.71E-01
cellular response to hydrogen peroxide (GO:0070301)	118	4	.74	+	5.42	0.016	2.31E-01
regulation of nucleotide catabolic process (GO:0030811)	59	2	.37	+	5.42	0.0527	6.70E-01
regulation of endothelial cell proliferation (GO:0001936)	148	5	.93	+	5.40	0.016	1.42E-01
endothelial cell differentiation (GO:0045446)	89	3	.56	+	5.39	0.0161	4.11E-01
negative regulation of mitotic cell cycle (GO:0045930)	209	7	1.31	+	5.36	0.0161	3.84E-02
response to reactive oxygen species (GO:0000302)	270	9	1.69	+	5.33	0.0163	9.51E-03
response to osmotic stress (GO:0006970)	90	3	.56	+	5.33	0.0163	3.92E-01
purine ribonucleoside metabolic process (GO:0046128)	30	1	.19	+	5.33	0.172	1.00E00
regulation of receptor recycling (GO:0001919)	30	1	.19	+	5.33	0.172	1.00E00
G protein-coupled dopamine receptor signaling pathway (GO:0007212)	30	1	.19	+	5.33	0.172	1.00E00
negative regulation of stem cell differentiation (GO:2000737)	30	1	.19	+	5.33	0.172	1.00E00
leukotriene metabolic process (GO:0006691)	30	1	.19	+	5.33	0.172	1.00E00
glandular epithelial cell development (GO:0002068)	30	1	.19	+	5.33	0.172	1.00E00
primary neural tube formation (GO:0014020)	120	4	.75	+	5.33	0.0163	2.40E-01
peptidyl-proline modification (GO:0018208)	30	1	.19	+	5.33	0.172	1.00E00
regulation of positive chemotaxis (GO:0050926)	30	1	.19	+	5.33	0.172	1.00E00
positive regulation of ERBB signaling pathway (GO:1901186)	30	1	.19	+	5.33	0.172	1.00E00
tongue development (GO:0043586)	30	1	.19	+	5.33	0.172	1.00E00
negative regulation of purine nucleotide metabolic process (GO:1900543)	30	1	.19	+	5.33	0.172	1.00E00
lymphocyte costimulation (GO:0031294)	30	1	.19	+	5.33	0.172	1.00E00
negative regulation of cardiac muscle tissue growth (GO:0055022)	30	1	.19	+	5.33	0.172	1.00E00
positive regulation of protein processing (GO:0010954)	30	1	.19	+	5.33	0.172	1.00E00
neutrophil activation (GO:0042119)	30	1	.19	+	5.33	0.172	1.00E00
C21-steroid hormone metabolic process (GO:0008207)	30	1	.19	+	5.33	0.172	1.00E00
lipid oxidation (GO:0034440)	90	3	.56	+	5.33	0.0164	3.91E-01
insulin secretion (GO:0030073)	60	2	.38	+	5.33	0.0543	6.88E-01
negative regulation of heart growth (GO:0061117)	30	1	.19	+	5.33	0.172	1.00E00
peptide secretion (GO:0002790)	90	3	.56	+	5.33	0.0165	3.91E-01
negative regulation of T cell mediated immunity (GO:0002710)	30	1	.19	+	5.33	0.172	1.00E00
positive regulation of lipid metabolic process (GO:0045834)	150	5	.94	+	5.33	0.0168	1.46E-01
pyridine-containing compound catabolic process (GO:0072526)	90	3	.56	+	5.33	0.017	3.90E-01
regulation of miRNA metabolic process (GO:2000628)	91	3	.57	+	5.27	0.017	3.95E-01
tissue regeneration (GO:0042246)	91	3	.57	+	5.27	0.017	3.95E-01
regulation of amino acid transport (GO:0051955)	61	2	.38	+	5.24	0.0559	6.88E-01
sprouting angiogenesis (GO:0002040)	61	2	.38	+	5.24	0.0559	6.87E-01
response to decreased oxygen levels (GO:0036293)	490	16	3.06	+	5.22	0.017	1.06E-04
carbohydrate derivative catabolic process (GO:1901136)	246	8	1.54	+	5.20	0.0173	2.25E-02
vesicle docking involved in exocytosis (GO:0006904)	31	1	.19	+	5.16	0.177	1.00E00
regulation of osteoblast proliferation (GO:0033688)	31	1	.19	+	5.16	0.177	1.00E00
regulation of steroid hormone secretion (GO:2000831)	31	1	.19	+	5.16	0.177	1.00E00
central nervous system myelination (GO:0022010)	31	1	.19	+	5.16	0.177	1.00E00
dentate gyrus development (GO:0021542)	31	1	.19	+	5.16	0.177	1.00E00
chondrocyte development (GO:0002063)	31	1	.19	+	5.16	0.177	1.00E00
regulation of the force of heart contraction (GO:0002026)	31	1	.19	+	5.16	0.177	1.00E00
response to cAMP (GO:0051591)	155	5	.97	+	5.16	0.0173	1.60E-01
axon ensheathment in central nervous system (GO:0032291)	31	1	.19	+	5.16	0.177	1.00E00
circadian behavior (GO:0048512)	31	1	.19	+	5.16	0.177	1.00E00
regulation of vascular endothelial cell proliferation (GO:1905562)	31	1	.19	+	5.16	0.177	1.00E00
midbrain development (GO:0030901)	93	3	.58	+	5.16	0.0175	4.12E-01
deoxyribonucleoside monophosphate metabolic process (GO:0009162)	31	1	.19	+	5.16	0.177	1.00E00
photoreceptor cell development (GO:0042461)	62	2	.39	+	5.16	0.0575	7.04E-01
positive regulation of insulin receptor signaling pathway (GO:0046628)	31	1	.19	+	5.16	0.177	1.00E00
cell differentiation involved in embryonic placenta development (GO:0060706)	31	1	.19	+	5.16	0.177	1.00E00
negative regulation of nucleotide metabolic process (GO:0045980)	31	1	.19	+	5.16	0.177	1.00E00
cardiac septum development (GO:0003279)	124	4	.78	+	5.16	0.0177	2.57E-01
prostate gland morphogenesis (GO:0060512)	31	1	.19	+	5.16	0.177	1.00E00
small molecule catabolic process (GO:0044282)	343	11	2.14	+	5.13	0.0177	3.16E-03
response to insulin (GO:0032868)	312	10	1.95	+	5.13	0.0178	6.56E-03
alpha-amino acid catabolic process (GO:1901606)	94	3	.59	+	5.10	0.0178	4.21E-01
nuclear-transcribed mRNA catabolic process (GO:0000956)	94	3	.59	+	5.10	0.0179	4.21E-01
cellular response to chemical stress (GO:0062197)	345	11	2.16	+	5.10	0.018	3.21E-03
monocarboxylic acid biosynthetic process (GO:0072330)	157	5	.98	+	5.09	0.0181	1.66E-01
negative regulation of mitotic cell cycle phase transition (GO:1901991)	157	5	.98	+	5.09	0.0181	1.66E-01
response to catecholamine (GO:0071869)	63	2	.39	+	5.08	0.0592	7.19E-01
cell-matrix adhesion (GO:0007160)	126	4	.79	+	5.08	0.0181	2.65E-01
proteinogenic amino acid metabolic process (GO:0170039)	158	5	.99	+	5.06	0.0182	1.69E-01
pyridine-containing compound metabolic process (GO:0072524)	158	5	.99	+	5.06	0.0182	1.69E-01
regulation of stress fiber assembly (GO:0051492)	95	3	.59	+	5.05	0.0184	4.30E-01
dicarboxylic acid metabolic process (GO:0043648)	95	3	.59	+	5.05	0.0184	4.29E-01
purine ribonucleotide catabolic process (GO:0009154)	127	4	.79	+	5.04	0.0184	2.67E-01
metanephric epithelium development (GO:0072207)	32	1	.20	+	5.00	0.182	1.00E00
NADH metabolic process (GO:0006734)	32	1	.20	+	5.00	0.182	1.00E00
G protein-coupled receptor signaling pathway, coupled to cyclic nucleotide second messenger (GO:0007187)	32	1	.20	+	5.00	0.182	1.00E00
negative regulation of lipid catabolic process (GO:0050995)	32	1	.20	+	5.00	0.182	1.00E00
cellular lipid catabolic process (GO:0044242)	192	6	1.20	+	5.00	0.0186	9.53E-02
chondroitin sulfate proteoglycan metabolic process (GO:0050654)	32	1	.20	+	5.00	0.182	1.00E00
behavioral response to pain (GO:0048266)	32	1	.20	+	5.00	0.182	1.00E00
mechanoreceptor differentiation (GO:0042490)	96	3	.60	+	5.00	0.0186	4.37E-01
positive regulation of heart rate (GO:0010460)	32	1	.20	+	5.00	0.182	1.00E00
regulation of type 2 immune response (GO:0002828)	32	1	.20	+	5.00	0.182	1.00E00
T cell migration (GO:0072678)	32	1	.20	+	5.00	0.182	1.00E00
positive regulation of protein maturation (GO:1903319)	32	1	.20	+	5.00	0.182	1.00E00
cellular response to peptide hormone stimulus (GO:0071375)	354	11	2.21	+	4.97	0.0186	3.67E-03
epithelial tube formation (GO:0072175)	161	5	1.01	+	4.97	0.0186	1.77E-01
neural tube development (GO:0021915)	195	6	1.22	+	4.92	0.0186	1.01E-01
regulation of organic acid transport (GO:0032890)	98	3	.61	+	4.90	0.0186	4.58E-01
response to peptide hormone (GO:0043434)	590	18	3.69	+	4.88	0.0186	6.84E-05
negative regulation of neurogenesis (GO:0050768)	164	5	1.03	+	4.88	0.0186	1.87E-01
regulation of intrinsic apoptotic signaling pathway (GO:2001242)	197	6	1.23	+	4.87	0.0186	1.03E-01
positive regulation of cilium assembly (GO:0045724)	33	1	.21	+	4.85	0.187	1.00E00
toll-like receptor 4 signaling pathway (GO:0034142)	33	1	.21	+	4.85	0.187	1.00E00
response to monoamine (GO:0071867)	66	2	.41	+	4.85	0.0642	7.50E-01
cell differentiation in hindbrain (GO:0021533)	33	1	.21	+	4.85	0.187	1.00E00
glutamate metabolic process (GO:0006536)	33	1	.21	+	4.85	0.187	1.00E00
adaptive thermogenesis (GO:1990845)	33	1	.21	+	4.85	0.187	1.00E00
chondrocyte differentiation (GO:0002062)	99	3	.62	+	4.85	0.0186	4.67E-01
aorta morphogenesis (GO:0035909)	33	1	.21	+	4.85	0.187	1.00E00
response to potassium ion (GO:0035864)	33	1	.21	+	4.85	0.187	1.00E00
polysaccharide biosynthetic process (GO:0000271)	33	1	.21	+	4.85	0.187	1.00E00
regulation of macrophage chemotaxis (GO:0010758)	33	1	.21	+	4.85	0.187	1.00E00
endochondral bone growth (GO:0003416)	33	1	.21	+	4.85	0.187	1.00E00
positive regulation of cartilage development (GO:0061036)	33	1	.21	+	4.85	0.187	1.00E00
neural tube formation (GO:0001841)	133	4	.83	+	4.81	0.0186	2.96E-01
negative regulation of G protein-coupled receptor signaling pathway (GO:0045744)	67	2	.42	+	4.77	0.066	7.67E-01
response to oxygen levels (GO:0070482)	536	16	3.35	+	4.77	0.0186	1.97E-04
monocarboxylic acid metabolic process (GO:0032787)	572	17	3.58	+	4.75	0.0186	1.15E-04
ribonucleotide catabolic process (GO:0009261)	135	4	.84	+	4.74	0.0186	3.08E-01
positive regulation of acute inflammatory response (GO:0002675)	34	1	.21	+	4.70	0.192	1.00E00
innervation (GO:0060384)	34	1	.21	+	4.70	0.192	1.00E00
nuclear migration (GO:0007097)	34	1	.21	+	4.70	0.192	1.00E00
regulation of endoplasmic reticulum stress-induced intrinsic apoptotic signaling pathway (GO:1902235)	34	1	.21	+	4.70	0.192	1.00E00
regulation of interleukin-4 production (GO:0032673)	34	1	.21	+	4.70	0.192	1.00E00
negative regulation of neural precursor cell proliferation (GO:2000178)	34	1	.21	+	4.70	0.192	1.00E00
purine nucleotide catabolic process (GO:0006195)	136	4	.85	+	4.70	0.0186	3.12E-01
tricarboxylic acid cycle (GO:0006099)	34	1	.21	+	4.70	0.192	1.00E00
negative regulation of peptidyl-tyrosine phosphorylation (GO:0050732)	34	1	.21	+	4.70	0.192	1.00E00
regulation of purine nucleotide metabolic process (GO:1900542)	102	3	.64	+	4.70	0.0186	4.68E-01
regulation of purine nucleotide biosynthetic process (GO:1900371)	34	1	.21	+	4.70	0.192	1.00E00
regulation of nucleotide biosynthetic process (GO:0030808)	34	1	.21	+	4.70	0.192	1.00E00
nuclear-transcribed mRNA catabolic process, nonsense-mediated decay (GO:0000184)	34	1	.21	+	4.70	0.192	1.00E00
carboxylic acid transmembrane transport (GO:1905039)	136	4	.85	+	4.70	0.0186	3.12E-01
cardiac muscle tissue morphogenesis (GO:0055008)	68	2	.43	+	4.70	0.0677	7.65E-01
negative regulation of endopeptidase activity (GO:0010951)	68	2	.43	+	4.70	0.0677	7.65E-01
apoptotic mitochondrial changes (GO:0008637)	68	2	.43	+	4.70	0.0677	7.64E-01
regulation of hippo signaling (GO:0035330)	34	1	.21	+	4.70	0.192	1.00E00
dopamine metabolic process (GO:0042417)	34	1	.21	+	4.70	0.192	1.00E00
rhythmic behavior (GO:0007622)	34	1	.21	+	4.70	0.192	1.00E00
cardiac atrium morphogenesis (GO:0003209)	34	1	.21	+	4.70	0.192	1.00E00
transforming growth factor beta receptor superfamily signaling pathway (GO:0141091)	171	5	1.07	+	4.68	0.0186	2.07E-01
skin epidermis development (GO:0098773)	137	4	.86	+	4.67	0.0186	3.16E-01
regulation of chemokine production (GO:0032642)	103	3	.64	+	4.66	0.0186	4.78E-01
regulation of nucleotide metabolic process (GO:0006140)	103	3	.64	+	4.66	0.0186	4.77E-01
regulation of biomineral tissue development (GO:0070167)	103	3	.64	+	4.66	0.0186	4.77E-01
regulation of BMP signaling pathway (GO:0030510)	103	3	.64	+	4.66	0.0186	4.76E-01
negative regulation of blood pressure (GO:0045776)	69	2	.43	+	4.64	0.0694	7.79E-01
homotypic cell-cell adhesion (GO:0034109)	69	2	.43	+	4.64	0.0694	7.78E-01
response to zinc ion (GO:0010043)	69	2	.43	+	4.64	0.0694	7.78E-01
negative regulation of tumor necrosis factor production (GO:0032720)	69	2	.43	+	4.64	0.0694	7.77E-01
response to angiotensin (GO:1990776)	69	2	.43	+	4.64	0.0694	7.76E-01
cellular aldehyde metabolic process (GO:0006081)	69	2	.43	+	4.64	0.0694	7.76E-01
negative regulation of smooth muscle cell proliferation (GO:0048662)	69	2	.43	+	4.64	0.0694	7.75E-01
negative regulation of G2/M transition of mitotic cell cycle (GO:0010972)	69	2	.43	+	4.64	0.0694	7.75E-01
carbohydrate transport (GO:0008643)	69	2	.43	+	4.64	0.0694	7.74E-01
glutamine family amino acid metabolic process (GO:0009064)	69	2	.43	+	4.64	0.0694	7.73E-01
negative regulation of nervous system development (GO:0051961)	173	5	1.08	+	4.62	0.0186	2.13E-01
canonical Wnt signaling pathway (GO:0060070)	104	3	.65	+	4.61	0.0186	4.84E-01
response to glucocorticoid (GO:0051384)	312	9	1.95	+	4.61	0.0186	2.19E-02
regulation of ossification (GO:0030278)	139	4	.87	+	4.60	0.0186	3.29E-01
cerebellar cortex formation (GO:0021697)	35	1	.22	+	4.57	0.197	1.00E00
regulation of keratinocyte differentiation (GO:0045616)	35	1	.22	+	4.57	0.197	1.00E00
response to ether (GO:0045472)	35	1	.22	+	4.57	0.197	1.00E00
Sertoli cell differentiation (GO:0060008)	35	1	.22	+	4.57	0.197	1.00E00
regulation of intrinsic apoptotic signaling pathway by p53 class mediator (GO:1902253)	35	1	.22	+	4.57	0.197	1.00E00
response to protozoan (GO:0001562)	35	1	.22	+	4.57	0.197	1.00E00
regulation of superoxide metabolic process (GO:0090322)	35	1	.22	+	4.57	0.197	1.00E00
positive regulation of filopodium assembly (GO:0051491)	35	1	.22	+	4.57	0.197	1.00E00
regulation of B cell activation (GO:0050864)	140	4	.88	+	4.57	0.0186	3.31E-01
detection of biotic stimulus (GO:0009595)	35	1	.22	+	4.57	0.197	1.00E00
regulation of NLRP3 inflammasome complex assembly (GO:1900225)	35	1	.22	+	4.57	0.197	1.00E00
cellular metabolic compound salvage (GO:0043094)	35	1	.22	+	4.57	0.197	1.00E00
organic acid transmembrane transport (GO:1903825)	140	4	.88	+	4.57	0.0186	3.30E-01
tube formation (GO:0035148)	175	5	1.09	+	4.57	0.0186	2.20E-01
embryonic forelimb morphogenesis (GO:0035115)	35	1	.22	+	4.57	0.197	1.00E00
negative regulation of tumor necrosis factor superfamily cytokine production (GO:1903556)	70	2	.44	+	4.57	0.0712	7.91E-01
negative regulation of cytokine production involved in immune response (GO:0002719)	35	1	.22	+	4.57	0.197	1.00E00
negative regulation of lipid metabolic process (GO:0045833)	105	3	.66	+	4.57	0.0186	4.93E-01
purine-containing compound catabolic process (GO:0072523)	140	4	.88	+	4.57	0.0186	3.30E-01
fatty acid metabolic process (GO:0006631)	351	10	2.19	+	4.56	0.0186	1.23E-02
myeloid leukocyte differentiation (GO:0002573)	176	5	1.10	+	4.54	0.0186	2.21E-01
cardiac chamber morphogenesis (GO:0003206)	141	4	.88	+	4.54	0.0186	3.36E-01
hormone secretion (GO:0046879)	106	3	.66	+	4.53	0.0186	5.00E-01
muscle organ development (GO:0007517)	318	9	1.99	+	4.53	0.0186	2.46E-02
positive regulation of apoptotic signaling pathway (GO:2001235)	177	5	1.11	+	4.52	0.0186	2.25E-01
negative regulation of cell cycle G2/M phase transition (GO:1902750)	71	2	.44	+	4.51	0.073	7.92E-01
positive regulation of fat cell differentiation (GO:0045600)	71	2	.44	+	4.51	0.073	7.91E-01
positive regulation of intrinsic apoptotic signaling pathway (GO:2001244)	71	2	.44	+	4.51	0.073	7.91E-01
regulation of stem cell differentiation (GO:2000736)	71	2	.44	+	4.51	0.073	7.90E-01
L-alpha-amino acid transmembrane transport (GO:1902475)	71	2	.44	+	4.51	0.073	7.89E-01
embryonic digit morphogenesis (GO:0042733)	71	2	.44	+	4.51	0.073	7.89E-01
negative regulation of peptidase activity (GO:0010466)	71	2	.44	+	4.51	0.073	7.88E-01
regulation of myeloid leukocyte differentiation (GO:0002761)	142	4	.89	+	4.51	0.0186	3.41E-01
amino acid metabolic process (GO:0006520)	285	8	1.78	+	4.49	0.0186	4.21E-02
regulation of fatty acid metabolic process (GO:0019217)	107	3	.67	+	4.48	0.0186	5.08E-01
positive regulation of osteoclast differentiation (GO:0045672)	36	1	.23	+	4.44	0.202	1.00E00
cerebellar cortex development (GO:0021695)	72	2	.45	+	4.44	0.0747	8.04E-01
neurotransmitter secretion (GO:0007269)	108	3	.68	+	4.44	0.0186	5.19E-01
regulation of membrane permeability (GO:0090559)	72	2	.45	+	4.44	0.0747	8.03E-01
cell-cell fusion (GO:0140253)	36	1	.23	+	4.44	0.202	1.00E00
signal release from synapse (GO:0099643)	108	3	.68	+	4.44	0.0186	5.18E-01
regulation of amyloid-beta formation (GO:1902003)	36	1	.23	+	4.44	0.202	1.00E00
acetyl-CoA metabolic process (GO:0006084)	36	1	.23	+	4.44	0.202	1.00E00
syncytium formation by plasma membrane fusion (GO:0000768)	36	1	.23	+	4.44	0.202	1.00E00
negative regulation of blood vessel endothelial cell migration (GO:0043537)	36	1	.23	+	4.44	0.202	1.00E00
aorta development (GO:0035904)	72	2	.45	+	4.44	0.0747	8.02E-01
negative regulation of cellular catabolic process (GO:0031330)	108	3	.68	+	4.44	0.0186	5.18E-01
response to hydrogen peroxide (GO:0042542)	180	5	1.13	+	4.44	0.0186	2.37E-01
positive regulation of cellular response to insulin stimulus (GO:1900078)	36	1	.23	+	4.44	0.202	1.00E00
negative regulation of epithelial to mesenchymal transition (GO:0010719)	36	1	.23	+	4.44	0.202	1.00E00
purine nucleoside metabolic process (GO:0042278)	36	1	.23	+	4.44	0.202	1.00E00
estrogen metabolic process (GO:0008210)	36	1	.23	+	4.44	0.202	1.00E00
negative regulation of fatty acid metabolic process (GO:0045922)	36	1	.23	+	4.44	0.202	1.00E00
negative regulation of exocytosis (GO:0045920)	36	1	.23	+	4.44	0.202	1.00E00
protein localization to vacuole (GO:0072665)	72	2	.45	+	4.44	0.0747	8.02E-01
carboxylic acid biosynthetic process (GO:0046394)	252	7	1.58	+	4.44	0.0186	8.05E-02
regeneration (GO:0031099)	289	8	1.81	+	4.43	0.0186	4.47E-02
regulation of neuron apoptotic process (GO:0043523)	326	9	2.04	+	4.42	0.0186	2.81E-02
regulation of osteoblast differentiation (GO:0045667)	145	4	.91	+	4.41	0.0186	3.33E-01
lipid catabolic process (GO:0016042)	290	8	1.81	+	4.41	0.0186	4.55E-02
cardiac ventricle development (GO:0003231)	145	4	.91	+	4.41	0.0186	3.32E-01
response to lipopolysaccharide (GO:0032496)	472	13	2.95	+	4.40	0.0186	2.59E-03
regulation of actomyosin structure organization (GO:0110020)	109	3	.68	+	4.40	0.0187	5.01E-01
carboxylic acid metabolic process (GO:0019752)	838	23	5.24	+	4.39	0.0189	1.81E-05
adenylate cyclase-inhibiting G protein-coupled receptor signaling pathway (GO:0007193)	73	2	.46	+	4.38	0.0765	8.19E-01
plasma membrane organization (GO:0007009)	146	4	.91	+	4.38	0.0189	3.37E-01
regulation of lymphocyte migration (GO:2000401)	73	2	.46	+	4.38	0.0765	8.18E-01
cellular response to nutrient (GO:0031670)	73	2	.46	+	4.38	0.0765	8.18E-01
regulation of B cell proliferation (GO:0030888)	73	2	.46	+	4.38	0.0765	8.17E-01
regulation of glucose import (GO:0046324)	73	2	.46	+	4.38	0.0765	8.17E-01
organic acid biosynthetic process (GO:0016053)	256	7	1.60	+	4.37	0.0189	8.60E-02
positive regulation of T cell proliferation (GO:0042102)	110	3	.69	+	4.36	0.0189	5.12E-01
negative regulation of Notch signaling pathway (GO:0045746)	37	1	.23	+	4.32	0.207	1.00E00
negative regulation of glial cell differentiation (GO:0045686)	37	1	.23	+	4.32	0.207	1.00E00
cell surface toll-like receptor signaling pathway (GO:0140895)	37	1	.23	+	4.32	0.207	1.00E00
hexose catabolic process (GO:0019320)	37	1	.23	+	4.32	0.207	1.00E00
auditory receptor cell development (GO:0060117)	37	1	.23	+	4.32	0.207	1.00E00
regulation of inflammasome-mediated signaling pathway (GO:0141085)	37	1	.23	+	4.32	0.207	1.00E00
branching involved in blood vessel morphogenesis (GO:0001569)	37	1	.23	+	4.32	0.207	1.00E00
energy reserve metabolic process (GO:0006112)	74	2	.46	+	4.32	0.0784	8.20E-01
establishment of epithelial cell polarity (GO:0090162)	37	1	.23	+	4.32	0.207	1.00E00
regulation of mitochondrial gene expression (GO:0062125)	37	1	.23	+	4.32	0.207	1.00E00
negative regulation of axon extension (GO:0030517)	37	1	.23	+	4.32	0.207	1.00E00
aromatic amino acid metabolic process (GO:0009072)	37	1	.23	+	4.32	0.207	1.00E00
DNA damage response, signal transduction by p53 class mediator (GO:0030330)	37	1	.23	+	4.32	0.207	1.00E00
heart trabecula morphogenesis (GO:0061384)	37	1	.23	+	4.32	0.207	1.00E00
somatic stem cell population maintenance (GO:0035019)	74	2	.46	+	4.32	0.0784	8.20E-01
regulation of vascular endothelial growth factor production (GO:0010574)	37	1	.23	+	4.32	0.207	1.00E00
mRNA destabilization (GO:0061157)	74	2	.46	+	4.32	0.0784	8.19E-01
endocardial cushion morphogenesis (GO:0003203)	37	1	.23	+	4.32	0.207	1.00E00
reactive oxygen species metabolic process (GO:0072593)	111	3	.69	+	4.32	0.019	5.19E-01
oxoacid metabolic process (GO:0043436)	852	23	5.33	+	4.32	0.019	1.66E-05
regulation of actin filament bundle assembly (GO:0032231)	112	3	.70	+	4.28	0.019	5.31E-01
negative regulation of angiogenesis (GO:0016525)	112	3	.70	+	4.28	0.0191	5.30E-01
response to molecule of bacterial origin (GO:0002237)	487	13	3.05	+	4.27	0.0191	3.28E-03
pyridine nucleotide metabolic process (GO:0019362)	150	4	.94	+	4.26	0.0191	3.59E-01
regulation of mononuclear cell migration (GO:0071675)	150	4	.94	+	4.26	0.0191	3.59E-01
platelet activation (GO:0030168)	75	2	.47	+	4.26	0.0802	8.36E-01
mucopolysaccharide metabolic process (GO:1903510)	75	2	.47	+	4.26	0.0802	8.35E-01
nicotinamide nucleotide metabolic process (GO:0046496)	150	4	.94	+	4.26	0.0191	3.58E-01
organic acid metabolic process (GO:0006082)	865	23	5.41	+	4.25	0.0191	1.32E-05
negative regulation of small molecule metabolic process (GO:0062014)	113	3	.71	+	4.25	0.0191	5.39E-01
regulation of smooth muscle cell migration (GO:0014910)	113	3	.71	+	4.25	0.0191	5.38E-01
glial cell development (GO:0021782)	151	4	.94	+	4.24	0.0195	3.64E-01
adenylate cyclase-activating G protein-coupled receptor signaling pathway (GO:0007189)	151	4	.94	+	4.24	0.0195	3.64E-01
regulation of cold-induced thermogenesis (GO:0120161)	151	4	.94	+	4.24	0.0197	3.63E-01
regulation of mitochondrion organization (GO:0010821)	151	4	.94	+	4.24	0.0199	3.63E-01
cell surface receptor protein serine/threonine kinase signaling pathway (GO:0007178)	189	5	1.18	+	4.23	0.0202	2.40E-01
positive regulation of leukocyte differentiation (GO:1902107)	189	5	1.18	+	4.23	0.0202	2.40E-01
positive regulation of hemopoiesis (GO:1903708)	189	5	1.18	+	4.23	0.0202	2.39E-01
syncytium formation (GO:0006949)	38	1	.24	+	4.21	0.212	1.00E00
humoral immune response mediated by circulating immunoglobulin (GO:0002455)	38	1	.24	+	4.21	0.212	1.00E00
plasma lipoprotein particle organization (GO:0071827)	38	1	.24	+	4.21	0.212	1.00E00
startle response (GO:0001964)	38	1	.24	+	4.21	0.212	1.00E00
estrous cycle (GO:0044849)	38	1	.24	+	4.21	0.212	1.00E00
negative regulation of CD4-positive, alpha-beta T cell activation (GO:2000515)	38	1	.24	+	4.21	0.212	1.00E00
positive regulation of chemokine production (GO:0032722)	76	2	.48	+	4.21	0.082	8.52E-01
regulation of tumor necrosis factor production (GO:0032680)	190	5	1.19	+	4.21	0.0202	2.40E-01
regulation of astrocyte differentiation (GO:0048710)	38	1	.24	+	4.21	0.212	1.00E00
regulation of axon regeneration (GO:0048679)	38	1	.24	+	4.21	0.212	1.00E00
bone growth (GO:0098868)	38	1	.24	+	4.21	0.212	1.00E00
regulation of presynapse assembly (GO:1905606)	38	1	.24	+	4.21	0.212	1.00E00
response to food (GO:0032094)	38	1	.24	+	4.21	0.212	1.00E00
positive regulation of lymphocyte proliferation (GO:0050671)	152	4	.95	+	4.21	0.0203	3.63E-01
regulation of carbohydrate catabolic process (GO:0043470)	76	2	.48	+	4.21	0.082	8.51E-01
granulocyte activation (GO:0036230)	38	1	.24	+	4.21	0.212	1.00E00
embryonic eye morphogenesis (GO:0048048)	38	1	.24	+	4.21	0.212	1.00E00
positive regulation of alpha-beta T cell activation (GO:0046635)	76	2	.48	+	4.21	0.082	8.51E-01
regulation of inflammatory response to antigenic stimulus (GO:0002861)	38	1	.24	+	4.21	0.212	1.00E00
dendritic spine organization (GO:0097061)	38	1	.24	+	4.21	0.212	1.00E00
negative regulation of smoothened signaling pathway (GO:0045879)	38	1	.24	+	4.21	0.212	1.00E00
fatty acid biosynthetic process (GO:0006633)	114	3	.71	+	4.21	0.0205	5.48E-01
cellular response to type II interferon (GO:0071346)	114	3	.71	+	4.21	0.0206	5.48E-01
negative regulation of blood vessel morphogenesis (GO:2000181)	114	3	.71	+	4.21	0.0206	5.47E-01
blood vessel development (GO:0001568)	535	14	3.35	+	4.19	0.0208	2.10E-03
sulfur compound metabolic process (GO:0006790)	306	8	1.91	+	4.18	0.0209	5.95E-02
negative regulation of vasculature development (GO:1901343)	115	3	.72	+	4.17	0.021	5.56E-01
embryonic epithelial tube formation (GO:0001838)	154	4	.96	+	4.15	0.0212	3.75E-01
nucleotide catabolic process (GO:0009166)	154	4	.96	+	4.15	0.0212	3.74E-01
negative regulation of cell cycle (GO:0045786)	347	9	2.17	+	4.15	0.0212	3.82E-02
regulation of tumor necrosis factor superfamily cytokine production (GO:1903555)	193	5	1.21	+	4.14	0.0213	2.51E-01
positive regulation of tumor necrosis factor production (GO:0032760)	116	3	.73	+	4.14	0.0213	5.62E-01
positive regulation of mononuclear cell proliferation (GO:0032946)	155	4	.97	+	4.13	0.0213	3.80E-01
heart morphogenesis (GO:0003007)	272	7	1.70	+	4.12	0.0218	1.11E-01
response to corticosteroid (GO:0031960)	350	9	2.19	+	4.11	0.0218	3.95E-02
cellular response to tumor necrosis factor (GO:0071356)	195	5	1.22	+	4.10	0.0218	2.57E-01
Wnt signaling pathway (GO:0016055)	234	6	1.46	+	4.10	0.0221	1.81E-01
cardiac chamber development (GO:0003205)	195	5	1.22	+	4.10	0.0222	2.56E-01
lung epithelial cell differentiation (GO:0060487)	39	1	.24	+	4.10	0.217	1.00E00
lung cell differentiation (GO:0060479)	39	1	.24	+	4.10	0.217	1.00E00
membrane protein proteolysis (GO:0033619)	39	1	.24	+	4.10	0.217	1.00E00
positive regulation of interleukin-2 production (GO:0032743)	39	1	.24	+	4.10	0.217	1.00E00
glial cell proliferation (GO:0014009)	39	1	.24	+	4.10	0.217	1.00E00
T cell differentiation in thymus (GO:0033077)	78	2	.49	+	4.10	0.0858	8.66E-01
regulation of kidney development (GO:0090183)	39	1	.24	+	4.10	0.217	1.00E00
regulation of response to nutrient levels (GO:0032107)	39	1	.24	+	4.10	0.217	1.00E00
RNA destabilization (GO:0050779)	78	2	.49	+	4.10	0.0858	8.66E-01
protein acylation (GO:0043543)	39	1	.24	+	4.10	0.217	1.00E00
xenobiotic transport (GO:0042908)	39	1	.24	+	4.10	0.217	1.00E00
regulation of long-term neuronal synaptic plasticity (GO:0048169)	39	1	.24	+	4.10	0.217	1.00E00
amine biosynthetic process (GO:0009309)	39	1	.24	+	4.10	0.217	1.00E00
axon regeneration (GO:0031103)	39	1	.24	+	4.10	0.217	1.00E00
ribonucleoside metabolic process (GO:0009119)	39	1	.24	+	4.10	0.217	1.00E00
biogenic amine biosynthetic process (GO:0042401)	39	1	.24	+	4.10	0.217	1.00E00
decidualization (GO:0046697)	39	1	.24	+	4.10	0.217	1.00E00
amino acid import across plasma membrane (GO:0089718)	39	1	.24	+	4.10	0.217	1.00E00
lamellipodium assembly (GO:0030032)	39	1	.24	+	4.10	0.217	1.00E00
cell proliferation in forebrain (GO:0021846)	39	1	.24	+	4.10	0.217	1.00E00
regulation of apoptotic signaling pathway (GO:2001233)	431	11	2.69	+	4.08	0.0224	1.40E-02
positive regulation of myeloid cell differentiation (GO:0045639)	118	3	.74	+	4.07	0.0224	5.64E-01
hormone transport (GO:0009914)	118	3	.74	+	4.07	0.0224	5.63E-01
positive regulation of tumor necrosis factor superfamily cytokine production (GO:1903557)	118	3	.74	+	4.07	0.0224	5.62E-01
regulation of T cell proliferation (GO:0042129)	197	5	1.23	+	4.06	0.0224	2.64E-01
response to wounding (GO:0009611)	434	11	2.71	+	4.05	0.023	1.43E-02
membrane docking (GO:0022406)	79	2	.49	+	4.05	0.0876	8.81E-01
external encapsulating structure organization (GO:0045229)	277	7	1.73	+	4.04	0.0236	1.17E-01
extracellular matrix organization (GO:0030198)	277	7	1.73	+	4.04	0.0236	1.17E-01
cartilage development (GO:0051216)	198	5	1.24	+	4.04	0.0236	2.66E-01
cellular response to hormone stimulus (GO:0032870)	674	17	4.21	+	4.03	0.0237	5.15E-04
extracellular structure organization (GO:0043062)	278	7	1.74	+	4.03	0.0238	1.16E-01
phenol-containing compound biosynthetic process (GO:0046189)	40	1	.25	+	4.00	0.222	1.00E00
cerebellar Purkinje cell layer development (GO:0021680)	40	1	.25	+	4.00	0.222	1.00E00
cell adhesion mediated by integrin (GO:0033627)	40	1	.25	+	4.00	0.222	1.00E00
cartilage development involved in endochondral bone morphogenesis (GO:0060351)	40	1	.25	+	4.00	0.222	1.00E00
regulation of regulatory T cell differentiation (GO:0045589)	40	1	.25	+	4.00	0.222	1.00E00
regulation of CD4-positive, alpha-beta T cell activation (GO:2000514)	80	2	.50	+	4.00	0.0895	8.98E-01
regulation of myeloid cell apoptotic process (GO:0033032)	40	1	.25	+	4.00	0.222	1.00E00
regulation of fatty acid transport (GO:2000191)	40	1	.25	+	4.00	0.222	1.00E00
negative regulation of hydrolase activity (GO:0051346)	80	2	.50	+	4.00	0.0895	8.98E-01
brown fat cell differentiation (GO:0050873)	40	1	.25	+	4.00	0.222	1.00E00
import across plasma membrane (GO:0098739)	160	4	1.00	+	4.00	0.0239	4.09E-01
blood vessel endothelial cell migration (GO:0043534)	40	1	.25	+	4.00	0.222	1.00E00
epithelial cell differentiation involved in kidney development (GO:0035850)	40	1	.25	+	4.00	0.222	1.00E00
intrinsic apoptotic signaling pathway in response to endoplasmic reticulum stress (GO:0070059)	40	1	.25	+	4.00	0.222	1.00E00
regulation of vascular associated smooth muscle cell migration (GO:1904752)	40	1	.25	+	4.00	0.222	1.00E00
nucleotide-sugar metabolic process (GO:0009225)	40	1	.25	+	4.00	0.222	1.00E00
dendritic spine development (GO:0060996)	40	1	.25	+	4.00	0.222	1.00E00
monosaccharide catabolic process (GO:0046365)	40	1	.25	+	4.00	0.222	1.00E00
positive regulation of myeloid leukocyte cytokine production involved in immune response (GO:0061081)	40	1	.25	+	4.00	0.222	1.00E00
female pregnancy (GO:0007565)	281	7	1.76	+	3.98	0.0239	1.22E-01
response to steroid hormone (GO:0048545)	482	12	3.01	+	3.98	0.024	9.41E-03
positive regulation of protein catabolic process (GO:0045732)	201	5	1.26	+	3.98	0.0241	2.75E-01
hexose metabolic process (GO:0019318)	161	4	1.01	+	3.97	0.0243	4.15E-01
regulation of alpha-beta T cell activation (GO:0046634)	121	3	.76	+	3.97	0.0248	5.92E-01
regulation of lymphocyte differentiation (GO:0045619)	202	5	1.26	+	3.96	0.0248	2.78E-01
skeletal muscle organ development (GO:0060538)	202	5	1.26	+	3.96	0.0248	2.78E-01
retina morphogenesis in camera-type eye (GO:0060042)	81	2	.51	+	3.95	0.0914	8.98E-01
mitotic DNA damage checkpoint signaling (GO:0044773)	81	2	.51	+	3.95	0.0914	8.98E-01
nucleoside phosphate catabolic process (GO:1901292)	162	4	1.01	+	3.95	0.0248	3.90E-01
embryonic pattern specification (GO:0009880)	81	2	.51	+	3.95	0.0914	8.97E-01
animal organ regeneration (GO:0031100)	162	4	1.01	+	3.95	0.0248	3.90E-01
cardiac muscle cell development (GO:0055013)	81	2	.51	+	3.95	0.0914	8.96E-01
photoreceptor cell differentiation (GO:0046530)	81	2	.51	+	3.95	0.0914	8.96E-01
vasculature development (GO:0001944)	568	14	3.55	+	3.94	0.0248	3.61E-03
small molecule biosynthetic process (GO:0044283)	450	11	2.81	+	3.91	0.0248	1.86E-02
salivary gland development (GO:0007431)	41	1	.26	+	3.90	0.227	1.00E00
apoptotic process involved in development (GO:1902742)	41	1	.26	+	3.90	0.227	1.00E00
regulation of osteoclast differentiation (GO:0045670)	82	2	.51	+	3.90	0.0933	9.13E-01
secondary alcohol biosynthetic process (GO:1902653)	41	1	.26	+	3.90	0.227	1.00E00
dicarboxylic acid transport (GO:0006835)	82	2	.51	+	3.90	0.0933	9.12E-01
protein-lipid complex organization (GO:0071825)	41	1	.26	+	3.90	0.227	1.00E00
camera-type eye photoreceptor cell differentiation (GO:0060219)	41	1	.26	+	3.90	0.227	1.00E00
cholesterol biosynthetic process (GO:0006695)	41	1	.26	+	3.90	0.227	1.00E00
mRNA catabolic process (GO:0006402)	123	3	.77	+	3.90	0.0248	6.10E-01
morphogenesis of an epithelium (GO:0002009)	533	13	3.33	+	3.90	0.0248	6.84E-03
cellular response to vitamin (GO:0071295)	41	1	.26	+	3.90	0.227	1.00E00
negative regulation of type I interferon production (GO:0032480)	41	1	.26	+	3.90	0.227	1.00E00
positive regulation of multicellular organism growth (GO:0040018)	41	1	.26	+	3.90	0.227	1.00E00
regulation of protein autophosphorylation (GO:0031952)	41	1	.26	+	3.90	0.227	1.00E00
glycolytic process (GO:0006096)	82	2	.51	+	3.90	0.0933	9.12E-01
positive regulation of morphogenesis of an epithelium (GO:1905332)	41	1	.26	+	3.90	0.227	1.00E00
2'-deoxyribonucleotide metabolic process (GO:0009394)	41	1	.26	+	3.90	0.227	1.00E00
sodium ion homeostasis (GO:0055078)	41	1	.26	+	3.90	0.227	1.00E00
regulation of insulin receptor signaling pathway (GO:0046626)	82	2	.51	+	3.90	0.0933	9.11E-01
glycerophospholipid biosynthetic process (GO:0046474)	164	4	1.03	+	3.90	0.0248	3.99E-01
regulation of amyloid precursor protein catabolic process (GO:1902991)	41	1	.26	+	3.90	0.227	1.00E00
positive regulation of mRNA metabolic process (GO:1903313)	123	3	.77	+	3.90	0.0248	6.09E-01
regulation of leukocyte differentiation (GO:1902105)	329	8	2.06	+	3.89	0.0248	8.36E-02
embryonic organ development (GO:0048568)	535	13	3.35	+	3.89	0.0248	6.91E-03
negative regulation of apoptotic signaling pathway (GO:2001234)	247	6	1.54	+	3.88	0.0248	2.13E-01
hormone metabolic process (GO:0042445)	206	5	1.29	+	3.88	0.0248	2.92E-01
inner ear development (GO:0048839)	248	6	1.55	+	3.87	0.0248	2.15E-01
positive regulation of smooth muscle cell proliferation (GO:0048661)	124	3	.78	+	3.87	0.0248	6.21E-01
response to organophosphorus (GO:0046683)	207	5	1.29	+	3.86	0.0248	2.96E-01
proteoglycan metabolic process (GO:0006029)	83	2	.52	+	3.85	0.0953	9.28E-01
regulation of steroid biosynthetic process (GO:0050810)	83	2	.52	+	3.85	0.0953	9.27E-01
receptor internalization (GO:0031623)	83	2	.52	+	3.85	0.0953	9.27E-01
regulation of bone mineralization (GO:0030500)	83	2	.52	+	3.85	0.0953	9.26E-01
outflow tract morphogenesis (GO:0003151)	83	2	.52	+	3.85	0.0953	9.26E-01
blood vessel morphogenesis (GO:0048514)	417	10	2.61	+	3.84	0.0248	3.50E-02
negative regulation of Wnt signaling pathway (GO:0030178)	167	4	1.04	+	3.83	0.0248	4.17E-01
vesicle targeting (GO:0006903)	42	1	.26	+	3.81	0.232	1.00E00
cell surface receptor signaling pathway via JAK-STAT (GO:0007259)	42	1	.26	+	3.81	0.232	1.00E00
endothelial cell proliferation (GO:0001935)	42	1	.26	+	3.81	0.232	1.00E00
nuclear receptor-mediated signaling pathway (GO:0141193)	84	2	.53	+	3.81	0.0972	9.24E-01
positive regulation of excitatory postsynaptic potential (GO:2000463)	42	1	.26	+	3.81	0.232	1.00E00
negative regulation of type II interferon production (GO:0032689)	42	1	.26	+	3.81	0.232	1.00E00
regulation of oxidative stress-induced intrinsic apoptotic signaling pathway (GO:1902175)	42	1	.26	+	3.81	0.232	1.00E00
nucleus localization (GO:0051647)	42	1	.26	+	3.81	0.232	1.00E00
regulation of response to endoplasmic reticulum stress (GO:1905897)	84	2	.53	+	3.81	0.0972	9.24E-01
positive regulation of GTPase activity (GO:0043547)	84	2	.53	+	3.81	0.0972	9.23E-01
positive regulation of potassium ion transport (GO:0043268)	42	1	.26	+	3.81	0.232	1.00E00
embryonic camera-type eye development (GO:0031076)	42	1	.26	+	3.81	0.232	1.00E00
positive regulation of ATP metabolic process (GO:1903580)	42	1	.26	+	3.81	0.232	1.00E00
deoxyribose phosphate metabolic process (GO:0019692)	42	1	.26	+	3.81	0.232	1.00E00
cardiac atrium development (GO:0003230)	42	1	.26	+	3.81	0.232	1.00E00
nephron epithelium development (GO:0072009)	126	3	.79	+	3.81	0.0248	6.16E-01
ovulation cycle (GO:0042698)	126	3	.79	+	3.81	0.0248	6.16E-01
regulation of cytokine production involved in immune response (GO:0002718)	126	3	.79	+	3.81	0.0248	6.15E-01
negative regulation of cell-cell adhesion (GO:0022408)	210	5	1.31	+	3.81	0.0248	3.10E-01
myeloid leukocyte activation (GO:0002274)	169	4	1.06	+	3.79	0.0248	4.29E-01
cellular response to leukemia inhibitory factor (GO:1990830)	127	3	.79	+	3.78	0.0248	6.22E-01
response to growth factor (GO:0070848)	637	15	3.98	+	3.77	0.0248	3.23E-03
signal transduction by p53 class mediator (GO:0072331)	85	2	.53	+	3.76	0.0992	9.39E-01
mitotic DNA integrity checkpoint signaling (GO:0044774)	85	2	.53	+	3.76	0.0992	9.39E-01
glycosyl compound metabolic process (GO:1901657)	85	2	.53	+	3.76	0.0992	9.38E-01
response to electrical stimulus (GO:0051602)	85	2	.53	+	3.76	0.0992	9.37E-01
positive regulation of leukocyte proliferation (GO:0070665)	170	4	1.06	+	3.76	0.0248	4.35E-01
negative regulation of T cell proliferation (GO:0042130)	85	2	.53	+	3.76	0.0992	9.37E-01
regulation of ATP metabolic process (GO:1903578)	85	2	.53	+	3.76	0.0992	9.36E-01
icosanoid metabolic process (GO:0006690)	128	3	.80	+	3.75	0.0248	6.33E-01
regulation of lymphocyte proliferation (GO:0050670)	256	6	1.60	+	3.75	0.0248	2.37E-01
regulation of fibroblast proliferation (GO:0048145)	128	3	.80	+	3.75	0.0248	6.32E-01
phagocytosis, engulfment (GO:0006911)	43	1	.27	+	3.72	0.237	1.00E00
ADP catabolic process (GO:0046032)	86	2	.54	+	3.72	0.101	9.54E-01
protein targeting to vacuole (GO:0006623)	43	1	.27	+	3.72	0.237	1.00E00
cell fate determination (GO:0001709)	43	1	.27	+	3.72	0.237	1.00E00
response to leukemia inhibitory factor (GO:1990823)	129	3	.81	+	3.72	0.0248	6.38E-01
positive regulation of lymphocyte migration (GO:2000403)	43	1	.27	+	3.72	0.237	1.00E00
regulation of multicellular organism growth (GO:0040014)	86	2	.54	+	3.72	0.101	9.53E-01
response to estradiol (GO:0032355)	258	6	1.61	+	3.72	0.0248	2.40E-01
regulation of cholesterol metabolic process (GO:0090181)	43	1	.27	+	3.72	0.237	1.00E00
regulation of presynapse organization (GO:0099174)	43	1	.27	+	3.72	0.237	1.00E00
deoxyribonucleotide metabolic process (GO:0009262)	43	1	.27	+	3.72	0.237	1.00E00
purine ribonucleoside monophosphate metabolic process (GO:0009167)	43	1	.27	+	3.72	0.237	1.00E00
eye photoreceptor cell development (GO:0042462)	43	1	.27	+	3.72	0.237	1.00E00
vasoconstriction (GO:0042310)	43	1	.27	+	3.72	0.237	1.00E00
negative regulation of organ growth (GO:0046621)	43	1	.27	+	3.72	0.237	1.00E00
positive regulation of cardiac muscle hypertrophy (GO:0010613)	43	1	.27	+	3.72	0.237	1.00E00
intrinsic apoptotic signaling pathway (GO:0097193)	172	4	1.08	+	3.72	0.0248	4.49E-01
cell surface pattern recognition receptor signaling pathway (GO:0002752)	43	1	.27	+	3.72	0.237	1.00E00
muscle structure development (GO:0061061)	559	13	3.50	+	3.72	0.0248	9.38E-03
regulation of cellular response to growth factor stimulus (GO:0090287)	302	7	1.89	+	3.71	0.0248	1.60E-01
humoral immune response (GO:0006959)	216	5	1.35	+	3.70	0.0248	3.31E-01
response to oxidative stress (GO:0006979)	478	11	2.99	+	3.68	0.0248	2.82E-02
regulation of mononuclear cell proliferation (GO:0032944)	261	6	1.63	+	3.68	0.0248	2.48E-01
pyridine nucleotide catabolic process (GO:0019364)	87	2	.54	+	3.68	0.103	9.54E-01
negative regulation of post-translational protein modification (GO:1901874)	87	2	.54	+	3.68	0.103	9.53E-01
negative regulation of supramolecular fiber organization (GO:1902904)	174	4	1.09	+	3.68	0.0248	4.62E-01
positive regulation of cytokine production involved in immune response (GO:0002720)	87	2	.54	+	3.68	0.103	9.53E-01
negative regulation of cell cycle phase transition (GO:1901988)	218	5	1.36	+	3.67	0.0248	3.38E-01
response to hormone (GO:0009725)	1178	27	7.37	+	3.67	0.0248	1.54E-05
glucose metabolic process (GO:0006006)	131	3	.82	+	3.66	0.0248	6.38E-01
multi-organism reproductive process (GO:0044703)	306	7	1.91	+	3.66	0.0248	1.70E-01
regulation of lipid metabolic process (GO:0019216)	351	8	2.19	+	3.65	0.0248	1.12E-01
regulation of cell shape (GO:0008360)	132	3	.83	+	3.63	0.0501	6.49E-01
associative learning (GO:0008306)	132	3	.83	+	3.63	0.0501	6.48E-01
regulation of leukocyte chemotaxis (GO:0002688)	132	3	.83	+	3.63	0.0501	6.48E-01
positive regulation of Notch signaling pathway (GO:0045747)	44	1	.28	+	3.63	0.241	1.00E00
endoderm development (GO:0007492)	88	2	.55	+	3.63	0.105	9.65E-01
heterophilic cell-cell adhesion via plasma membrane cell adhesion molecules (GO:0007157)	44	1	.28	+	3.63	0.241	1.00E00
unsaturated fatty acid biosynthetic process (GO:0006636)	44	1	.28	+	3.63	0.241	1.00E00
positive regulation of CD4-positive, alpha-beta T cell activation (GO:2000516)	44	1	.28	+	3.63	0.241	1.00E00
sarcomere organization (GO:0045214)	44	1	.28	+	3.63	0.241	1.00E00
positive regulation of peptidyl-serine phosphorylation (GO:0033138)	88	2	.55	+	3.63	0.105	9.65E-01
zymogen activation (GO:0031638)	44	1	.28	+	3.63	0.241	1.00E00
negative regulation of lymphocyte apoptotic process (GO:0070229)	44	1	.28	+	3.63	0.241	1.00E00
cardiac cell development (GO:0055006)	88	2	.55	+	3.63	0.105	9.64E-01
cAMP-mediated signaling (GO:0019933)	44	1	.28	+	3.63	0.241	1.00E00
positive regulation of muscle hypertrophy (GO:0014742)	44	1	.28	+	3.63	0.241	1.00E00
hormone-mediated signaling pathway (GO:0009755)	133	3	.83	+	3.61	0.051	6.58E-01
protein secretion (GO:0009306)	133	3	.83	+	3.61	0.051	6.57E-01
regulation of signal transduction by p53 class mediator (GO:1901796)	89	2	.56	+	3.59	0.107	9.64E-01
purine ribonucleoside diphosphate catabolic process (GO:0009181)	89	2	.56	+	3.59	0.107	9.63E-01
L-amino acid transport (GO:0015807)	89	2	.56	+	3.59	0.107	9.63E-01
purine nucleoside diphosphate catabolic process (GO:0009137)	89	2	.56	+	3.59	0.107	9.62E-01
regulation of cellular response to insulin stimulus (GO:1900076)	89	2	.56	+	3.59	0.107	9.61E-01
carboxylic acid transport (GO:0046942)	312	7	1.95	+	3.59	0.0248	1.80E-01
regulation of ERK1 and ERK2 cascade (GO:0070372)	313	7	1.96	+	3.58	0.0248	1.81E-01
organic acid transport (GO:0015849)	313	7	1.96	+	3.58	0.0248	1.80E-01
positive regulation of T cell activation (GO:0050870)	224	5	1.40	+	3.57	0.0248	3.36E-01
blood coagulation (GO:0007596)	135	3	.84	+	3.55	0.0529	6.72E-01
acyl-CoA metabolic process (GO:0006637)	90	2	.56	+	3.55	0.109	9.78E-01
regulation of neuron projection regeneration (GO:0070570)	45	1	.28	+	3.55	0.246	1.00E00
regulation of synaptic transmission, GABAergic (GO:0032228)	45	1	.28	+	3.55	0.246	1.00E00
defense response to fungus (GO:0050832)	45	1	.28	+	3.55	0.246	1.00E00
negative regulation of protein secretion (GO:0050709)	90	2	.56	+	3.55	0.109	9.77E-01
cell-substrate adhesion (GO:0031589)	180	4	1.13	+	3.55	0.0248	4.75E-01
regulation of calcium ion-dependent exocytosis (GO:0017158)	45	1	.28	+	3.55	0.246	1.00E00
morphogenesis of embryonic epithelium (GO:0016331)	180	4	1.13	+	3.55	0.0248	4.74E-01
endocrine pancreas development (GO:0031018)	45	1	.28	+	3.55	0.246	1.00E00
positive regulation of bone mineralization (GO:0030501)	45	1	.28	+	3.55	0.246	1.00E00
thioester metabolic process (GO:0035383)	90	2	.56	+	3.55	0.109	9.77E-01
regulation of Notch signaling pathway (GO:0008593)	90	2	.56	+	3.55	0.109	9.76E-01
response to tumor necrosis factor (GO:0034612)	225	5	1.41	+	3.55	0.0253	3.41E-01
macrophage differentiation (GO:0030225)	45	1	.28	+	3.55	0.246	1.00E00
icosanoid biosynthetic process (GO:0046456)	45	1	.28	+	3.55	0.246	1.00E00
postsynaptic density organization (GO:0097106)	45	1	.28	+	3.55	0.246	1.00E00
regulation of fatty acid oxidation (GO:0046320)	45	1	.28	+	3.55	0.246	1.00E00
positive regulation of heart contraction (GO:0045823)	45	1	.28	+	3.55	0.246	1.00E00
regulation of myeloid cell differentiation (GO:0045637)	226	5	1.41	+	3.54	0.0259	3.43E-01
mitochondrial transport (GO:0006839)	181	4	1.13	+	3.53	0.0259	4.80E-01
cellular modified amino acid metabolic process (GO:0006575)	181	4	1.13	+	3.53	0.0259	4.79E-01
carbohydrate metabolic process (GO:0005975)	453	10	2.83	+	3.53	0.0259	5.14E-02
spinal cord development (GO:0021510)	136	3	.85	+	3.53	0.0538	6.83E-01
positive regulation of B cell activation (GO:0050871)	91	2	.57	+	3.51	0.111	9.93E-01
phospholipid transport (GO:0015914)	91	2	.57	+	3.51	0.111	9.93E-01
ribonucleoside diphosphate catabolic process (GO:0009191)	91	2	.57	+	3.51	0.111	9.92E-01
regulation of hemopoiesis (GO:1903706)	410	9	2.56	+	3.51	0.0259	8.39E-02
multi-multicellular organism process (GO:0044706)	319	7	1.99	+	3.51	0.0259	1.91E-01
regulation of blood pressure (GO:0008217)	228	5	1.43	+	3.51	0.0259	3.53E-01
cellular response to growth factor stimulus (GO:0071363)	593	13	3.71	+	3.51	0.0262	1.44E-02
developmental cell growth (GO:0048588)	137	3	.86	+	3.50	0.0548	6.94E-01
establishment of protein localization to extracellular region (GO:0035592)	137	3	.86	+	3.50	0.0548	6.93E-01
gland morphogenesis (GO:0022612)	137	3	.86	+	3.50	0.0548	6.93E-01
apoptotic signaling pathway (GO:0097190)	321	7	2.01	+	3.49	0.0264	1.95E-01
signal release (GO:0023061)	230	5	1.44	+	3.48	0.0266	3.63E-01
ADP metabolic process (GO:0046031)	92	2	.58	+	3.48	0.113	9.91E-01
modulation by host of viral process (GO:0044788)	46	1	.29	+	3.48	0.251	1.00E00
monosaccharide metabolic process (GO:0005996)	184	4	1.15	+	3.48	0.0266	4.96E-01
response to mineralocorticoid (GO:0051385)	92	2	.58	+	3.48	0.113	9.90E-01
cellular oxidant detoxification (GO:0098869)	92	2	.58	+	3.48	0.113	9.90E-01
coagulation (GO:0050817)	138	3	.86	+	3.48	0.0558	6.87E-01
endodermal cell differentiation (GO:0035987)	46	1	.29	+	3.48	0.251	1.00E00
purine nucleoside monophosphate metabolic process (GO:0009126)	46	1	.29	+	3.48	0.251	1.00E00
sterol biosynthetic process (GO:0016126)	46	1	.29	+	3.48	0.251	1.00E00
forelimb morphogenesis (GO:0035136)	46	1	.29	+	3.48	0.251	1.00E00
positive regulation of muscle cell apoptotic process (GO:0010661)	46	1	.29	+	3.48	0.251	1.00E00
regulation of sprouting angiogenesis (GO:1903670)	46	1	.29	+	3.48	0.251	1.00E00
striated muscle cell proliferation (GO:0014855)	46	1	.29	+	3.48	0.251	1.00E00
response to fluid shear stress (GO:0034405)	46	1	.29	+	3.48	0.251	1.00E00
negative regulation of production of molecular mediator of immune response (GO:0002701)	46	1	.29	+	3.48	0.251	1.00E00
positive regulation of mitotic nuclear division (GO:0045840)	46	1	.29	+	3.48	0.251	1.00E00
hemostasis (GO:0007599)	138	3	.86	+	3.48	0.0558	6.86E-01
cellular response to dopamine (GO:1903351)	46	1	.29	+	3.48	0.251	1.00E00
ear development (GO:0043583)	277	6	1.73	+	3.46	0.0269	2.64E-01
adenylate cyclase-modulating G protein-coupled receptor signaling pathway (GO:0007188)	231	5	1.44	+	3.46	0.0269	3.61E-01
tissue morphogenesis (GO:0048729)	650	14	4.06	+	3.44	0.0269	1.04E-02
regulation of interleukin-1 beta production (GO:0032651)	93	2	.58	+	3.44	0.115	1.00E00
regulation of glucose transmembrane transport (GO:0010827)	93	2	.58	+	3.44	0.115	1.00E00
glycosaminoglycan metabolic process (GO:0030203)	93	2	.58	+	3.44	0.115	1.00E00
signal transduction in response to DNA damage (GO:0042770)	140	3	.88	+	3.43	0.0577	7.05E-01
positive regulation of epithelial cell proliferation (GO:0050679)	234	5	1.46	+	3.42	0.0269	3.75E-01
glial cell differentiation (GO:0010001)	281	6	1.76	+	3.41	0.0271	2.73E-01
wound healing (GO:0042060)	281	6	1.76	+	3.41	0.0271	2.72E-01
regulation of glycoprotein metabolic process (GO:1903018)	47	1	.29	+	3.40	0.256	1.00E00
dorsal/ventral pattern formation (GO:0009953)	94	2	.59	+	3.40	0.117	1.00E00
regulation of T cell receptor signaling pathway (GO:0050856)	47	1	.29	+	3.40	0.256	1.00E00
positive regulation of purine nucleotide metabolic process (GO:1900544)	47	1	.29	+	3.40	0.256	1.00E00
spliceosomal snRNP assembly (GO:0000387)	47	1	.29	+	3.40	0.256	1.00E00
glucose transmembrane transport (GO:1904659)	47	1	.29	+	3.40	0.256	1.00E00
nucleoside diphosphate catabolic process (GO:0009134)	94	2	.59	+	3.40	0.117	1.00E00
negative regulation of cell growth (GO:0030308)	188	4	1.18	+	3.40	0.0272	5.21E-01
negative regulation of insulin receptor signaling pathway (GO:0046627)	47	1	.29	+	3.40	0.256	1.00E00
epithelial cilium movement involved in extracellular fluid movement (GO:0003351)	47	1	.29	+	3.40	0.256	1.00E00
positive regulation of nucleotide metabolic process (GO:0045981)	47	1	.29	+	3.40	0.256	1.00E00
amino acid transport (GO:0006865)	141	3	.88	+	3.40	0.0587	7.16E-01
regulation of leukocyte proliferation (GO:0070663)	282	6	1.76	+	3.40	0.0272	2.74E-01
multicellular organism growth (GO:0035264)	141	3	.88	+	3.40	0.0587	7.16E-01
cell growth (GO:0016049)	141	3	.88	+	3.40	0.0587	7.15E-01
viral process (GO:0016032)	141	3	.88	+	3.40	0.0587	7.15E-01
glycerolipid biosynthetic process (GO:0045017)	189	4	1.18	+	3.38	0.0272	5.01E-01
organ growth (GO:0035265)	142	3	.89	+	3.38	0.0597	7.25E-01
fatty acid transport (GO:0015908)	95	2	.59	+	3.37	0.119	1.00E00
negative regulation of developmental process (GO:0051093)	998	21	6.24	+	3.37	0.0274	5.07E-04
muscle cell development (GO:0055001)	191	4	1.19	+	3.35	0.0276	5.16E-01
tube morphogenesis (GO:0035239)	719	15	4.50	+	3.34	0.0276	8.80E-03
negative regulation of cell differentiation (GO:0045596)	720	15	4.50	+	3.33	0.028	8.82E-03
negative regulation of endothelial cell proliferation (GO:0001937)	48	1	.30	+	3.33	0.26	1.00E00
prostaglandin metabolic process (GO:0006693)	48	1	.30	+	3.33	0.26	1.00E00
protein localization to extracellular region (GO:0071692)	144	3	.90	+	3.33	0.0618	7.28E-01
cellular response to osmotic stress (GO:0071470)	48	1	.30	+	3.33	0.26	1.00E00
establishment or maintenance of epithelial cell apical/basal polarity (GO:0045197)	48	1	.30	+	3.33	0.26	1.00E00
ossification (GO:0001503)	288	6	1.80	+	3.33	0.0281	2.93E-01
positive chemotaxis (GO:0050918)	48	1	.30	+	3.33	0.26	1.00E00
carbohydrate derivative transport (GO:1901264)	96	2	.60	+	3.33	0.121	1.00E00
negative regulation of T cell activation (GO:0050868)	144	3	.90	+	3.33	0.0618	7.28E-01
vesicle docking (GO:0048278)	48	1	.30	+	3.33	0.26	1.00E00
leukocyte degranulation (GO:0043299)	48	1	.30	+	3.33	0.26	1.00E00
cellular response to amyloid-beta (GO:1904646)	48	1	.30	+	3.33	0.26	1.00E00
positive regulation of G1/S transition of mitotic cell cycle (GO:1900087)	48	1	.30	+	3.33	0.26	1.00E00
hexose transmembrane transport (GO:0008645)	48	1	.30	+	3.33	0.26	1.00E00
lamellipodium organization (GO:0097581)	48	1	.30	+	3.33	0.26	1.00E00
ear morphogenesis (GO:0042471)	144	3	.90	+	3.33	0.0618	7.27E-01
embryonic limb morphogenesis (GO:0030326)	144	3	.90	+	3.33	0.0618	7.26E-01
embryonic appendage morphogenesis (GO:0035113)	144	3	.90	+	3.33	0.0618	7.26E-01
determination of adult lifespan (GO:0008340)	48	1	.30	+	3.33	0.26	1.00E00
positive regulation of glucose import (GO:0046326)	48	1	.30	+	3.33	0.26	1.00E00
response to dopamine (GO:1903350)	48	1	.30	+	3.33	0.26	1.00E00
response to type II interferon (GO:0034341)	145	3	.91	+	3.31	0.0628	7.36E-01
response to purine-containing compound (GO:0014074)	242	5	1.51	+	3.30	0.0282	4.10E-01
biological process involved in interaction with host (GO:0051701)	97	2	.61	+	3.30	0.123	1.00E00
protein processing (GO:0016485)	194	4	1.21	+	3.30	0.0283	5.35E-01
neural retina development (GO:0003407)	97	2	.61	+	3.30	0.123	1.00E00
cellular response to nutrient levels (GO:0031669)	292	6	1.83	+	3.29	0.0284	3.08E-01
regulation of dendrite development (GO:0050773)	146	3	.91	+	3.29	0.0638	7.47E-01
negative regulation of MAPK cascade (GO:0043409)	146	3	.91	+	3.29	0.0638	7.46E-01
cardiocyte differentiation (GO:0035051)	146	3	.91	+	3.29	0.0638	7.45E-01
regulation of smooth muscle cell proliferation (GO:0048660)	195	4	1.22	+	3.28	0.0284	5.42E-01
complement activation (GO:0006956)	49	1	.31	+	3.26	0.265	1.00E00
cerebellar cortex morphogenesis (GO:0021696)	49	1	.31	+	3.26	0.265	1.00E00
regulation of cell adhesion mediated by integrin (GO:0033628)	49	1	.31	+	3.26	0.265	1.00E00
prostanoid metabolic process (GO:0006692)	49	1	.31	+	3.26	0.265	1.00E00
disruption of cell in another organism (GO:0141061)	49	1	.31	+	3.26	0.265	1.00E00
regulation of release of cytochrome c from mitochondria (GO:0090199)	49	1	.31	+	3.26	0.265	1.00E00
killing of cells of another organism (GO:0031640)	49	1	.31	+	3.26	0.265	1.00E00
response to endogenous stimulus (GO:0009719)	1813	37	11.34	+	3.26	0.0284	1.16E-06
exploration behavior (GO:0035640)	49	1	.31	+	3.26	0.265	1.00E00
purine ribonucleoside diphosphate metabolic process (GO:0009179)	98	2	.61	+	3.26	0.125	1.00E00
purine nucleoside diphosphate metabolic process (GO:0009135)	98	2	.61	+	3.26	0.125	1.00E00
negative regulation of alpha-beta T cell activation (GO:0046636)	49	1	.31	+	3.26	0.265	1.00E00
positive regulation of blood circulation (GO:1903524)	49	1	.31	+	3.26	0.265	1.00E00
anterograde axonal transport (GO:0008089)	49	1	.31	+	3.26	0.265	1.00E00
cell differentiation involved in kidney development (GO:0061005)	49	1	.31	+	3.26	0.265	1.00E00
fat cell differentiation (GO:0045444)	147	3	.92	+	3.26	0.0649	7.56E-01
positive regulation of cytosolic calcium ion concentration (GO:0007204)	197	4	1.23	+	3.25	0.0284	5.53E-01
nucleobase-containing compound catabolic process (GO:0034655)	345	7	2.16	+	3.24	0.0286	2.48E-01
regulation of lymphocyte activation (GO:0051249)	493	10	3.08	+	3.24	0.0286	8.28E-02
regulation of fat cell differentiation (GO:0045598)	148	3	.93	+	3.24	0.0659	7.68E-01
response to lipid (GO:0033993)	1283	26	8.02	+	3.24	0.0288	1.23E-04
response to axon injury (GO:0048678)	99	2	.62	+	3.23	0.128	1.00E00
regulation of smoothened signaling pathway (GO:0008589)	99	2	.62	+	3.23	0.128	1.00E00
extracellular transport (GO:0006858)	50	1	.31	+	3.20	0.269	1.00E00
inner ear receptor cell stereocilium organization (GO:0060122)	50	1	.31	+	3.20	0.269	1.00E00
phosphatidylinositol biosynthetic process (GO:0006661)	100	2	.63	+	3.20	0.13	1.00E00
nephron tubule development (GO:0072080)	100	2	.63	+	3.20	0.13	1.00E00
columnar/cuboidal epithelial cell development (GO:0002066)	50	1	.31	+	3.20	0.269	1.00E00
embryonic cranial skeleton morphogenesis (GO:0048701)	50	1	.31	+	3.20	0.269	1.00E00
regulation of vascular permeability (GO:0043114)	50	1	.31	+	3.20	0.269	1.00E00
negative regulation of cytoplasmic pattern recognition receptor signaling pathway (GO:0039532)	50	1	.31	+	3.20	0.269	1.00E00
response to copper ion (GO:0046688)	50	1	.31	+	3.20	0.269	1.00E00
amino acid transmembrane transport (GO:0003333)	100	2	.63	+	3.20	0.13	1.00E00
cardiac muscle hypertrophy (GO:0003300)	50	1	.31	+	3.20	0.269	1.00E00
positive regulation of fatty acid metabolic process (GO:0045923)	50	1	.31	+	3.20	0.269	1.00E00
endocardial cushion development (GO:0003197)	50	1	.31	+	3.20	0.269	1.00E00
positive regulation of leukocyte cell-cell adhesion (GO:1903039)	250	5	1.56	+	3.20	0.0289	4.13E-01
female gonad development (GO:0008585)	150	3	.94	+	3.20	0.0681	7.68E-01
carbohydrate catabolic process (GO:0016052)	150	3	.94	+	3.20	0.0681	7.67E-01
epithelium development (GO:0060429)	1252	25	7.83	+	3.19	0.0289	1.98E-04
negative regulation of cell migration (GO:0030336)	301	6	1.88	+	3.19	0.0291	3.32E-01
cell chemotaxis (GO:0060326)	201	4	1.26	+	3.18	0.0291	5.62E-01
morphogenesis of a branching epithelium (GO:0061138)	201	4	1.26	+	3.18	0.0292	5.61E-01
angiogenesis (GO:0001525)	302	6	1.89	+	3.18	0.0294	3.36E-01
positive regulation of cell-cell adhesion (GO:0022409)	303	6	1.89	+	3.17	0.0295	3.38E-01
negative regulation of lymphocyte proliferation (GO:0050672)	101	2	.63	+	3.17	0.132	1.00E00
regulation of T cell mediated immunity (GO:0002709)	101	2	.63	+	3.17	0.132	1.00E00
circulatory system development (GO:0072359)	1012	20	6.33	+	3.16	0.0295	1.64E-03
response to mechanical stimulus (GO:0009612)	355	7	2.22	+	3.15	0.0296	2.43E-01
cellular response to starvation (GO:0009267)	203	4	1.27	+	3.15	0.0297	5.74E-01
regulation of angiogenesis (GO:0045765)	305	6	1.91	+	3.15	0.03	3.21E-01
positive regulation of lymphocyte activation (GO:0051251)	305	6	1.91	+	3.15	0.0304	3.21E-01
embryonic morphogenesis (GO:0048598)	662	13	4.14	+	3.14	0.0304	3.23E-02
heart development (GO:0007507)	662	13	4.14	+	3.14	0.0304	3.20E-02
regulation of leukocyte cell-cell adhesion (GO:1903037)	357	7	2.23	+	3.14	0.0306	2.48E-01
regulation of erythrocyte differentiation (GO:0045646)	51	1	.32	+	3.14	0.274	1.00E00
maternal placenta development (GO:0001893)	51	1	.32	+	3.14	0.274	1.00E00
regulation of cardiac muscle cell proliferation (GO:0060043)	51	1	.32	+	3.14	0.274	1.00E00
catecholamine metabolic process (GO:0006584)	51	1	.32	+	3.14	0.274	1.00E00
cellular response to steroid hormone stimulus (GO:0071383)	204	4	1.28	+	3.14	0.0307	5.79E-01
regulation of cysteine-type endopeptidase activity (GO:2000116)	51	1	.32	+	3.14	0.274	1.00E00
glycosaminoglycan biosynthetic process (GO:0006024)	51	1	.32	+	3.14	0.274	1.00E00
catechol-containing compound metabolic process (GO:0009712)	51	1	.32	+	3.14	0.274	1.00E00
autonomic nervous system development (GO:0048483)	51	1	.32	+	3.14	0.274	1.00E00
response to pain (GO:0048265)	51	1	.32	+	3.14	0.274	1.00E00
antimicrobial humoral immune response mediated by antimicrobial peptide (GO:0061844)	102	2	.64	+	3.14	0.134	1.00E00
monosaccharide transmembrane transport (GO:0015749)	51	1	.32	+	3.14	0.274	1.00E00
regulation of fibroblast migration (GO:0010762)	51	1	.32	+	3.14	0.274	1.00E00
regulation of fatty acid biosynthetic process (GO:0042304)	51	1	.32	+	3.14	0.274	1.00E00
positive regulation of epithelial cell apoptotic process (GO:1904037)	51	1	.32	+	3.14	0.274	1.00E00
regulation of plasma lipoprotein particle levels (GO:0097006)	51	1	.32	+	3.14	0.274	1.00E00
export from cell (GO:0140352)	511	10	3.20	+	3.13	0.0309	1.01E-01
negative regulation of cell development (GO:0010721)	307	6	1.92	+	3.13	0.0309	3.30E-01
chemotaxis (GO:0006935)	308	6	1.93	+	3.12	0.0309	3.32E-01
RNA catabolic process (GO:0006401)	154	3	.96	+	3.12	0.0724	8.02E-01
positive regulation of inflammatory response (GO:0050729)	154	3	.96	+	3.12	0.0724	8.01E-01
regulation of cellular ketone metabolic process (GO:0010565)	154	3	.96	+	3.12	0.0724	8.01E-01
positive regulation of T cell differentiation (GO:0045582)	103	2	.64	+	3.11	0.136	1.00E00
negative regulation of mononuclear cell proliferation (GO:0032945)	103	2	.64	+	3.11	0.136	1.00E00
regulation of stem cell proliferation (GO:0072091)	103	2	.64	+	3.11	0.136	1.00E00
axis specification (GO:0009798)	103	2	.64	+	3.11	0.136	1.00E00
amine metabolic process (GO:0009308)	103	2	.64	+	3.11	0.136	1.00E00
negative regulation of leukocyte cell-cell adhesion (GO:1903038)	155	3	.97	+	3.10	0.0735	7.93E-01
taxis (GO:0042330)	310	6	1.94	+	3.10	0.0309	3.36E-01
learning (GO:0007612)	207	4	1.29	+	3.09	0.0309	6.00E-01
negative regulation of phosphate metabolic process (GO:0045936)	259	5	1.62	+	3.09	0.0309	4.58E-01
amide metabolic process (GO:0043603)	364	7	2.28	+	3.08	0.0309	2.64E-01
neurotransmitter transport (GO:0006836)	156	3	.98	+	3.08	0.0746	8.03E-01
glycosphingolipid metabolic process (GO:0006687)	52	1	.33	+	3.08	0.279	1.00E00
mononuclear cell migration (GO:0071674)	104	2	.65	+	3.08	0.138	1.00E00
activation of GTPase activity (GO:0090630)	52	1	.33	+	3.08	0.279	1.00E00
branching involved in ureteric bud morphogenesis (GO:0001658)	52	1	.33	+	3.08	0.279	1.00E00
cellular response to organonitrogen compound (GO:0071417)	676	13	4.23	+	3.08	0.0309	3.74E-02
cellular senescence (GO:0090398)	52	1	.33	+	3.08	0.279	1.00E00
regulation of vasculature development (GO:1901342)	312	6	1.95	+	3.08	0.0309	3.44E-01
plasma membrane invagination (GO:0099024)	52	1	.33	+	3.08	0.279	1.00E00
endoplasmic reticulum unfolded protein response (GO:0030968)	52	1	.33	+	3.08	0.279	1.00E00
fibroblast proliferation (GO:0048144)	52	1	.33	+	3.08	0.279	1.00E00
import into the mitochondrion (GO:0170036)	52	1	.33	+	3.08	0.279	1.00E00
ventricular cardiac muscle tissue morphogenesis (GO:0055010)	52	1	.33	+	3.08	0.279	1.00E00
retinol metabolic process (GO:0042572)	52	1	.33	+	3.08	0.279	1.00E00
negative regulation of cellular response to insulin stimulus (GO:1900077)	52	1	.33	+	3.08	0.279	1.00E00
regulation of keratinocyte proliferation (GO:0010837)	52	1	.33	+	3.08	0.279	1.00E00
trabecula morphogenesis (GO:0061383)	52	1	.33	+	3.08	0.279	1.00E00
development of primary female sexual characteristics (GO:0046545)	156	3	.98	+	3.08	0.0746	8.03E-01
negative regulation of phosphorus metabolic process (GO:0010563)	260	5	1.63	+	3.08	0.0309	4.62E-01
striated muscle hypertrophy (GO:0014897)	52	1	.33	+	3.08	0.279	1.00E00
regulation of G2/M transition of mitotic cell cycle (GO:0010389)	104	2	.65	+	3.08	0.138	1.00E00
regulation of T cell activation (GO:0050863)	365	7	2.28	+	3.07	0.0309	2.66E-01
regulation of protein catabolic process (GO:0042176)	365	7	2.28	+	3.07	0.0309	2.66E-01
positive regulation of catabolic process (GO:0009896)	522	10	3.26	+	3.06	0.0309	1.11E-01
regulation of small molecule metabolic process (GO:0062012)	366	7	2.29	+	3.06	0.0309	2.66E-01
mitochondrial transmembrane transport (GO:1990542)	105	2	.66	+	3.05	0.14	1.00E00
positive regulation of transmembrane receptor protein serine/threonine kinase signaling pathway (GO:0090100)	105	2	.66	+	3.05	0.14	1.00E00
negative regulation of cell motility (GO:2000146)	317	6	1.98	+	3.03	0.0309	3.62E-01
mitochondrial membrane organization (GO:0007006)	106	2	.66	+	3.02	0.142	1.00E00
negative regulation of interleukin-6 production (GO:0032715)	53	1	.33	+	3.02	0.283	1.00E00
regulation of bone resorption (GO:0045124)	53	1	.33	+	3.02	0.283	1.00E00
positive regulation of canonical Wnt signaling pathway (GO:0090263)	106	2	.66	+	3.02	0.142	1.00E00
aminoglycan metabolic process (GO:0006022)	106	2	.66	+	3.02	0.142	1.00E00
neuron projection organization (GO:0106027)	53	1	.33	+	3.02	0.283	1.00E00
acidic amino acid transport (GO:0015800)	53	1	.33	+	3.02	0.283	1.00E00
positive regulation of alpha-beta T cell differentiation (GO:0046638)	53	1	.33	+	3.02	0.283	1.00E00
renal tubule development (GO:0061326)	106	2	.66	+	3.02	0.142	1.00E00
NAD metabolic process (GO:0019674)	53	1	.33	+	3.02	0.283	1.00E00
transcription initiation-coupled chromatin remodeling (GO:0045815)	53	1	.33	+	3.02	0.283	1.00E00
response to organonitrogen compound (GO:0010243)	1273	24	7.96	+	3.02	0.0309	5.12E-04
epithelial tube morphogenesis (GO:0060562)	372	7	2.33	+	3.01	0.0309	2.78E-01
sensory organ morphogenesis (GO:0090596)	319	6	1.99	+	3.01	0.0309	3.62E-01
negative regulation of cell population proliferation (GO:0008285)	745	14	4.66	+	3.01	0.0309	3.03E-02
regulation of cell-cell adhesion (GO:0022407)	479	9	3.00	+	3.00	0.0309	1.70E-01
morphogenesis of a branching structure (GO:0001763)	213	4	1.33	+	3.00	0.0309	6.16E-01
phospholipid biosynthetic process (GO:0008654)	213	4	1.33	+	3.00	0.0309	6.15E-01
cerebellum development (GO:0021549)	160	3	1.00	+	3.00	0.0792	8.27E-01
regulation of Wnt signaling pathway (GO:0030111)	320	6	2.00	+	3.00	0.0309	3.66E-01
glycerophospholipid metabolic process (GO:0006650)	267	5	1.67	+	2.99	0.0309	4.72E-01
limb development (GO:0060173)	214	4	1.34	+	2.99	0.0309	6.23E-01
appendage development (GO:0048736)	214	4	1.34	+	2.99	0.0309	6.22E-01
ribonucleoside diphosphate metabolic process (GO:0009185)	107	2	.67	+	2.99	0.144	1.00E00
negative regulation of inflammatory response (GO:0050728)	161	3	1.01	+	2.98	0.0803	8.36E-01
positive regulation of cell differentiation (GO:0045597)	967	18	6.05	+	2.98	0.0309	7.31E-03
response to cytokine (GO:0034097)	971	18	6.07	+	2.96	0.0309	7.50E-03
membrane assembly (GO:0071709)	54	1	.34	+	2.96	0.288	1.00E00
regulation of filopodium assembly (GO:0051489)	54	1	.34	+	2.96	0.288	1.00E00
postsynaptic specialization organization (GO:0099084)	54	1	.34	+	2.96	0.288	1.00E00
DNA damage checkpoint signaling (GO:0000077)	108	2	.68	+	2.96	0.147	1.00E00
response to starvation (GO:0042594)	270	5	1.69	+	2.96	0.0309	4.84E-01
muscle hypertrophy (GO:0014896)	54	1	.34	+	2.96	0.288	1.00E00
organophosphate catabolic process (GO:0046434)	216	4	1.35	+	2.96	0.0309	6.35E-01
response to muscle activity (GO:0014850)	54	1	.34	+	2.96	0.288	1.00E00
lymphocyte migration (GO:0072676)	54	1	.34	+	2.96	0.288	1.00E00
regulation of alcohol biosynthetic process (GO:1902930)	54	1	.34	+	2.96	0.288	1.00E00
monocarboxylic acid transport (GO:0015718)	162	3	1.01	+	2.96	0.0815	8.47E-01
negative regulation of cell cycle process (GO:0010948)	271	5	1.69	+	2.95	0.0309	4.90E-01
kidney epithelium development (GO:0072073)	163	3	1.02	+	2.94	0.0826	8.55E-01
phospholipase C-activating G protein-coupled receptor signaling pathway (GO:0007200)	109	2	.68	+	2.93	0.149	1.00E00
regulation of endopeptidase activity (GO:0052548)	109	2	.68	+	2.93	0.149	1.00E00
negative regulation of leukocyte proliferation (GO:0070664)	109	2	.68	+	2.93	0.149	1.00E00
regulation of animal organ morphogenesis (GO:2000027)	109	2	.68	+	2.93	0.149	1.00E00
regulation of cytoplasmic pattern recognition receptor signaling pathway (GO:0039531)	109	2	.68	+	2.93	0.149	1.00E00
cellular response to endogenous stimulus (GO:0071495)	1365	25	8.53	+	2.93	0.0309	5.17E-04
positive regulation of epithelial cell migration (GO:0010634)	164	3	1.03	+	2.93	0.0838	8.66E-01
regulation of inflammatory response (GO:0050727)	383	7	2.39	+	2.92	0.0309	3.10E-01
positive regulation of cell migration (GO:0030335)	602	11	3.76	+	2.92	0.0309	1.00E-01
glucose homeostasis (GO:0042593)	274	5	1.71	+	2.92	0.0309	5.02E-01
regulation of acute inflammatory response (GO:0002673)	55	1	.34	+	2.91	0.292	1.00E00
negative regulation of T cell differentiation (GO:0045581)	55	1	.34	+	2.91	0.292	1.00E00
regulation of steroid metabolic process (GO:0019218)	110	2	.69	+	2.91	0.151	1.00E00
endothelial cell development (GO:0001885)	55	1	.34	+	2.91	0.292	1.00E00
mesenchyme morphogenesis (GO:0072132)	55	1	.34	+	2.91	0.292	1.00E00
innate immune response activating cell surface receptor signaling pathway (GO:0002220)	55	1	.34	+	2.91	0.292	1.00E00
positive regulation of DNA-templated transcription initiation (GO:2000144)	55	1	.34	+	2.91	0.292	1.00E00
neutral amino acid transport (GO:0015804)	55	1	.34	+	2.91	0.292	1.00E00
exocrine system development (GO:0035272)	55	1	.34	+	2.91	0.292	1.00E00
establishment or maintenance of apical/basal cell polarity (GO:0035088)	55	1	.34	+	2.91	0.292	1.00E00
establishment or maintenance of bipolar cell polarity (GO:0061245)	55	1	.34	+	2.91	0.292	1.00E00
carbohydrate homeostasis (GO:0033500)	275	5	1.72	+	2.91	0.0309	5.07E-01
nephron development (GO:0072006)	165	3	1.03	+	2.91	0.085	8.60E-01
connective tissue development (GO:0061448)	275	5	1.72	+	2.91	0.0309	5.07E-01
positive regulation of cell population proliferation (GO:0008284)	1047	19	6.55	+	2.90	0.0309	6.52E-03
regulation of cell differentiation (GO:0045595)	1655	30	10.35	+	2.90	0.0309	1.16E-04
response to peptide (GO:1901652)	995	18	6.22	+	2.89	0.0309	9.40E-03
regulation of extrinsic apoptotic signaling pathway (GO:2001236)	166	3	1.04	+	2.89	0.0862	8.69E-01
regulation of reactive oxygen species metabolic process (GO:2000377)	166	3	1.04	+	2.89	0.0862	8.68E-01
developmental growth involved in morphogenesis (GO:0060560)	166	3	1.04	+	2.89	0.0862	8.67E-01
purine nucleoside bisphosphate metabolic process (GO:0034032)	111	2	.69	+	2.88	0.153	1.00E00
xenobiotic metabolic process (GO:0006805)	111	2	.69	+	2.88	0.153	1.00E00
secretion by cell (GO:0032940)	444	8	2.78	+	2.88	0.0309	2.41E-01
positive regulation of intracellular protein transport (GO:0090316)	111	2	.69	+	2.88	0.153	1.00E00
response to topologically incorrect protein (GO:0035966)	111	2	.69	+	2.88	0.153	1.00E00
epithelial cell migration (GO:0010631)	111	2	.69	+	2.88	0.153	1.00E00
[truncated: 13,058 more rows]

## Sheet: DOWN ALL
Analysis Type:	PANTHER Overrepresentation Test (Released 20240807)
Annotation Version and Release Date:	GO Ontology database DOI: 10.5281/zenodo.12173881 Released 2024-06-17
Analyzed List:	DEGS DOWN.txt (Rattus norvegicus)
Reference List:	Rattus norvegicus (all genes in database)
Test Type:	FISHER
Correction:	FDR
GO biological process complete	in Rattus genome	in ur dataset	expected		Fold Enrichment	raw pv	FDR
[truncated: 15,051 more rows]

## Sheet: DOWN FDR0.05
Analysis Type:	PANTHER Overrepresentation Test (Released 20240807)
[truncated: 62 more rows]

[truncated: 2 more sheets: DOWN p0.01, DOWN p0.05]
